# Supplementary material for: Multivariate comparison of taxonomic, chemical and operational data from 80 different full-scale anaerobic digester-related systems
Source: Biotechnol Biofuels Bioprod. 2024 Jun 20;17:84. doi: 10.1186/s13068-024-02525-1 (PMC11191226; doi:10.1186/s13068-024-02525-1)
Supplement: Supplementary file 7 — Supplementary Tables 1-3. All metadata. [file 13068_2024_2525_MOESM7_ESM.zip]

Archive with 8 entries (7 files):
- Supple 7/
- __MACOSX/._Supple 7
- Supple 7/Supplementary Table 1.xlsx
- __MACOSX/Supple 7/._Supplementary Table 1.xlsx
- Supple 7/Supplementary Table 3.xlsx
- __MACOSX/Supple 7/._Supplementary Table 3.xlsx
- Supple 7/Supplementary Table 2.xlsx
- __MACOSX/Supple 7/._Supplementary Table 2.xlsx
