# Supplementary material for: Multivariate comparison of taxonomic, chemical and operational data from 80 different full-scale anaerobic digester-related systems
Source: Biotechnol Biofuels Bioprod. 2024 Jun 20;17:84. doi: 10.1186/s13068-024-02525-1 (PMC11191226; doi:10.1186/s13068-024-02525-1)
Supplement: Supplementary file 7 — Supplementary Tables 1-3. All metadata. [file 13068_2024_2525_MOESM7_ESM.zip › Supple 7/Supplementary Table 1.xlsx]

## Sheet: Tabelle1
Number	Temperature	Temperature range	thermo/meso	sampled plant	sample type	fermentation	Plant type	Builder	Volume Sampled Reactor	Reatocrvolume entire system	biogas yield	methane content	methane content	Desulfurisation	year of construction	years of opertion	substrate quantities	liquid cattle manure	solid cattle manure	solid chicken manure	other manure	energy crops	residual crops	biowaste	fat	other substrates	substrate diversity	main substrate	keywords substrate	heat production	electricity production	methane production		enery production	iron additives	trace elements	active Carbon	Recirculation	HRT	Rated power
Unit	°C	°C							m3	m3	Nm3/year	%	-				t/year	t/year	t/year	t/year	t/year									kWh/year	kWh/year	kWh/year	MWh/year	kWh/year		Co, Mg, Mn, Se, Mo				kWel
m4b1	42	-	mesophil	main fermenter		wet	Peppercorn displacement principle		1800	6333	2535591	53	0.53	activated carbon	2012	9	56575	56575									1	cattle manure	Cattle manure	5080800	4814607			9895407	x			double chamber drainage	12	525
m4b2	42.5	± 0,5	mesophil	main fermenter		wet/dry	Plug flow fermenter	Schmack	800	7200	983636	50	0.5	-	2007	14	10640					7935	2705				5	maize silage	Maize silage, Whole plant silage, Wilting silage, goat solid manure, Grain shred	4096500	5410000			9506500	x			plug flow	4	749
m4b3	45	± 3	mesophil	main fermenter		wet	Continuous stirred-tank reactor	Sauter	1900	3800	300000	55	0.55	oxygen	1994	27	6350	2400					3950				2	cattle manure	Cattle manure, Gras silage	600000	1500000			2100000	x	x		sprinkled	180	400
m4b4	45	-	thermophil	main fermenter		wet	Continuous stirred-tank reactor		1500	6000	1850000	60	0.6	oxygen	2010	11	14000							12000	2000		4	organic waste	Leftovers, used fats, bread, blood, slaughterhouse waste	3300000	3000000			6300000		x		separation	35	430
m4b5	50	-	thermophil	main fermenter		wet	Continuous stirred-tank reactor	Sauter	2400	11800	85941.7	51.5	0.515	activated carbon	2014	7	16012		2532	275	6626	6064	515				8	maize silage	Maize silage, Gras silage, pig manure, Cattle solid manure, Horse solid manure , Chicken solid manure, Sugar beetn , gras silage	-	4426000			4426000	x			sprinkled	54	525
m4b6	49.5	-	thermophil	main fermenter		wet/dry	Plug flow fermenter	Schmack	800	8200	4336565	53.5	0.535	activated carbon	2008	13	18547		6500			12047					6	maize silage	Maize silage, Sugar beet, Cereal grain maize, wet Maize silage, Sugar beet, Cattle solid manure	5817500	8887524			14705024	x	x	x	plug flow	4	1000
m4b7	51	-	thermophil	post-fermentation storage		wet/dry	Plug flow fermenter	Schmack	2400	8200	4336565	-	#VALUE!	activated carbon	2008	13	18547		6500			12047					6	maize silage	Maize silage, Sugar beet, Cereal grain maize, wet Maize silage, Sugar beet, Cattle solid manure	-				14705024				plug flow	12	1000
m4b8	50	-	thermophil	main fermenter		wet	Continuous stirred-tank reactor		1900	9500	3066750	51	0.51	activated carbon, oxygen	2006	15	13487			1393		6277	5817				4	maize silage	Maize Silage, Whole plant silage , Chicken solid manure, Lieschkolbenschrot	-	6175800			6175800	x	x		recirculation post-fermenter	109	710
m4b9	50	-	thermophil	main fermenter		wet	Continuous stirred-tank reactor		1900	4400	2218500	51	0.51	activated carbon, oxygen	2011	10	9951			3150		3799	3002				3	maize silage	Maize Silage, Whole plant silage , Chicken solid manure	-	4467600			4467600	x	x		none	127	520
m4b10	51	-	thermophil	main fermenter		wet	Continuous stirred-tank reactor		1900	6100	1914000	58.5	0.585	activated carbon, oxygen	2020	1	13445							12695	750		2	organic waste	Organic waste , grease separators	-	4555200			4555200	x	x		recirculation post-fermenter	17	510
m4b11	51	-	thermophil	methane stage		wet	Two-stage with hydrolysis stage	Danner	1200	4100	81132.1	53	0.53	activated carbon	2007	14	8335					6251.25	2083.75				2	maize silage	Maize silage, Grassilage	4000054	4300000			8300054	x			recirculation post-fermenter	7	525
m4b12	55	-	thermophil	hydrolysis stage		wet	Two-stage with hydrolysis stage	Danner	1200	7450	2250000	52	0.52	activated carbon, oxygen	2010	11	10000		3500			5500	1000				5	maize silage	Maize silage, Cattle and Chicken solid manure, Sugar beet, Gras silage	5200000	5200000			10400000		x		none	10	525
m4b13	60	-	thermophil	methane stage		wet	Two-stage with hydrolysis stage	Danner	240	7450	2250000	47	0.47	activated carbon, oxygen	2010	11	10000		3500			5500	1000				5	maize silage	Maize silage, Cattle and Chicken solid manure, Sugar beet, Gras silage					10400000				none	3	525
m4b14	58	-	thermophil	hydrolysis stage		wet	Two-stage with hydrolysis stage	Danner	200	7400	2890800	60	0.6	activated carbon	2009	12	11933.3	2648	90		3245	3563.3	2387				9	cattle manure	Pig manure , Cattle Manure, Cattle solid manure, Maize silage, Gras silage , Sudan grass Sugar millet, Whole plant silage, Horse solid manure	3312000	3378240			6690240	x			recirculation post-fermenter	6	500
m4b15	62.5	± 2,5	thermophil	methane stage		wet	Two-stage with hydrolysis stage	Danner	1200	7400	2890800	56	0.56	activated carbon	2009	12	11933.3	2648	90		3245	3563.3	2387				9	cattle manure	Pig manure , Cattle Manure, Cattle solid manure, Maize silage, Gras silage , Sudan grass Sugar millet, Whole plant silage, Horse solid manure	-				6690240				recirculation post-fermenter	58	500
m4b16	35	-	mesophil	main fermenter		wet	Continuous stirred-tank reactor		600	5800	1825000	68	0.68	activated carbon, oxygen	2003	18	10000								4000	6000	4	slaughterhouse waste	pig blood, rumen content, colon content, grease separation material	2555000	1715500			4270500				none	6	525
m4b17	35	-	mesophil	secondary fermenter		wet	Continuous stirred-tank reactor		1000	5800	1825000	68	0.68	activated carbon, oxygen	2003	18	10000								4000	6000	4	slaughterhouse waste	pig blood, rumen content, colon content, grease separation material	-	-			4270500				none	10	525
m4b18	42	-	mesophil	main fermenter		wet/dry	Continuous stirred-tank reactor	Sauter	13000	26000	5976947	56	0.56	oxygen	2011	10	120000		60000			12000	48000				3	cattle manure	Cattle solid manure with high straw content, Maize silage, Gras silage	14811544	14811544	5298222		34921310	x	x		sprinkled	50	4000
m4b19	42	-	mesophil	main fermenter		wet	Continuous stirred-tank reactor	Sauter	3100	6500	65700	54	0.54	activated carbon, oxygen	2010	11	36500	35405				1095					2	cattle manure	Cattle manure, Residual feed	4130340	3547800			7678140				sprinkled	154	400
m4b20	42	-	mesophil	main fermenter		wet	Continuous stirred-tank reactor	Sauter	5800	9600	123819	52	0.52	activated carbon, oxygen	2014	7	37230	21900	13870			1460					3	cattle manure	Cattle manure, Cattle solid manure, Residual feed	6718190	6438600			13156790				sprinkled	130	780
m4b21	50	40-55	mesophil	main fermenter		wet/dry	Continuous stirred-tank reactor		2200	6400	2000000	54	0.54	activated carbon	2012	9	8000					6000	2000				3	maize silage	Maize silage, Gras silage, Grain shred	3000000	3300000			6300000	x			separation	50	400
m4b22	45	-	thermophil	main fermenter		wet/dry	Continuous stirred-tank reactor		700				0				0										3	cattle manure	cow manure, solid cow manure, whole plant silage					6300000				-		-
m4b23	50	-	thermophil	pre-fermenter		wet/dry	Plug flow fermenter		752	8255	2564855	52	0.52	activated carbon, oxygen	2009	12	13140					10950	2190				3	green waste	rye whole plant silage, Gras silage, Maize silage	5475000	6241500			11716500			x	recirculation post-fermenter	26	712
m4b24	50	-	thermophil	post-fermentation storage		wet/dry	Plug flow fermenter		2513	8255	2564855	52	0.52	activated carbon, oxygen	2009	12	13140					10950	2190				3	green waste	rye whole plant silage, Gras silage, Maize silage					11716500			x	recirculation post-fermenter	84	712
m4b25	42	-	mesophil	main fermenter		wet	Continuous stirred-tank reactor		1132	11603	2049450	56	0.56	-	2001	20	34201	31390				2190	621				4	cattle manure	Cattle manure , Mais silage , Wilting silage , Maize stover	232500	4000000			4232500	x			separation	13	450
m4b26	42	-	mesophil	main fermenter		wet	Continuous stirred-tank reactor		1132	11603	2049450	56	0.56	-	2001	20	34201	31390				2190	621				4	cattle manure	Cattle manure , Mais silage , Wilting silage , Maize stover	232500	4000000			4232500	x			separation	13	530
m4b27	40	-	mesophil	main fermenter		wet	Continuous stirred-tank reactor	NEST Energie	3750	10250	5000000	54	0.54	actived carbon	2013	8	31123	5644		5439		17990	2050				5	maize silage	Maize silage, Whole plant silage, sugar beet, Chicken solid manure, Cattle manure	-	10500000			10500000	x		x	separation	75	1140
m4b28	40	-	mesophil	main fermenter		wet	Continuous stirred-tank reactor	NEST Energie	3750	10250	5000000	54	0.54	actived carbon	2013	8	31772	4919		5474		19463	1916				5	maize silage	Maize silage, Whole plant silage, sugar beet, Chicken solid manure, Cattle manure	-	10500000			10500000	x		x	separation	75	1140
m4b29	48	-	thermophil	main fermenter		wet	Continuous stirred-tank reactor		6000	28000	6132000	53.5	0.535	actived carbon	2019	2	67080	1140	5200	10700	3190	40350	6500				8	maize silage	Maize silage, Whole plant silage, Millet, sugar beet, Cattle solid manure, Chicken solid manure, Cattle manure, Pig manure	-	4538418	65683539		70221957	x		x	separation	65	1174
m4b30	42.5	± 0,5	mesophil	main fermenter		wet	Continuous stirred-tank reactor		2500	14400	6300000	54	0.54	actived carbon, oxygen	2010	11	39100			9000	13500	16600					4	maize silage	Maize silage, sugar beet, Chicken manure, pig manure	12000000	14400000			26400000				recirculation post-fermenter	56	1600
m4b31	39	-	mesophil	main fermenter		wet	Continuous stirred-tank reactor	NEST Energie	750	6700	1692000	52	0.52	actived carbon	1994	27	11270	1800	4310			4120	1040				6	maize silage	Maize silage, Cereal whole plant silage, Grain shred, green rye, Cattle manure, Cattle solid manure	3854400	3854400			7708800	x			separation	10	347
m4b32	42	-	mesophil	main fermenter		wet	Continuous stirred-tank reactor		4000	24500	4750000	51	0.51	oxygen	2016	5	33500	15000	8000			9500	1000				3	cattle manure	Maize silage 8.000, Cattle solid manure 8.000, Cattle manure 15.000, Gras whole plant silage 1.000, Hirse 1.000, Sugar beet 500 t	-	8200000			8200000	x			sprinkled	100	1250
m4b33	37	-	mesophil	main fermenter		wet	Upflow anaerobic sludge blanket digestion		3200	3200	660000	66	0.66	-	1994	27	41800									41800	1	sewage sludge	thickened raw sludge	-	1442215			1442215			x	none	28	360
m4b34	36	-	mesophil	main fermenter		wet	Continuous stirred-tank reactor		1884	5652	1810013	55	0.55	oxygen	2006	15	29975	26673				1491	1811				5	maize silage	Cereal, Maize silage, Gras silage, Wilting silage, Cattle manure	2124830	3113240			5238070				none	12	344
m4b35	35		mesophil	main fermenter		wet	Full-scale scientific plant		2	2	n.a.	n.a.	n.a.	n.a.	n.a.	n.a.	n.a.	n.a.	n.a.	n.a.	n.a.	n.a.	n.a.	n.a.	n.a.	n.a.	5	Sugar, Pepton, yeast, sewage sludge											-
m4b36	35		mesophil	main fermenter		wet	Full-scale scientific plant		2	2	n.a.	n.a.	n.a.	n.a.	n.a.	n.a.	n.a.	n.a.	n.a.	n.a.	n.a.	n.a.	n.a.	n.a.	n.a.	n.a.	5	Sugar, Pepton, yeast, sewage sludge											-
m4b37	35		mesophil	main fermenter		wet	Full-scale scientific plant		2	2	n.a.	n.a.	n.a.	n.a.	n.a.	n.a.	n.a.	n.a.	n.a.	n.a.	n.a.	n.a.	n.a.	n.a.	n.a.	n.a.	5	Sugar, Pepton, yeast, sewage sludge											-
m4b38	35		mesophil	main fermenter		wet	Full-scale scientific plant		2	2	n.a.	n.a.	n.a.	n.a.	n.a.	n.a.	n.a.	n.a.	n.a.	n.a.	n.a.	n.a.	n.a.	n.a.	n.a.	n.a.	5	Sugar, Pepton, yeast, sewage sludge											-
m4b39	35		mesophil	main fermenter		wet	Full-scale scientific plant		2	2	n.a.	n.a.	n.a.	n.a.	n.a.	n.a.	n.a.	n.a.	n.a.	n.a.	n.a.	n.a.	n.a.	n.a.	n.a.	n.a.	5	Sugar, Pepton, yeast, sewage sludge											-
m4b40	35		mesophil	main fermenter		wet	Full-scale scientific plant		2	2	n.a.	n.a.	n.a.	n.a.	n.a.	n.a.	n.a.	n.a.	n.a.	n.a.	n.a.	n.a.	n.a.	n.a.	n.a.	n.a.	5	Sugar, Pepton, yeast, sewage sludge											-
m4b41	43	40-43	mesophil	main fermenter		wet	Continuous stirred-tank reactor	CSTR	1050	1050	273000	0.62	0.62	oxygen	2019	2	10500	n.a.	n.a.	n.a.	n.a.	n.a.	n.a.	n.a.	n.a.	n.a.	2	cattle manure	cow manure; mono digestion; feed residue	96kW	1000-1400	26Nm3/ton	1852.69	1.85269e+06					36.5
m4b42	40	38-40	mesophil	main fermenter		wet	Continuous stirred-tank reactor	CSTR	1850	1850	440475	0.59	0.59	oxygen + iron	2018	3	15000	n.a.	n.a.	n.a.	n.a.	n.a.	n.a.	n.a.	n.a.	n.a.	2	cattle manure	cow manure; mono digestion; feed residue	n.a.	n.a.	800Nm3 GG/day @89%	2844.6	2.8446e+06	x				46.25
m4b43	n.a.	n.a.	n.a.	n.a.		n.a.	Feedstock	n.a.	n.a.	n.a.	n.a.	n.a.	n.a.	n.a.	n.a.	n.a.	n.a.	n.a.	n.a.	n.a.	n.a.	n.a.	n.a.	n.a.	n.a.	n.a.	1	cattle manure	cow manure;	n.a.	n.a.	n.a.	n.a.	n.a.					n.a.
m4b44	40	38-42	mesophil	main fermenter		wet	Continuous stirred-tank reactor	CSTR	590	1080	160200	0.6	0.6	oxygen	2021	0	9125	n.a.	n.a.	n.a.	n.a.	n.a.	n.a.	n.a.	n.a.	n.a.	2	cattle manure	cow manure; mono digestion; feed residue	not known	16060	1 month = 26700kWh=13350Nm3 BG	1052.11	1.05211e+06					23.6
m4b45	40	38-42	mesophil	main fermenter		wet	Continuous stirred-tank reactor	CSTR	3200	9600	3832500	0.6	0.6	oxygen	2019	2	60000	n.a.	n.a.	n.a.	n.a.	n.a.	n.a.	n.a.	n.a.	n.a.	4	cattle manure	cow manure; other manure; glycerin; fats	n.a.	n.a.	10500Nm3 biogas/total 4500Nm3 BG/AD	25169.9	2.51699e+07					46.7153
m4b46	42	37-44	mesophil	main fermenter		wet	Continuous stirred-tank reactor	CSTR	1200	4200	3.75898e+06	0.56	0.56	oxygen	2004	17	22000	n.a.	n.a.	n.a.	n.a.	n.a.	n.a.	n.a.	n.a.	n.a.	4	cattle manure	cow manure; onions; powdered milk residue; verge grass	n.a.	n.a.	255Nm3 GG/hour @89%CH4 total system	23041.3	2.30413e+07	x				20
m4b47	42	37-44	mesophil	post fermenter		wet	Continuous stirred-tank reactor	CSTR	3000	4200	3.75898e+06	0.56	0.56	oxygen	2004	17	22000	n.a.	n.a.	n.a.	n.a.	n.a.	n.a.	n.a.	n.a.	n.a.	4	cattle manure	cow manure; onions; powdered milk residue; verge grass	n.a.	n.a.	255Nm3 GG/hour @89%CH4 total system	23041.3	2.30413e+07	x				50
m4b48	40	40	mesophil	main fermenter		wet	Continuous stirred-tank reactor	CSTR	2700	5800	2.56461e+06	0.57	0.57	oxygen + iron	2010	11	40000	n.a.	n.a.	n.a.	n.a.	n.a.	n.a.	n.a.	n.a.	n.a.	3	cattle manure	cow manure; glycerin; chicken manure	n.a.	n.a.	4500Nm3 GG/day @89%CH4 total system	16000.9	1.60009e+07	x				26
m4b49	55	55-56	thermophil	post fermenter		wet	Continuous stirred-tank reactor	CSTR	400	5800	2.56461e+06	0.57	0.57	-	2010	11	40000	n.a.	n.a.	n.a.	n.a.	n.a.	n.a.	n.a.	n.a.	n.a.	3	cattle manure	cow manure; glycerin; chicken manure	n.a.	n.a.	4500Nm3 GG/day @89%CH4 total system	16000.9	1.60009e+07	x				3.5
m4b50	n.a.	n.a.	n.a.	n.a.		n.a.	Feedstock	n.a.	n.a.	n.a.	n.a.	n.a.	n.a.	n.a.	n.a.	n.a.	n.a.	n.a.	n.a.	n.a.	n.a.	n.a.	n.a.	n.a.	n.a.	n.a.	1	sewage sludge	sewage sludge	n.a.	n.a.	n.a.	n.a.	n.a.					n.a.
m4b51	n.a.	n.a.	n.a.	n.a.		n.a.	Feedstock	n.a.	n.a.	n.a.	n.a.	n.a.	n.a.	n.a.	n.a.	n.a.	n.a.	n.a.	n.a.	n.a.	n.a.	n.a.	n.a.	n.a.	n.a.	n.a.	1	sewage sludge	sewage sludge	n.a.	n.a.	n.a.	n.a.	n.a.					n.a.
m4b52	38	38-39	mesophil	main fermenter		wet	Continuous stirred-tank reactor	CSTR	4800	9600	4380000	0.58	0.58	no	1977	44	125143	n.a.	n.a.	n.a.	n.a.	n.a.	n.a.	n.a.	n.a.	n.a.	1	sewage sludge	sewage sludge	not known	8000000		27806.8	27806795	x				14
m4b53	42	42-43	mesophil	main fermenter		wet/dry	Continuous stirred-tank reactor	CSTR	2500	10000	11393200	0.61	0.61	iron, carbon	1999	22	204400	n.a.	n.a.	n.a.	n.a.	n.a.	n.a.	n.a.	n.a.	n.a.	1	organic waste	municipal solid waste				76071.9	7.60719e+07	x				18
m4b54	44	43-44	mesophil	main fermenter		wet	Continuous stirred-tank reactor	CSTR	1450	5950	1533000	0.58	0.58	iron	2007	14	16898.1	n.a.	n.a.	n.a.	n.a.	n.a.	n.a.	n.a.	n.a.	n.a.	4	cattle manure	cow manure; pig manure; fruit residues; grain residues		3067.4		9732.38	9.73238e+06	x				30
m4b55	44	43-44	mesophil	post fermenter		wet	Continuous stirred-tank reactor	CSTR	4500	5950	1533000	0.58	0.58	iron	2007	14	16898.1	n.a.	n.a.	n.a.	n.a.	n.a.	n.a.	n.a.	n.a.	n.a.	4	cattle manure	cow manure; pig manure; fruit residues; grain residues		3067.4		9732.38	9.73238e+06	x				100
m4b56	44	40-49	mesophil	main fermenter		wet	Continuous stirred-tank reactor	CSTR	4000	25000	2.29677e+07	0.62	0.62		2011	10	127000	n.a.	n.a.	n.a.	n.a.	n.a.	n.a.	n.a.	n.a.	n.a.	1	sugar beet	sugar beet pulp				155869	1.55869e+08					36
m4b57	26	26-40	mesophil	post fermenter		wet	Continuous stirred-tank reactor	CSTR	2500	25000	2.29677e+07	0.62	0.62		2011	10	127000	n.a.	n.a.	n.a.	n.a.	n.a.	n.a.	n.a.	n.a.	n.a.	1	sugar beet	sugar beet pulp				155869	1.55869e+08					9
m4b58	36	36	mesophil	main fermenter		wet	Upflow anaerobic sludge blanket digestion	UASB (UASB)	1700	1700	1000000	0.78	0.78	no	1980	41	2555000	n.a.	n.a.	n.a.	n.a.	n.a.	n.a.	n.a.	n.a.	n.a.	2	industrial waste water;	industrial waste water; sugars	n.a.	n.a.	7800000	8537.75	8537750					0.242857
m4b59	36	36	mesophil	main fermenter		wet	Upflow anaerobic sludge blanket digestion	UASB (IC)	990	990	1000000	0.78	0.78	no	2004	17	2555000	n.a.	n.a.	n.a.	n.a.	n.a.	n.a.	n.a.	n.a.	n.a.	2	industrial waste water;	industrial waste water; sugars	n.a.	n.a.	7800000	8537.75	8537750					0.141429
m4b60	50	15-55	thermophil	main fermenter		wet/dry	Plug flow fermenter	PFR	1200	4800	6424000	0.57	0.57		2008	13	97333.3	n.a.	n.a.	n.a.	n.a.	n.a.	n.a.	n.a.	n.a.	n.a.	3	green waste	green waste; fats; food residues supermarket				40080.1	4.00801e+07					18
m4b61	50	50-55	thermophil	main fermenter		wet/dry	Plug flow fermenter	PFR	1200	4800	6424000	0.57	0.57		2008	13	97333.3	n.a.	n.a.	n.a.	n.a.	n.a.	n.a.	n.a.	n.a.	n.a.	3	green waste	green waste; fats; food residues supermarket				40080.1	4.00801e+07					18
m4b62	50	50-55	thermophil	main fermenter		wet/dry	Plug flow fermenter	PFR	1200	4800	6424000	0.57	0.57		2008	13	97333.3	n.a.	n.a.	n.a.	n.a.	n.a.	n.a.	n.a.	n.a.	n.a.	3	green waste	green waste; fats; food residues supermarket				40080.1	4.00801e+07					18
m4b63	38	38	mesophil	main fermenter		wet	Continuous stirred-tank reactor	CSTR	0.07	0.07	10	0.55	0.55	no	2021	0	n.a.	n.a.	n.a.	n.a.	n.a.	n.a.	n.a.	n.a.	n.a.	n.a.	1	organic waste	coffee pulp				0.0602021	60.2021	x				50
m4b64	43	43	mesophil	main fermenter		wet	Continuous stirred-tank reactor	CSTR	5500	10700	1.31999e+07	0.65	0.65		2015	6	91250	n.a.	n.a.	n.a.	n.a.	n.a.	n.a.	n.a.	n.a.	n.a.	3	sewage sludge	industrial flotation sludge; animal fats; glycerin				93914.8	9.39148e+07	x				22
m4b65	54	54	thermophil	post fermenter		wet	Continuous stirred-tank reactor	CSTR	2500	10700	1.31999e+07	0.65	0.65		2015	6	82954.5	n.a.	n.a.	n.a.	n.a.	n.a.	n.a.	n.a.	n.a.	n.a.	3	sewage sludge	industrial flotation sludge; animal fats; glycerin				93914.8	9.39148e+07	x				11
m4b66	38	38	mesophil	main fermenter		wet	Continuous stirred-tank reactor	CSTR	2300	4900	3067400	0.6	0.6		2012	9	17132.7	n.a.	n.a.	n.a.	n.a.	n.a.	n.a.	n.a.	n.a.	n.a.	3	organic waste	food residues supermarket; fats				20145.1	2.01451e+07					49
m4b67	49	49-50	thermophil	main fermenter		wet/dry	Continuous stirred-tank reactor	CSTR	1250	2500	5258400	0.6	0.6		2012	9	52560	n.a.	n.a.	n.a.	n.a.	n.a.	n.a.	n.a.	n.a.	n.a.	2	green waste	green waste; food residues supermarket				34534.5	3.45345e+07					18
m4b68	49	49-50	thermophil	main fermenter		wet/dry	Continuous stirred-tank reactor	CSTR	1250	2500	5258400	0.6	0.6		2012	9	52560	n.a.	n.a.	n.a.	n.a.	n.a.	n.a.	n.a.	n.a.	n.a.	2	green waste	green waste; food residues supermarket				34534.5	3.45345e+07					18
m4b69	65	65-70	mesophil	pre digester / hydrolysis		dry	leach bed tunnel	Leach bed	3000	5500	1.54532e+06	0.3	0.3	iron	2010	11	84000	n.a.	n.a.	n.a.	n.a.	n.a.	n.a.	n.a.	n.a.	n.a.	1	green waste	green waste	0	593.4	0	5074.44	5.07444e+06					13.0357
m4b70	35	35-38	mesophil	main fermenter		wet	Upflow anaerobic sludge blanket digestion	UASB (UASB)	2500	5500	1.54532e+06	0.5	0.5	iron	2010	11	55000	n.a.	n.a.	n.a.	n.a.	n.a.	n.a.	n.a.	n.a.	n.a.	1	green waste	green waste	0	1384.6	0	8457.4	8.4574e+06	x				16.5909
m4b71	46	45-47	thermophil	main fermenter		dry	Continuous stirred-tank reactor	CSTR (DRANCO)	2500	2500	3200000	0.63	0.63	iron + activated carbon	1995	26	40000	n.a.	n.a.	n.a.	n.a.	n.a.	n.a.	n.a.	n.a.	n.a.	2	green waste	green waste; food residues supermarket	n.a.	n.a.	n.a.	22066.8	22066800	x				18
m4b72	46	45-47	thermophil	main fermenter		dry	Continuous stirred-tank reactor	CSTR (DRANCO)	2500	2500	3200000	0.64	0.64	iron	1995	26	40000	n.a.	n.a.	n.a.	n.a.	n.a.	n.a.	n.a.	n.a.	n.a.	1	organic waste	municipal solid waste	n.a.	n.a.	n.a.	22417.1	2.24171e+07	x				18
m4b73	55	55	thermophil	main fermenter		wet	Continuous stirred-tank reactor	CSTR	2500	9000	3011250	0.62	0.62	iron	1990	31	98550	n.a.	n.a.	n.a.	n.a.	n.a.	n.a.	n.a.	n.a.	n.a.	1	sewage sludge	sewage sludge		6022500		20435.6	2.04356e+07	x				10
m4b74	38	38	mesophil	secondary fermenter		wet	Continuous stirred-tank reactor	CSTR	2000	9000	3011250	0.63	0.63	iron	1990	31	98550	n.a.	n.a.	n.a.	n.a.	n.a.	n.a.	n.a.	n.a.	n.a.	1	sewage sludge	sewage sludge		6022500		20765.2	2.07652e+07	x				12
m4b75	n.a.	n.a.	n.a.	n.a.		n.a.	Feedstock	n.a.	n.a.	n.a.	n.a.	n.a.	n.a.	n.a.	n.a.	n.a.	n.a.	n.a.	n.a.	n.a.	n.a.	n.a.	n.a.	n.a.	n.a.	n.a.	1	sewage sludge	sewage sludge	n.a.	n.a.	n.a.	n.a.	n.a.					n.a.
m4b76	30	30-34	mesophil	pre digester / hydrolysis		wet	Plug flow fermenter	PFR	2500	2500	0	0	0	no	2021	0	5256000	n.a.	n.a.	n.a.	n.a.	n.a.	n.a.	n.a.	n.a.	n.a.	3	industrial waste water	industrial waste water; starch; sugars; VFA	n.a.	n.a.	n.a.	0	0					0.173611
m4b77	36	36-38	mesophil	main fermenter		wet	Upflow anaerobic sludge blanket digestion	UASB	2500	2500	4820200	0.78	0.78	no	1985	36	5256000	n.a.	n.a.	n.a.	n.a.	n.a.	n.a.	n.a.	n.a.	n.a.	3	industrial waste water	industrial waste water; starch; sugars; VFA				41153.7	4.11537e+07					0.173611
m4b78	52	50-55	thermophil	main fermenter		wet	Continuous stirred-tank reactor	CSTR	3000	6000	3000000	0.55	0.55	no	2017	4	21000	n.a.	n.a.	n.a.	n.a.	n.a.	n.a.	n.a.	n.a.	n.a.	1	industrial waste water	glycerin				18060.6	18060625	x				52.1429
m4b79	38	38	mesophil	main fermenter		wet	Upflow anaerobic sludge blanket digestion	UASB (AFR)	511	511	205469	0.65	0.65	no	2011	10	52560	n.a.	n.a.	n.a.	n.a.	n.a.	n.a.	n.a.	n.a.	n.a.	3	industrial waste water	fats; sugars; proteins, ice cream	1278	0	0	1461.87	1.46187e+06	x				3.54861
m4b80	35	28-35	mesophil	main fermenter		wet	Upflow anaerobic sludge blanket digestion	UASB (IC)	990	1980	11000000	0.8	0.8	no	2013	8	1131500	n.a.	n.a.	n.a.	n.a.	n.a.	n.a.	n.a.	n.a.	n.a.	3	industrial waste water	animal fats; proteins; slaughterhouse waste				96323.3	9.63233e+07					0.380769
