# Supplementary material for: Multivariate comparison of taxonomic, chemical and operational data from 80 different full-scale anaerobic digester-related systems
Source: Biotechnol Biofuels Bioprod. 2024 Jun 20;17:84. doi: 10.1186/s13068-024-02525-1 (PMC11191226; doi:10.1186/s13068-024-02525-1)
Supplement: Supplementary file 7 — Supplementary Tables 1-3. All metadata. [file 13068_2024_2525_MOESM7_ESM.zip › Supple 7/Supplementary Table 3.xlsx]

## Sheet: Tabelle1
Parameter	Abbreviation	Unit	Devise	Method
pH-value	pH	-	WTW pH 323, Sen Tix 81	Simple measurement in liquids until equilibrium is reached.
Conductivity	σ	µS/cm	WTW LF 325, Eletrode Tetra Con
Redox potential	ORP	mV	WTW pH 325, Elektrode Sen Tix ORP
Dry matter	DM	%	Binder drying cabinet	Dry overnight at 105°C and determine the percentage of dry matter from the resulting loss of mass.
Organic dry matter	ODM	%	Carbolite GERO CWF 1300	Burn at 550°C for 2 hours and determine the percentage of organic dry matter from the resulting loss of mass.
Chemical oxygen demand total	COD total	mg/l	Heating block: Merck Spectroquant TR 620 / Photometer: Merck Spectroquant NOVA 60	Cell test: boil the infiltrated sludge sample for 2h at 148°C in the corresponding solution of the cell test, allow it to cool and measure with the photometer.
Chemical oxygen demand liquid	COD liquid	mg/l		Cell test: boil the filtrated liquid sludge sample for 2h at 148°C in the corresponding solution of the cell test, allow it to cool and measure with the photometer.
Chemical oxygen demand solid	COD solid	mg/l		DM*COD solid = COD total – (1-DM)*COD liquid
Volatile organic acids	FOS	mg acetic acid/l	Metrohm: 736 GP Titrino/ 727 Ti Stand	Dilute 4ml in 40ml water, titrate with 0.1 mol/l HCl to pH 4.4
Total inorganic carbon	TAC	mgCaCO3/l	Metrohm: 736 GP Titrino/ 727 Ti Stand	Dilute 4ml in 40ml water, titrate with 0.1 mol/l HCl to pH 5.0
FOS/TAC	FOS/TAC	%	-	The ratio of FOS to TAC
Total organic acids	-	g/l	Metrohm: 736 GP Titrino/ 727 Ti Stand	Dilute 4ml in 40ml water, titrate with 0.1 mol/l HCl until pH 4.0
Lactic acid	-	mg/l	Metrohm 882 Compact Ion Chromatograph plus (pump, column, detector) / Metrohm 863 Compact Autosampler	Acidify 30 ml with HCl to pH 2.0, blow out with air for 10 min to eliminate the CO2, centrifuge the remainder and filter with a 0.2µm filter. Then measure the prepared solution in the Metrohm 882 IC.
Formic acid	-	mg/l
Acetic acid	-	mg/l
Propionic acid	-	mg/l
Iso-butyric acid	-	mg/l
Butyric acid	-	mg/l
Valeric acid	-	mg/l
Total Kjedahl Nitrogen liquid	TN liquid	mg/l	Steam distillation: Büchi KjelFlex K-360 / Titration: Metrohm: 736 GP Titrino 727 Ti Stand/Büchi SpeedDigester K-436	Weighing in 50 ml Kjeld neck digestion, method-TKN liquid distillation,Titration TKN liquid
Total Kjedahl Nitrogen solid	TN solid	mg/l		1g Kjeld neck digestion, method-TKN solid distill,titrationn TKN solid
Total Kjedahl Nitrogen total	TN total	mg/l		TN total = TN solid*DM + TN liquid*(1-DM)
Ammonia		mg/l		Distil the sample according to the method (ammonium solid/liquid), then titrate with 0.1 or 0.02 mol/l HCl.
Trace substances	Ca, P, S, Fe, Cu, K, Co, Mg, Mn, Ni, Zn, Se, Sn, Mb	mg/l	Weighing the sludge sample, aqua regia or H2O2 dissolution in the microwave, measure ICP	ICP-OES: PerkinElmer Optical Emission Spectrometer Optima 8000/ S10 Autosampler
