# Supplementary material for: Multivariate comparison of taxonomic, chemical and operational data from 80 different full-scale anaerobic digester-related systems
Source: Biotechnol Biofuels Bioprod. 2024 Jun 20;17:84. doi: 10.1186/s13068-024-02525-1 (PMC11191226; doi:10.1186/s13068-024-02525-1)
Supplement: Supplementary file 7 — Supplementary Tables 1-3. All metadata. [file 13068_2024_2525_MOESM7_ESM.zip › Supple 7/Supplementary Table 2.xlsx]

## Sheet: Tabelle1
Number	sample type	pH-Value	RedoxValue	Conductivity	dry matter	dry matter	organic dry matter in % of total	organic dry matter in % of DM	organic carbon % of total	organic carbon in % of ODM	COD total	COD liquid	COD solid	TKN liquid	NH4-N	TKN solid	TOC	organic acids	organic acids	formic acid	acetic acid	lactic acid	propionic acid	iso-butyric acid	butyric acid	valeric acid	caproic acid	organic acids	FOS	TAC	FOS/TAC	cobalt mg/kg	iron mg/kg	copper mg/kg	mangan mg/kg	molybdenum mg/kg	nickel mg/kg	sulfur total mg/kg	selen mg/kg	tin mg/kg	zinc mg/kg	magnesium as MgO mg/kg	calcium as CaO mg/kg	phosphorus as P2O5 mg/kg	potassium as K2O in mg/kg
Unit		H* in mol/l	mV	ms/cm	%	-					mg/l	mg/l	mg/kg	mg/l	mg/l	mg/g	mg/g	g/l	mg/l	mg/l	mg/l	mg/l	mg/l	mg/l	mg/l	mg/l	mg/l	mg/l	mg/l	mg/l		mg/kg	mg/kg	mg/kg	mg/kg	mg/kg	mg/kg	mg/kg	mg/kg	mg/kg	mg/kg	mg/kg	mg/kg	mg/kg	mg/kg
Abbrev.					-						-	-	calculated
m4b1	1. Fermenter	7.45	-263	16.18	7.1295	0.071295	5.25	0.736	2.54	0.48	45450	13100	32350	4267.2	2393.44	26.1	355.632	0.1718	171.8	n.a.	124.205	0.56	5.89	0.44	2.24	8.03	n.a.	141.365	1366.39	10041.2	0.136078	0.289634	636.484	52.7141	31.9107	0.083716	2.27549	639.927	n.a.	n.a.	33.9199	801.209	1553.04	1163.64	2900.12
m4b2	1. Fermenter	7.74	-369	17.15	13.7175	0.137175	10.1	0.736	5.02	0.5	214739	96502.8	118236	14586.8	5579.46	27.5	365.596	1.88521	1885.21	n.a.	4596.63	4.39353	4477.89	202.263	20.6034	n.a.	n.a.	9301.78	11524.1	27880	0.829244	0.442566	787.344	8.15453	37.7055	0.0896227	2.33608	925.908	n.a.	n.a.	27.2435	855.807	2789.66	1114.41	7414.48
m4b3	1. Fermenter	8.2	-369	21.4	10.945	0.10945	6.74	0.615	3.85	0.57	217048	67752.7	149296	13054.6	6707.48	23.9	351.628	0.862602	862.602	n.a.	714.319	1.06074	71.69	18.4729	n.a.	119.664	0	925.206	5311.72	32300.6	0.329123	0.423193	922.451	4.4295	39.6017	0.0994401	2.7857	658.008	n.a.	n.a.	9.6518	836.773	2197.79	1592.28	7133.82
m4b4	1. Fermenter	8.03	-306	24.9	3.12841	0.0312841	1.8	0.576	0.98	0.55	48900	25600	23300	4895.72	3750.32	30.8	314.67	0.1022	102.2	n.a.	115.32	0.33	4.5	2.33	0.897	n.a.	n.a.	123.377	1117.17	14149.8	0.0789531	0.536565	713.236	2.89307	11.9349	0	1.23511	297.171	n.a.	n.a.	10.4823	214.947	1529.97	592.596	842.705
m4b5	1. Fermenter	7.8	-366	18.56	8.52454	0.0852454	6.4	0.75	3.23	0.5	147789	31911.2	115878	9101.56	4744.56	19.5	378.831	0.485751	485.751	n.a.	735.286	3.73038	121.879	7.66132	1.5443	n.a.	n.a.	870.101	3989.96	21689.1	0.368949	3.31622	416.898	10.6276	20.967	0.299299	2.46218	407.152	n.a.	n.a.	19.4468	749.489	1803.72	1035.13	3447.13
m4b6	1. Fermenter	7.46	-453	10.49	13.1762	0.131762	10.12	0.768	5.31	0.52	251050	142616	108435	14344.4	4690.68	33.3	403.198	2.57751	2577.51	n.a.	10070.6	n.a.	2919.69	705.811	724.774	80.9673	92.6592	14594.5	14932.6	19408.3	1.56718	0.920803	594.238	5.76901	24.6215	0.456011	3.62094	576.618	n.a.	n.a.	19.8748	954.308	2056.88	1531.31	6040.48
m4b7	2. Fermenter	7.92	-278	16.78	12.2441	0.122441	9.11	0.744	5.1	0.56	267015	108357	158658	14687.8	5563.61	33.8	416.28	0.993096	993.096	n.a.	328.47	5.35177	42.8343	9.69757	3.48066	n.a.	n.a.	389.834	5991.55	26590.9	0.453339	0.623056	443.264	5.6797	25.0259	0.525067	3.49286	595.082	n.a.	n.a.	20.4086	993.463	2181.4	1608.96	5738.13
m4b8	1. Fermenter	7.9	-447	19.08	11.3006	0.113006	8.25	0.73	4.44	0.54	167734	77676.7	90057.1	13193.9	5732.02	26.4	392.879	0.821904	821.904	n.a.	681.301	7.23148	101.301	6.59046	3.18505	n.a.	n.a.	799.609	4966.99	28429.8	0.349977	0.535334	851.257	12.2663	58.7369	0.153919	2.90274	793.065	n.a.	n.a.	48.2528	973.09	3526.39	2633.41	5941.3
m4b9	1. Fermenter	8.08	-345	22.4	13.0418	0.130418	9.27	0.71	4.66	0.5	234901	98191.4	136710	16373.2	7615.5	27.6	357.201	1.06867	1068.67	n.a.	607.37	4.42941	320.34	10.4021	3.84817	n.a.	n.a.	946.39	6285	36459.1	0.345504	0.478732	1215.83	13.2877	69.9861	0.104109	4.15273	997.54	n.a.	n.a.	53.2868	1126.42	4079.89	3038.55	7204.13
m4b10	1. Fermenter	7.78	-402	19.46	14.956	0.14956	8.66	0.579	4.55	0.53	147500	31900	115600	6131.16	3046.96	19.6	304.279	0.4841	484.1	n.a.	694.73	n.a.	604.16	9.46	2.79	1.15	n.a.	1312.29	2994.6	11530	0.259722	0.801709	1314.98	9.56743	66.8246	0.0118705	3.26317	599.533	n.a.	n.a.	20.7951	1019.48	6371.5	1001.69	4515.32
m4b11	Methane stage	7.63	-442	19.21	9.06155	0.0906155	7.13	0.786	3.66	0.51	150908	36296.8	114611	9179.93	4253.04	23	404.384	0.448011	448.011	n.a.	259.923	4.17792	16.7725	2.53515	7.44319	n.a.	n.a.	290.852	3563.05	21582.7	0.334818	0.307118	474.888	2.90962	15.5055	0.246213	3.51819	352.799	n.a.	n.a.	7.09391	533.273	1238.28	855.495	5015.95
m4b12	Hydrolysis stage	7.98	-383	21.6	7.03319	0.0703319	5.03	0.715	2.69	0.53	67550	28300	39250	4557.84	2597.84	26.5	382.195	0.2623	262.3	n.a.	62.04	0.69	1.79	1.84	n.a.	n.a.	n.a.	66.36	1790.06	12741.1	0.140495	2.69022	279.108	5.45167	21.8713	0.215668	1.13068	476.585	n.a.	n.a.	17.6942	414.033	1240.28	992.175	5339.99
m4b13	Methane stage	7.85	-366	20.3	7.28786	0.0728786	5.28	0.725	2.88	0.55	83850	34350	49500	4645.2	2487.52	28	395.501	1.1445	1144.5	n.a.	3767.81	1.25	3227.44	463.84	103.64	146.85	89.37	7800.2	6707.93	9230.52	0.726712	1.20124	237.252	7.50313	22.4901	0.241457	0.766789	474.998	n.a.	n.a.	20.4136	404.227	1251.35	1005.34	5183.42
m4b14	Hydrolysis stage	7.94	-412	18.4	7.8558	0.078558	5.76	0.733	3.11	0.54	70400	30200	40200	3940.44	2002.56	22.8	396.408	0.3202	320.2	n.a.	386.82	n.a.	251.45	2.25	n.a.	n.a.	n.a.	640.52	2263.57	9941.14	0.227697	0.531828	413.875	3.08503	17.4117	0.0241319	0.532929	390.193	n.a.	n.a.	9.99704	396.124	1061.19	928.33	5165.39
m4b15	Methane stage	7.66	-435	20.6	6.62743	0.0662743	4.71	0.71	2.54	0.54	69100	31100	38000	3837.96	2026.08	26.4	383.62	0.5407	540.7	n.a.	2014.23	0.89	281.16	32.27	24.11	1.23	n.a.	2353.89	3426.58	9445.71	0.362766	0.453497	412.36	3.5601	17.4404	0.0392347	0.506917	361.586	n.a.	n.a.	17.2718	384.651	1022.53	851.412	5339.43
m4b16	1. Fermenter	8.19	-438	34.5	3.33083	0.0333083	2.65	0.795	1.53	0.58	53700	22000	31700	8456	6627.04	43.3	458.114	0.7772	777.2	n.a.	2451.88	0.75	1637.13	30.53	12.43	7.8	n.a.	4140.52	4514.82	22241.8	0.202988	0.876028	117.786	3.08044	6.51064	0.241581	0.452735	197.452	n.a.	n.a.	12.9302	69.378	593.117	741.328	896.327
m4b17	2. Fermenter	8.02	-426	35.1	3.88895	0.0388895	3.14	0.807	1.78	0.57	54650	25100	29550	8443.96	6760.32	40.6	456.557	1.5355	1535.5	n.a.	8251.8	0.802	2046.72	520.424	147.1	42.319	n.a.	11009.2	9017.34	19804.7	0.455313	1.66737	121.747	3.21455	6.87915	0.249744	0.525172	200.662	n.a.	n.a.	13.3394	90.8857	697.64	774.402	837.095
m4b18	1. Fermenter	7.61	-408	15.2	12.6527	0.126527	8.79	0.695	4.59	0.52	232453	56472.7	175980	11540.2	5048.82	23.7	362.567	0.824378	824.378	51.7721	1216.52	5.25446	290.729	33.9025	n.a.	2.40192	n.a.	1600.58	5205.27	24614	0.425419	0.537487	413.896	8.79101	38.6511	0.113774	0.628898	346.445	n.a.	n.a.	31.35	440.899	1307.35	611.97	3684.66
m4b19	1. Fermenter	7.74	-350	17.01	3.55414	0.0355414	2.42	0.682	1.27	0.52	34500	9550	24950	3428.42	2242.8	28.7	356.006	0.146	146	n.a.	98.139	0.481	6.647	16.135	n.a.	4.743	n.a.	126.145	1150.4	10549.2	0.109051	0.474335	83.5781	39.3407	11.4723	0.0865186	0.565389	322.966	n.a.	n.a.	14.5954	469.744	1131.66	623.703	2553.27
m4b20	1. Fermenter	7.74	-391	20.5	4.38742	0.0438742	2.94	0.669	1.53	0.52	49350	15000	34350	3913.19	2413.04	30.6	349.572	0.1941	194.1	n.a.	91.741	0.313	1.063	78.11	n.a.	n.a.	n.a.	171.227	1715.29	11092.1	0.15464	0.172059	80.2436	32.2342	18.3542	0.115418	0.4093	367.416	n.a.	n.a.	15.6069	504.227	1408.26	711.371	3885.37
m4b21	1. Fermenter	8.13	-362	23.4	7.08673	0.0708673	5.58	0.788	3.27	0.59	87500	37800	49700	5996.83	3458	29.8	460.965	0.9014	901.4	n.a.	2403.42	1.987	1953.73	49.811	62.506	16.014	2.029	4489.5	5478.46	13699.4	0.399905	1.89028	136.763	3.55565	36.1616	0.244624	0.642056	353.978	n.a.	n.a.	16.6718	337.982	1135.99	741.906	4185.79
m4b22	1. Fermenter	7.77	-151	19.26	11.4141	0.114141	9.06	0.794	4.48	0.49	228545	73518	155027	8522.54	3397.65	18.3	392.472	1.99442	1994.42	n.a.	3473.02	6.1869	6527.28	1741.41	154.785	147.526	23.0277	12073.2	11434.9	15415.6	1.48521	1.13373	103.355	3.43376	21.9618	0.186243	0.245107	591.253	n.a.	n.a.	13.8089	593.628	1597.63	805.845	6347.59
m4b23	1. Fermenter	7.42	-435	10.59	13.4961	0.134961	10.6	0.785	5.83	0.55	234412	104425	129987	13136.4	4780.34	27.4	431.65	2.73776	2737.76	79.916	9156.24	3.80754	6006.33	858.746	556.226	227.385	77.4126	16966.1	15504.5	18983.5	1.64886	4.1561	110.593	2.6983	24.6574	0.231336	0.6418	476.822	n.a.	n.a.	13.3605	681.128	1358.35	1196.12	5722.28
m4b24	2. Fermenter	7.85	-425	13.71	11.1222	0.111222	8.44	0.759	4.87	0.58	215057	83822.2	131235	12734.3	5368.46	28.3	437.715	0.877967	877.967	n.a.	532.643	3.65703	66.2404	18.4291	n.a.	n.a.	n.a.	620.969	5788.3	25265.3	0.458081	3.60492	107.983	2.54976	23.0193	0.226273	0.65356	451.484	n.a.	n.a.	13.6727	700.75	1201.01	1153.33	5197.07
m4b25	1. Fermenter	7.43	-380	15.17	8.28651	0.0828651	6.64	0.801	3.32	0.5	142182	30538.3	111643	7934.32	3712.47	24.1	400.159	0.424841	424.841	n.a.	539.64	7.59307	25.7224	9.58211	7.13111	20.6126	n.a.	610.282	3443.48	17686.8	0.392749	2.81213	243.203	36.301	23.5711	0.110127	4.46983	455.228	n.a.	n.a.	44.8265	447.798	1232.74	738.582	3253.68
m4b26	1. Fermenter	7.53	-215	16.24	7.15765	0.0715765	5.58	0.78	3.04	0.54	104422	30322.6	74099.6	8194.28	3736.97	26.7	424.575	0.373689	373.689	n.a.	167.535	n.a.	3.69307	18.7522	6.89015	n.a.	n.a.	196.87	3069.27	19024.7	0.321363	1.09375	230.661	26.1955	23.8583	0.111547	3.24231	467.309	n.a.	n.a.	44.6864	494.851	1268.91	758.442	3567.51
m4b27	1. Fermenter	8.05	-410	29.9	11.1517	0.111517	8.36	0.75	4.34	0.52	155843	63447.4	92395.3	17474.1	11081.9	23.6	388.748	0.981549	981.549	n.a.	1020.09	1.38204	96.8011	28.2561	5.52008	76.7121	n.a.	1228.76	6527.88	45813.5	0.28748	2.4581	735.866	12.6019	76.7442	0.386149	2.45415	914.987	n.a.	n.a.	93.2038	968.876	1741.11	1411.82	5929.7
m4b28	1. Fermenter	8.07	-477	30.9	10.81	0.1081	8.07	0.746	4.12	0.51	143050	67854.4	75195.3	17701.6	11090.3	23.7	381.524	0.967379	967.379	n.a.	948.449	6.27647	102.988	23.3014	n.a.	78.9811	n.a.	1160	6757.97	46589.8	0.292457	1.09001	757.535	11.8434	71.6514	0.383505	3.44587	907.217	n.a.	n.a.	91.1458	817.74	1584.65	1224.48	5889.81
m4b29	1. Fermenter	7.82	-375	24.1	11.3059	0.113059	8.46	0.748	4.52	0.53	173465	63929.1	109536	12496.5	6652.45	21.3	399.447	0.964487	964.487	n.a.	2056.57	n.a.	325.788	48.1802	4.82645	66.7589	n.a.	2502.12	6715.47	27972.7	0.482187	11.1293	496.503	6.21394	50.4175	0.167928	3.42615	552.851	n.a.	n.a.	45.0651	688.098	1825.78	1227.43	4689.75
m4b30	1. Fermenter	7.94	-438	26.3	12.6888	0.126888	9.2	0.725	4.68	0.51	193548	72728.2	120819	19453.5	12458.8	25	369.184	1.76095	1760.95	n.a.	7675.57	4.275	1655.55	151.594	107.628	39.3763	n.a.	9633.99	12756.5	46683	0.554692	3.26749	384.687	16.6804	100.978	0.574923	1.99697	853.771	n.a.	n.a.	130.462	1187.42	2698.96	1821.68	6137.78
m4b31	1. Fermenter	7.17	-390	14.5	10.185	0.10185	7.86	0.771	4.1	0.52	161618	40754.2	120864	9190.95	3633.73	23.7	402.153	0.96088	960.88	n.a.	2772.73	n.a.	522.161	44.454	128.156	n.a.	n.a.	3467.5	5713.18	19118.1	0.598346	3.56946	227.027	4.73466	21.9924	0.141693	5.98129	496.385	n.a.	n.a.	37.1146	633.363	1403.28	940.157	5294.97
m4b32	1. Fermenter	7.66	-446	15.59	11.6	0.116	8.46	0.73	4.4	0.52	161856	41557.7	120299	10199.3	4773.67	19.7	378.927	0.578372	578.372	n.a.	560.373	8.28832	54.3468	14.8989	8.14549	n.a.	n.a.	646.053	3968.77	26482.3	0.301488	2.41637	479.975	6.36313	25.5455	0.123213	4.02242	761.205	n.a.	n.a.	45.9157	1024.75	2428.56	946.387	4801.86
m4b33	1. Fermenter	7.17	-167	6.22	1.88	0.0188	1.04	0.553	0.57	0.55	6100	1235	4865	1748.32	957.5	35.1	301.599	0.0568	56.8	n.a.	29.382	2.051	5.832	1.363	n.a.	n.a.	n.a.	38.628	411.057	2977.59	0.13805	0.831775	406.277	4.75574	4.61822	0	0.954427	241.835	n.a.	n.a.	38.6773	219.397	1156.25	804.651	168.581
m4b34	WWTP	7.34	-266	15.41	6.14	0.0614	4.44	0.723	2.49	0.56	55150	11000	44150	3861.09	1975.5	27.4	405.351	0.1478	147.8	-	48.079	-	4.593	2.904	3.164	15.002	-	73.742	1291.62	9968.67	0.129568	1.56673	157.535	29.8465	19.9977	0.219153	2.57414	462.634	n.a.	n.a.	56.937	665.019	1499.89	881.187	3126.17
m4b35	Full-scale scientific plant	n.a.	n.a.	n.a.	n.a.	n.a.	n.a.	n.a.	n.a.	n.a.	n.a.	n.a.	n.a.	n.a.	n.a.	n.a.	n.a.	n.a.	n.a.	n.a.	n.a.	n.a.	n.a.	n.a.	n.a.	n.a.	n.a.	n.a.	n.a.	n.a.	n.a.	n.a.	n.a.	n.a.	n.a.	n.a.	n.a.	n.a.	n.a.	n.a.	n.a.	n.a.	n.a.	n.a.	n.a.
m4b36	Full-scale scientific plant	n.a.	n.a.	n.a.	n.a.	n.a.	n.a.	n.a.	n.a.	n.a.	n.a.	n.a.	n.a.	n.a.	n.a.	n.a.	n.a.	n.a.	n.a.	n.a.	n.a.	n.a.	n.a.	n.a.	n.a.	n.a.	n.a.	n.a.	n.a.	n.a.	n.a.	n.a.	n.a.	n.a.	n.a.	n.a.	n.a.	n.a.	n.a.	n.a.	n.a.	n.a.	n.a.	n.a.	n.a.
m4b37	Full-scale scientific plant	n.a.	n.a.	n.a.	n.a.	n.a.	n.a.	n.a.	n.a.	n.a.	n.a.	n.a.	n.a.	n.a.	n.a.	n.a.	n.a.	n.a.	n.a.	n.a.	n.a.	n.a.	n.a.	n.a.	n.a.	n.a.	n.a.	n.a.	n.a.	n.a.	n.a.	n.a.	n.a.	n.a.	n.a.	n.a.	n.a.	n.a.	n.a.	n.a.	n.a.	n.a.	n.a.	n.a.	n.a.
m4b38	Full-scale scientific plant	n.a.	n.a.	n.a.	n.a.	n.a.	n.a.	n.a.	n.a.	n.a.	n.a.	n.a.	n.a.	n.a.	n.a.	n.a.	n.a.	n.a.	n.a.	n.a.	n.a.	n.a.	n.a.	n.a.	n.a.	n.a.	n.a.	n.a.	n.a.	n.a.	n.a.	n.a.	n.a.	n.a.	n.a.	n.a.	n.a.	n.a.	n.a.	n.a.	n.a.	n.a.	n.a.	n.a.	n.a.
m4b39	Full-scale scientific plant	n.a.	n.a.	n.a.	n.a.	n.a.	n.a.	n.a.	n.a.	n.a.	n.a.	n.a.	n.a.	n.a.	n.a.	n.a.	n.a.	n.a.	n.a.	n.a.	n.a.	n.a.	n.a.	n.a.	n.a.	n.a.	n.a.	n.a.	n.a.	n.a.	n.a.	n.a.	n.a.	n.a.	n.a.	n.a.	n.a.	n.a.	n.a.	n.a.	n.a.	n.a.	n.a.	n.a.	n.a.
m4b40	Full-scale scientific plant	n.a.	n.a.	n.a.	n.a.	n.a.	n.a.	n.a.	n.a.	n.a.	n.a.	n.a.	n.a.	n.a.	n.a.	n.a.	n.a.	n.a.	n.a.	n.a.	n.a.	n.a.	n.a.	n.a.	n.a.	n.a.	n.a.	n.a.	n.a.	n.a.	n.a.	n.a.	n.a.	n.a.	n.a.	n.a.	n.a.	n.a.	n.a.	n.a.	n.a.	n.a.	n.a.	n.a.	n.a.
m4b41	1. Fermenter	8.7	-441	17.8	8.4	0.084	6.3	0.752	3.17	0.5	81580	28160	53420	4600	2700	n.a.	n.a.	0.47	470	n.a.	320	n.a.	180	0	0	0	0	500	2201	14533	0.15	0.0719	209	6.34	18	0.2764	0.268	600	0.0832	0.084	13.6	1100	3000	1680	5330
m4b42	1. Fermenter	7.9	-426	16.2	6.2	0.062	4.7	0.752	2.28	0.49	41420	21240	20180	3900	2400	n.a.	n.a.	0.43	430	n.a.	290	n.a.	170	0	0	0	0	460	1206	12954	0.09	0.0862	398	2.98	22	0.2598	0.193	500	0.0806	0.062	14	1200	2000	1530	4140
m4b43	feedstock	6.9	-373	1.3		0										n.a.	n.a.		0	n.a.		n.a.	n.a.	n.a.	n.a.	n.a.	n.a.	0	8877	8482	1.05	n.a.	n.a.	n.a.	n.a.	n.a.	n.a.	n.a.	n.a.	n.a.	n.a.	n.a.	n.a.	n.a.	n.a.
m4b44	1. Fermenter	7.9	-393	11.8	7.6	0.076	5.9	0.772	2.84	0.48	108080	32170	75910	4300	2400	n.a.	n.a.	0.18	180	n.a.	180	n.a.	0	0	0	0	0	180	2693	14909	0.18	0.0813	95	3.28	17	0.3245	0.309	500	0.0646	0.076	17.9	1200	2000	2010	5310
m4b45	1. Fermenter	7.9	-450	25.2	12.8	0.128	9.2	0.717	4.3	0.47	109300	46960	62340	7800	4700	n.a.	n.a.	0.52	520	n.a.	320	n.a.	250	0	0	0	0	570	3634	21346	0.17	0.2944	1180	16.3	63	0.6707	0.833	1400	0.2432	0.128	76.2	2100	5000	4010	7140
m4b46	1. Fermenter	7.5	-415	14.8	9.5	0.095	6.5	0.68	3.29	0.51	74180	40460	33720	7000	3200	n.a.	n.a.	1.5	1500	n.a.	590	n.a.	980	81	0	0	0	1651	2916	13851	0.21	0.2328	673	4.65	24	0.2964	0.579	700	0.0931	0.338	20.6	1400	3000	2740	5760
m4b47	2. Fermenter	7.7	-430	39.7	9.2	0.092	6.1	0.658	3.05	0.5	60980	38420	22560	6500	3300	n.a.	n.a.	0.19	190	n.a.	64	n.a.	160	0	0	0	0	224	2329	15760	0.15	0.2291	659	5.12	24	0.3229	0.581	800	0.092	0.433	22.1	1300	3000	2610	6010
m4b48	1. Fermenter	7.8	-438	13.6	12.5	0.125	9.3	0.747	4.41	0.47	96680	35480	61200	6400	3400	n.a.	n.a.	1	1000	n.a.	700	n.a.	370	0	0	0	0	1070	2397	16878	0.14	0.2825	1310	8.36	66	0.605	0.58	1400	0.2125	0.125	68.6	2600	4000	4290	5810
m4b49	2. Fermenter	8.1	-447	27.8	10.7	0.107	7.7	0.717	3.76	0.49	166880	40510	126370	6200	3800	n.a.	n.a.	0.37	370	n.a.	370	n.a.	0	0	0	0	0	370	2506	17493	0.14	0.3039	1180	8.11	59	0.5682	0.587	1400	0.2033	0.107	61.4	2400	4000	3960	5820
m4b50	feedstock	-	-			0	n.a.	n.a.	n.a.	n.a.	n.a.	n.a.	n.a.	n.a.	n.a.	n.a.	n.a.	n.a.		n.a.	n.a.	n.a.	n.a.	n.a.	n.a.	n.a.	n.a.	0	n.a.	n.a.	n.a.	n.a.	n.a.	n.a.	n.a.	n.a.	n.a.	n.a.	n.a.	n.a.	n.a.	n.a.	n.a.	n.a.	n.a.
m4b51	feedstock	-	-			0	n.a.	n.a.	n.a.	n.a.	n.a.	n.a.	n.a.	n.a.	n.a.	n.a.	n.a.	n.a.	0	n.a.	n.a.	n.a.	n.a.	n.a.	n.a.	n.a.	n.a.	0	n.a.	n.a.	n.a.	n.a.	n.a.	n.a.	n.a.	n.a.	n.a.	n.a.	n.a.	n.a.	n.a.	n.a.	n.a.	n.a.	n.a.
m4b52	1. Fermenter	7.5	-366	1.2	4.8	0.048	2.9	0.604	1.41	0.49	45440	4906	40534	3900	2100	n.a.	n.a.	0.1	100	n.a.	0	n.a.	0	0	0	0	0	0	579	6229	0.09	0.2429	2500	18	24	0.3878	1.16	500	0.1104	0.936	48	400	2000	3420	485
m4b53	Dry Fermenter				13.3	0.133	7.2	0.542	3.59	0.5	83900	33990	49910	4500	2200	n.a.	n.a.	10	10000	n.a.	4800	n.a.	4300	1100	380	190	190	10960	n.a.	n.a.	n.a.	0.6756	2000	11.9	37	0.3618	2.67	700	0.0958	1.56	52	1700	9000	1090	2090
m4b54	1. Fermenter	7.5	-400	8.9	19.9	0.199	11.6	0.582	6.17	0.53	31440	18410	13030	4800	2500	n.a.	n.a.	0.1	100	n.a.	0	n.a.	0	0	0	0	0	0	1381	10327	0.13	0.2468	1010	8.06	72	0.4438	0.983	700	0.0875	0.199	27.7	2100	8000	4440	3100
m4b55	2. Fermenter	7.6	-367	12.3	3.7	0.037	2.3	0.632	1.17	0.51	100220	20270	79950	3600	2700	n.a.	n.a.	0.1	100	n.a.	69	n.a.	0	0	0	0	0	69	1824	13256	0.14	0.0814	256	5.37	17	0.1828	0.36	300	0.0666	0.037	19.4	600	1000	1240	3850
m4b56	1. Fermenter	7.7	-451	22	6.7	0.067	4.1	0.605	1.86	0.45	34900	35540	-640	4200	2400	n.a.	n.a.	0.72	720	n.a.	570	n.a.	190	0	0	0	0	760	2301	15055	0.15	0.3819	1040	1.98	29	0.6767	1.11	600	0.0938	0.067	15.9	900	3000	618	5570
m4b57	2. Fermenter	8.1	-444	11.2	6.7	0.067	3.9	0.586	1.92	0.49	85200	28670	56530	4400	2700	n.a.	n.a.	1.5	1500	n.a.	1100	n.a.	300	0	86	90	0	1576	2190	16462	0.13	0.4094	1130	2.14	31	0.737	1.22	700	0.1005	0.067	17.4	900	3000	575	5520
m4b58	WWTP	7.2	-326	3.4		0	n.a.	n.a.	n.a.	n.a.	n.a.	n.a.	n.a.	n.a.	n.a.	n.a.	n.a.	n.a.	0	n.a.	n.a.	n.a.	n.a.	n.a.	n.a.	n.a.	n.a.	0	388	1715	0.23	n.a.	n.a.	n.a.	n.a.	n.a.	n.a.	n.a.	n.a.	n.a.	n.a.	n.a.	n.a.	n.a.	n.a.
m4b59	WWTP	7	-448	2.2		0	n.a.	n.a.	n.a.	n.a.	n.a.	n.a.	n.a.	n.a.	n.a.	n.a.	n.a.	n.a.	0	n.a.	n.a.	n.a.	n.a.	n.a.	n.a.	n.a.	n.a.	0	232	1986	0.12	n.a.	n.a.	n.a.	n.a.	n.a.	n.a.	n.a.	n.a.	n.a.	n.a.	n.a.	n.a.	n.a.	n.a.
m4b60	Digestate_L	7.7	-383	19.9	14.2	0.142	8.8	0.623	4.74	0.54	65680	40370	25310	5700	2500	n.a.	n.a.	0.95	950	n.a.	840	n.a.	140	0	0	0	0	980	3196	11240	0.28	0.5311	1200	15.6	61	0.5808	1.68	600	0.1988	0.672	58.1	1600	7000	1970	4290
m4b61	Digestate_S	-				0	n.a.	n.a.	n.a.	n.a.	n.a.	n.a.	n.a.	n.a.	n.a.	n.a.	n.a.	n.a.	0	n.a.	n.a.	n.a.	n.a.	n.a.	n.a.	n.a.	n.a.	n.a.	n.a.	n.a.	n.a.	n.a.	n.a.	n.a.	n.a.	n.a.	n.a.	n.a.	n.a.	n.a.	n.a.	n.a.	n.a.	n.a.	n.a.
m4b62	1. Fermenter	-			22.1	0.221	10.4	0.475	n.a.	n.a.	n.a.	n.a.	n.a.	n.a.	n.a.	n.a.	n.a.	n.a.	0	n.a.	n.a.	n.a.	n.a.	n.a.	n.a.	n.a.	n.a.	n.a.	n.a.	n.a.	n.a.	n.a.	n.a.	n.a.	n.a.	n.a.	n.a.	n.a.	n.a.	n.a.	n.a.	n.a.	n.a.	n.a.	n.a.
m4b63	1. Fermenter	7.4	-366	11.4	10.6	0.106	7.5	0.703	4.56	0.61	64840	50770	14070	6000	1200	n.a.	n.a.	0.15	150	n.a.	0	n.a.	120	0	0	0	0	120	3132	7056	0.44	2.76	7530	9.85	33	2.43	3.78	5000	0.424	0.106	24.8	1400	1000	1070	3310
m4b64	1. Fermenter	7.6	-312	14.9	4.3	0.043	2.8	0.654	1.6	0.57	68680	12040	56640	3700	1700	n.a.	n.a.	0.55	550	n.a.	350	n.a.	140	62	0	0	0	552	680	8641	0.08	0.1402	1520	2.43	12	0.249	1.83	1000	0.3655	0.624	14.8	200	1000	2040	1620
m4b65	2. Fermenter	8.4	-440	20.4	3.4	0.034	1.9	0.571	1.06	0.56	44360	10392	33968	3600	2200	n.a.	n.a.	0.1	100	n.a.	79	n.a.	0	0	0	0	0	79	1739	10484	0.17	0.1421	1860	2.03	8.2	0.3186	2.78	800	0.476	0.581	14	100	1000	2180	1330
m4b66	1. Fermenter	7.6	-340	24.7	4.5	0.045	2.9	0.648	1.61	0.56	100660	18090	82570	4400	2900	n.a.	n.a.	0.19	190	n.a.	190	n.a.	0	0	0	0	0	190	1476	11632	0.13	0.1661	572	3.28	12	0.1692	0.909	400	0.072	0.459	22.3	300	2000	1220	2090
m4b67	Digestate_L	7.8	-420	14	28.8	0.288	8.1	0.281	4.09	0.5	169900	36760	133140	6000	2500	n.a.	n.a.	0.14	140	n.a.	140	n.a.	0	0	0	0	0	140	2199	10538	0.21	0.5616	1920	9.82	60	0.6163	2.15	500	0.1198	0.76	47.2	1700	7000	2130	2850
m4b68	Digestate_S				n.a.	n.a.	n.a.	n.a.	n.a.	n.a.	n.a.	n.a.	n.a.	n.a.	n.a.	n.a.	n.a.	n.a.	0	n.a.	n.a.	n.a.	n.a.	n.a.	n.a.	n.a.	n.a.	0				n.a.	n.a.	n.a.	n.a.	n.a.	n.a.	n.a.	n.a.	n.a.	n.a.	n.a.	n.a.	n.a.	n.a.
m4b69	Hydrolysis stage	7.6	-366	9.2	n.a.	n.a.	n.a.	n.a.	n.a.	n.a.	n.a.	n.a.	n.a.	n.a.	n.a.	n.a.	n.a.	n.a.	0	n.a.	n.a.	n.a.	n.a.	n.a.	n.a.	n.a.	n.a.	0	757	7666	0.1	n.a.	n.a.	n.a.	n.a.	n.a.	n.a.	n.a.	n.a.	n.a.	n.a.	n.a.	n.a.	n.a.	n.a.
m4b70	Methane stage	7.7	-370	5.3	n.a.	n.a.	n.a.	n.a.	n.a.	n.a.	n.a.	n.a.	n.a.	n.a.	n.a.	n.a.	n.a.	n.a.	0	n.a.	n.a.	n.a.	n.a.	n.a.	n.a.	n.a.	n.a.	0	771	7694	0.1	n.a.	n.a.	n.a.	n.a.	n.a.	n.a.	n.a.	n.a.	n.a.	n.a.	n.a.	n.a.	n.a.	n.a.
m4b71	Dry Fermenter	-			31.7	0.317	12.7	0.401	7.45	0.59	n.a.	n.a.	n.a.	6300	1500	n.a.	n.a.	0.41	410	n.a.	340	n.a.	82	0	0	0	0	422	n.a.	n.a.	n.a.	0.5326	1410	10.7	86	0.596	2.75	600	0.11	0.65	59	2000	10000	2240	3990
m4b72	Dry Fermenter	-			37.5	0.375	14.7	0.392	6.9	0.47	n.a.	n.a.	n.a.	9100	4100	n.a.	n.a.	0.85	850	n.a.	650	n.a.	210	0	0	0	0	860	n.a.	n.a.	n.a.	1.71	7200	46.1	130	1.56	8.25	2400	0.3225	3.9	111	5000	29000	3280	3830
m4b73	1. Fermenter	7.5	-380	4.6	3.9	0.039	2.7	0.698	1.32	0.49	43380	7582	35798	4200	2500	n.a.	n.a.	0.26	260	n.a.	260	n.a.	0	0	0	0	0	260	916	6282	0.15	0.124	1040	13.6	20	0.303	0.897	400	0.0936	0.803	35.3	700	1000	4490	757
m4b74	2. Fermenter	7.5	-284	14.4	3.1	0.031	1.9	0.606	0.893	0.47	29040	2170	26870	3100	1800	n.a.	n.a.	0.1	100	n.a.	0	n.a.	0	0	0	0	0	0	518	4267	0.12	0.1125	1010	9.55	13	0.2217	0.673	300	0.0589	0.62	27.4	600	1000	2950	471
m4b75	feedstock	-			n.a.	n.a.	n.a.	n.a.	n.a.	n.a.	n.a.	n.a.	n.a.	n.a.	n.a.	n.a.	n.a.	n.a.	n.a.	n.a.	n.a.	n.a.	n.a.	n.a.	n.a.	n.a.	n.a.	n.a.	n.a.	n.a.	n.a.	n.a.	n.a.	n.a.	n.a.	n.a.	n.a.	n.a.	n.a.	n.a.	n.a.	n.a.	n.a.	n.a.	n.a.
m4b76	WWTP	6.2	-124	1.4	n.a.	n.a.	n.a.	n.a.	n.a.	n.a.	n.a.	n.a.	n.a.	n.a.	n.a.	n.a.	n.a.	n.a.	n.a.	n.a.	n.a.	n.a.	n.a.	n.a.	n.a.	n.a.	n.a.	n.a.	n.a.	n.a.	n.a.	n.a.	n.a.	n.a.	n.a.	n.a.	n.a.	n.a.	n.a.	n.a.	n.a.	n.a.	n.a.	n.a.	n.a.
m4b77	WWTP	6.7	-350	4	n.a.	n.a.	n.a.	n.a.	n.a.	n.a.	n.a.	n.a.	n.a.	n.a.	n.a.	n.a.	n.a.	n.a.	n.a.	n.a.	n.a.	n.a.	n.a.	n.a.	n.a.	n.a.	n.a.	n.a.	n.a.	n.a.	n.a.	n.a.	n.a.	n.a.	n.a.	n.a.	n.a.	n.a.	n.a.	n.a.	n.a.	n.a.	n.a.	n.a.	n.a.
m4b78	1. Fermenter	8.2	-268	7.4	2	0.02	0.8	0.413	0.344	0.43	11830	11190	640	1000	200	n.a.	n.a.	0.81	810	n.a.	120	n.a.	850	0	0	0	0	970	2416	11226	0.22	0.426	26	0.15	0.8	0.49	0.26	100	0.05	0.02	0.5	100	0	274	116
m4b79	WWTP	6.6	-243	2.6	n.a.	n.a.	n.a.	n.a.	n.a.	n.a.	n.a.	n.a.	n.a.	n.a.	n.a.	n.a.	n.a.	n.a.	n.a.	n.a.	n.a.	n.a.	n.a.	n.a.	n.a.	n.a.	n.a.	n.a.	237	1278	0.19	n.a.	n.a.	n.a.	n.a.	n.a.	n.a.	n.a.	n.a.	n.a.	n.a.	n.a.	n.a.	n.a.	n.a.
m4b80	WWTP	8.1	-448	22.8	n.a.	n.a.	n.a.	n.a.	n.a.	n.a.	n.a.	n.a.	n.a.	n.a.	n.a.	n.a.	n.a.	n.a.	n.a.	n.a.	n.a.	n.a.	n.a.	n.a.	n.a.	n.a.	n.a.	n.a.	1743	14170	0.12	n.a.	n.a.	n.a.	n.a.	n.a.	n.a.	n.a.	n.a.	n.a.	n.a.	n.a.	n.a.	n.a.	n.a.
