# Supplementary material for: Multivariate comparison of taxonomic, chemical and operational data from 80 different full-scale anaerobic digester-related systems
Source: Biotechnol Biofuels Bioprod. 2024 Jun 20;17:84. doi: 10.1186/s13068-024-02525-1 (PMC11191226; doi:10.1186/s13068-024-02525-1)
Supplement: Supplementary file 8 — Supplementary Tables 4A-F. All multivariate analysis. [file 13068_2024_2525_MOESM8_ESM.zip]

Archive with 16 entries (15 files):
- Supple 8/
- __MACOSX/._Supple 8
- Supple 8/Supplementary Table 4A.xlsx
- __MACOSX/Supple 8/._Supplementary Table 4A.xlsx
- Supple 8/Supplementary Table 4G.xlsx
- __MACOSX/Supple 8/._Supplementary Table 4G.xlsx
- Supple 8/Supplementary Table 4F.xlsx
- __MACOSX/Supple 8/._Supplementary Table 4F.xlsx
- Supple 8/Supplementary Table 4E.xlsx
- __MACOSX/Supple 8/._Supplementary Table 4E.xlsx
- Supple 8/Supplementary Table 4D.xlsx
- __MACOSX/Supple 8/._Supplementary Table 4D.xlsx
- Supple 8/Supplementary Table 4C.xlsx
- __MACOSX/Supple 8/._Supplementary Table 4C.xlsx
- Supple 8/Supplementary Table 4B.xlsx
- __MACOSX/Supple 8/._Supplementary Table 4B.xlsx
