# Supplementary material for: Multivariate comparison of taxonomic, chemical and operational data from 80 different full-scale anaerobic digester-related systems
Source: Biotechnol Biofuels Bioprod. 2024 Jun 20;17:84. doi: 10.1186/s13068-024-02525-1 (PMC11191226; doi:10.1186/s13068-024-02525-1)
Supplement: Supplementary file 8 — Supplementary Tables 4A-F. All multivariate analysis. [file 13068_2024_2525_MOESM8_ESM.zip › Supple 8/Supplementary Table 4A.xlsx]

## Sheet: Sheet1
Supplementary table A. Mean relative abundances of bacterial and archaeal genera among the 80 samples.
Rank1	Rank2	Rank3	Rank4	Rank5	Rank6	abundances
d__Archaea	p__Euryarchaeota	c__Methanomicrobia	o__Methanosarcinales	f__Methanosarcinaceae	Methanosarcina	4.8106
d__Archaea	p__Euryarchaeota	c__Methanomicrobia	o__Methanosarcinales	f__Methanosaetaceae	Methanosaeta	1.9431
d__Archaea	p__Euryarchaeota	c__Methanomicrobia	o__Methanomicrobiales	f__Methanomicrobiaceae	Methanoculleus	0.9284
d__Archaea	p__Euryarchaeota	c__Methanobacteria	o__Methanobacteriales	f__Methanothermobacteriaceae	Methanothermobacter	0.9255
d__Archaea	p__Euryarchaeota	c__Methanobacteria	o__Methanobacteriales	f__Methanobacteriaceae	Methanobacterium	0.4029
d__Archaea	p__Euryarchaeota	c__Methanomicrobia	o__Methanomicrobiales	f__Methanospirillaceae	Methanospirillum	0.2295
d__Archaea	p__Euryarchaeota	c__Methanomicrobia	o__Methanomicrobiales	f__Methanoregulaceae	Methanolinea	0.2102
d__Archaea	p__Euryarchaeota	c__Methanobacteria	o__Methanobacteriales	f__Methanobacteriaceae	Methanobrevibacter	0.1678
d__Archaea	p__Euryarchaeota	c__Thermoplasmata	o__Methanomassiliicoccales	f__Methanomassiliicoccaceae	Candidatus Methanoplasma	0.0447
d__Archaea	p__Euryarchaeota	c__Thermococci	o__Methanofastidiosales	f__Methanofastidiosaceae	Candidatus Methanofastidiosum	0.0202
d__Archaea	p__Euryarchaeota	c__Thermoplasmata	o__Methanomassiliicoccales	f__Methanomassiliicoccaceae	Candidatus Methanogranum	0.02
d__Archaea	p__Euryarchaeota	c__Thermoplasmata	o__Methanomassiliicoccales	f__Methanomassiliicoccaceae	Methanomassiliicoccus	0.0139
d__Archaea	p__Euryarchaeota	c__Thermoplasmata	o__Methanomassiliicoccales	f__Methanomassiliicoccaceae	uncultured Methanomassiliicoccaceae	0.0103
d__Archaea	p__Euryarchaeota	c__Methanobacteria	o__Methanobacteriales	f__Methanobacteriaceae	Methanosphaera	0.0099
d__Archaea	p__Euryarchaeota	c__Thermoplasmata	o__Methanomassiliicoccales	f__Methanomethylophilaceae	RumEn_M2	0.0082
d__Archaea	p__Euryarchaeota	c__Methanomicrobia	o__Methanosarcinales	f__Methanosarcinaceae	Methanomethylovorans	0.0061
d__Archaea	p__Thermoproteota	c__Bathyarchaeia	o__Bathyarchaeia	f__Bathyarchaeia	Bathyarchaeia	0.0058
d__Archaea	p__Euryarchaeota	c__Methanomicrobia	o__Methanomicrobiales	f__Methanomicrobiales	uncultured Methanomicrobiales	0.0051
d__Archaea	p__Euryarchaeota	c__Thermoplasmata	o__Methanomassiliicoccales	f__Methanomethylophilaceae	uncultured Methanomethylophilaceae	0.0048
d__Archaea	p__Nanoarchaeota	c__Nanoarchaeia	o__Woesearchaeales	f__Woesearchaeales	Woesearchaeales	0.0047
d__Archaea	p__Euryarchaeota	c__Thermoplasmata	o__Methanomassiliicoccales	f__Methanomethylophilaceae	Candidatus_Methanomethylophilus	0.0034
d__Archaea	p__Euryarchaeota	c__Methanomicrobia	o__Methanomicrobiales	f__Methanoregulaceae	Methanoregula	0.0033
d__Archaea	NA	NA	NA	NA	NA	0.0014
d__Archaea	p__Nitrososphaerota	c__Nitrososphaeria	o__Nitrosopumilales	f__Nitrosopumilaceae	Nitrosopumilaceae	0.0013
d__Archaea	p__Nitrososphaerota	c__Nitrososphaeria	o__Nitrosopumilales	f__Nitrosopumilaceae	Candidatus_Nitrosopumilus	0.001
d__Archaea	p__Euryarchaeota	c__Methanomicrobia	o__Methanosarcinales	f__Methanosarcinaceae	Methanolobus	0.001
d__Archaea	p__Euryarchaeota	c__Methanomicrobia	o__Methanomicrobiales	f__Methanocorpusculaceae	Methanocorpusculum	0.0007
d__Archaea	p__Nanoarchaeota	c__Nanoarchaeia	o__Woesearchaeales	f__SCGC_AAA011-D5	SCGC_AAA011-D5	0.0006
d__Archaea	p__Euryarchaeota	c__Thermoplasmata	o__Methanomassiliicoccales	f__Methanomethylophilaceae	NA	0.0006
d__Archaea	p__Euryarchaeota	c__Methanobacteria	o__Methanobacteriales	f__Methanobacteriaceae	NA	0.0005
d__Archaea	p__Nanoarchaeota	c__Nanoarchaeia	o__Woesearchaeales	NA	NA	0.0005
d__Archaea	p__Nanoarchaeota	c__Nanoarchaeia	o__Woesearchaeales	f__GW2011_GWC1_47_15	GW2011_GWC1_47_15	0.0004
d__Archaea	p__Euryarchaeota	c__Thermococci	o__Methanofastidiosales	f__Methanofastidiosales	Methanofastidiosales	0.0003
d__Archaea	p__Euryarchaeota	c__Methanomicrobia	o__Methanomicrobiales	f__Methanomicrobiaceae	Methanomicrobium	0.0003
d__Archaea	p__Crenarchaeota	c__Methanomethylicia	o__Methanomethyliales	f__Methanomethyliaceae	Candidatus_Methanomethylicus	0.0002
d__Archaea	p__Euryarchaeota	c__Thermococci	o__Methanofastidiosales	NA	NA	0.0002
d__Archaea	p__Nitrososphaerota	c__Nitrososphaeria	o__Nitrososphaerales	f__Nitrososphaeraceae	Nitrososphaera	0.0001
d__Archaea	p__Euryarchaeota	c__Methanomicrobia	o__Methanosarciniales	f__Methanosarcinaceae	Methanimicrococcus	0.0001
d__Archaea	p__Micrarchaeota	c__Micrarchaeia	o__Micrarchaeales	f__CG1-02-32-21	CG1-02-32-21	0.0001
d__Archaea	p__Aenigmarchaeota	c__Deep_Sea_Euryarchaeotic_Group(DSEG)	o__Deep_Sea_Euryarchaeotic_Group(DSEG)	f__Deep_Sea_Euryarchaeotic_Group(DSEG)	Deep_Sea_Euryarchaeotic_Group(DSEG)	0.0001
d__Archaea	p__Euryarchaeota	NA	NA	NA	NA	0.0001
d__Archaea	p__Euryarchaeota	c__Thermoplasmata	o__uncultured	f__uncultured	uncultured	0.0001
d__Archaea	p__Aenigmarchaeota	NA	NA	NA	NA	0.0001
d__Archaea	p__Euryarchaeota	c__Methanomicrobia	o__Methanomicrobiales	f__Methanomicrobiaceae	Methanofollis	0.0001
d__Archaea	p__Euryarchaeota	c__Thermoplasmata	NA	NA	NA	0.0001
d__Archaea	p__Euryarchaeota	c__Methanomicrobia	o__Methanosarcinales	NA	NA	0
d__Archaea	p__Euryarchaeota	c__Thermococci	o__Methanofastidiosales	f__uncultured	uncultured	0
d__Bacteria	p__Bacillota	c__Limnochordia	o__MBA03	f__MBA03	MBA03	9.27087
d__Bacteria	p__Bacteroidota	c__Bacteroidia	o__Bacteroidales	f__Dysgonomonadaceae	Proteiniphilum	5.60032
d__Bacteria	p__Bacillota	c__Clostridia	o__Peptostreptococcales-Tissierellales	f__Peptostreptococcales-Tissierellales	Gallicola	4.62289
d__Bacteria	p__Bacillota	c__Clostridia	o__Clostridiales	f__Clostridiaceae	Clostridium sensu stricto 1	3.90934
d__Bacteria	p__Bacillota	c__Clostridia	o__Clostridia	f__Hungateiclostridiaceae	Fastidiosipila	3.63577
d__Bacteria	p__Bacillota	c__Dethiobacteria	o__Dethiobacterales	f__Dethiobacteraceae	Uncultured Dethiobacteraceae	3.44965
d__Bacteria	p__Synergistota	c__Synergistia	o__Synergistales	f__Synergistaceae	Acetomicrobium	3.14107
d__Bacteria	p__Thermotogota	c__Thermotogae	o__Petrotogales	f__Petrotogaceae	Defluviitoga	1.96307
d__Bacteria	p__Bacillota	c__Clostridia	o__Christensenellales	f__Christensenellaceae	Christensenellaceae R-7 group	1.70092
d__Bacteria	p__Bacillota	c__Clostridia	o__Caldicoprobacterales	f__Caldicoprobacteraceae	Caldicoprobacter	1.64307
d__Bacteria	p__Bacillota	c__Bacilli	o__Lactobacillales	f__Streptococcaceae	Streptococcus	1.38425
d__Bacteria	p__Chloroflexi	c__Anaerolineae	o__Anaerolineales	f__Anaerolineaceae	Uncultured Anaerolineaceae	1.3744
d__Bacteria	p__Bacillota	c__Clostridia	o__Peptostreptococcales-Tissierellales	f__Peptostreptococcales-Tissierellales	Tissierella	1.31095
d__Bacteria	p__Bacillota	c__Thermacetogenia	o__Thermacetogeniales	f__Thermacetogeniaceae	Syntrophaceticus	1.25066
d__Bacteria	p__Synergistota	c__Synergistia	o__Synergistales	f__Synergistaceae	Uncultured Synergistaceae	1.16659
d__Bacteria	p__Bacillota	c__Incertae_Sedis	o__DTU014	f__DTU014	DTU014	1.14335
d__Bacteria	p__Actinobacteriota	c__Actinobacteria	o__Corynebacteriales	f__Corynebacteriaceae	Corynebacterium	1.03334
d__Bacteria	p__Bacillota	c__Clostridia	o__Peptostreptococcales-Tissierellales	f__Sedimentibacteraceae	Sedimentibacter	1.03066
d__Bacteria	p__Bacillota	c__Clostridia	o__Clostridia	f__Hungateiclostridiaceae	HN-HF0106	1.00872
d__Bacteria	p__Actinobacteriota	c__Actinobacteria	o__Propionibacteriales	f__Propionibacteriaceae	Brooklawnia	0.924735
d__Bacteria	p__Bacteroidota	c__Bacteroidia	o__Sphingobacteriales	f__Lentimicrobiaceae	Lentimicrobium	0.921759
d__Bacteria	p__Coprothermobacterota	c__Coprothermobacteria	o__Coprothermobacterales	f__Coprothermobacteraceae	Coprothermobacter	0.848737
d__Bacteria	p__Bacillota	c__Clostridia	o__Peptostreptococcales-Tissierellales	f__Peptostreptococcaceae	Romboutsia	0.831684
d__Bacteria	p__Proteobacteria	c__Alphaproteobacteria	o__Sphingomonadales	f__Sphingomonadaceae	Sphingomonas	0.760283
d__Bacteria	p__Bacillota	c__Clostridia	o__Peptostreptococcales-Tissierellales	f__Peptostreptococcales-Tissierellales	Tepidimicrobium	0.709404
d__Bacteria	p__Bacteroidota	c__Bacteroidia	o__Bacteroidales	f__Prevotellaceae	Prevotella	0.697851
d__Bacteria	p__Bacillota	c__Dethiobacteria	o__Dethiobacterales	f__Dethiobacteraceae	Dethiobacter	0.679595
d__Bacteria	p__Bacillota	c__Clostridia	o__Peptostreptococcales-Tissierellales	f__Peptostreptococcaceae	Paeniclostridium	0.654997
d__Bacteria	p__Bacillota	c__Limnochordia	o__Limnochordia	f__Limnochordia	Limnochordia	0.648374
d__Bacteria	p__Nitrospirota	c__Thermodesulfovibrionia	o__uncultured	f__uncultured	uncultured	0.559731
d__Bacteria	p__Bacillota	c__Clostridia	o__Lachnospirales	f__Lachnospiraceae	NA	0.529942
d__Bacteria	p__Bacillota	c__Clostridia	o__Oscillospirales	f__[Eubacterium]_coprostanoligenes_group	[Eubacterium]_coprostanoligenes_group	0.517869
d__Bacteria	p__Actinobacteriota	c__Actinobacteria	o__Micrococcales	f__Microbacteriaceae	NA	0.505662
d__Bacteria	p__Proteobacteria	c__Alphaproteobacteria	o__Rhodobacterales	f__Rhodobacteraceae	Paracoccus	0.498479
d__Bacteria	p__Proteobacteria	c__Gammaproteobacteria	o__Enterobacterales	f__Enterobacteriaceae	Escherichia-Shigella	0.473002
d__Bacteria	p__Proteobacteria	c__Alphaproteobacteria	o__Rhizobiales	f__Rhizobiaceae	NA	0.451983
d__Bacteria	p__Bacillota	c__Clostridia	o__Oscillospirales	f__Ruminococcaceae	Ruminococcus	0.415397
d__Bacteria	p__Caldatribacteriota	c__Caldatribacteriia	o__Caldatribacteriales	f__Caldatribacteriaceae	Candidatus_Caldatribacterium	0.407543
d__Bacteria	p__Actinobacteriota	c__Actinobacteria	o__Micrococcales	f__Dermabacteraceae	Brachybacterium	0.402142
d__Bacteria	p__Bacillota	c__Bacilli	o__Lactobacillales	f__Enterococcaceae	Enterococcus	0.391386
d__Bacteria	p__Bacillota	c__Desulfotomaculia	o__Desulfotomaculales	f__Desulfotomaculales	Pelotomaculum	0.38362
d__Bacteria	p__Actinobacteriota	c__Actinobacteria	o__Actinomycetales	f__Actinomycetaceae	Actinomyces	0.37783
d__Bacteria	p__Proteobacteria	c__Alphaproteobacteria	o__Rhodobacterales	f__Rhodobacteraceae	NA	0.377701
d__Bacteria	p__Bacillota	c__Clostridia	o__Peptostreptococcales-Tissierellales	f__Peptostreptococcales-Tissierellales	W5053	0.363256
d__Bacteria	p__Bacillota	c__Bacilli	o__Erysipelotrichales	f__Erysipelotrichaceae	uncultured	0.346121
d__Bacteria	p__Bacillota	c__Clostridia	o__Clostridia	f__Hungateiclostridiaceae	NA	0.336924
d__Bacteria	p__Bacillota	c__Clostridia	o__Clostridia	f__Hungateiclostridiaceae	UCG-012	0.322358
d__Bacteria	p__Bacteroidota	c__Bacteroidia	o__Bacteroidales	f__Dysgonomonadaceae	Fermentimonas	0.318846
d__Bacteria	p__Bacillota	c__Bacilli	o__Lactobacillales	f__Lactobacillaceae	Lactobacillus	0.306359
d__Bacteria	p__Chloroflexi	c__Anaerolineae	o__Anaerolineales	f__Anaerolineaceae	NA	0.288548
d__Bacteria	p__Synergistota	c__Synergistia	o__Synergistales	f__Synergistaceae	Thermovirga	0.284149
d__Bacteria	p__Bacillota	c__Clostridia	o__Peptostreptococcales-Tissierellales	f__Peptostreptococcales-Tissierellales	Keratinibaculum	0.2802
d__Bacteria	p__Bacteroidota	c__Bacteroidia	o__Bacteroidales	f__Bacteroidetes_vadinHA17	Bacteroidetes_vadinHA17	0.26665
d__Bacteria	p__Bacillota	c__Bacilli	o__Erysipelotrichales	f__Erysipelotrichaceae	Turicibacter	0.259769
d__Bacteria	p__Bacteroidota	c__Bacteroidia	o__Bacteroidales	f__Bacteroidales_UCG-001	Bacteroidales_UCG-001	0.256567
d__Bacteria	p__Bacillota	c__Clostridia	o__Lachnospirales	f__Defluviitaleaceae	Defluviitalea	0.255629
d__Bacteria	p__Bacillota	c__Clostridia	o__Lachnospirales	f__Lachnospiraceae	Lachnospiraceae_NK3A20_group	0.245151
d__Bacteria	p__Bacillota	c__Syntrophomonadia	o__Syntrophomonadales	f__Syntrophomonadaceae	Syntrophomonas	0.240416
d__Bacteria	p__Bacillota	c__Thermovenabulia	o__Thermovenabulales	f__Thermovenabulales	Tepidanaerobacter	0.234843
d__Bacteria	p__Bacillota	c__Bacilli	o__Lactobacillales	f__Carnobacteriaceae	uncultured	0.22655
d__Bacteria	p__Actinobacteriota	c__Acidimicrobiia	o__Microtrichales	f__Ilumatobacteraceae	CL500-29_marine_group	0.224494
d__Bacteria	p__Bacillota	c__Clostridia	o__Lachnospirales	f__Lachnospiraceae	Herbinix	0.21973
d__Bacteria	p__Patescibacteria	c__Saccharimonadia	o__Saccharimonadales	f__Saccharimonadales	Saccharimonadales	0.210057
d__Bacteria	p__Bacillota	c__Clostridia	o__Peptostreptococcales-Tissierellales	f__Peptostreptococcales-Tissierellales	Guggenheimella	0.203474
d__Bacteria	p__Bacillota	c__Clostridia	o__Clostridia	f__Hungateiclostridiaceae	Ruminiclostridium	0.202212
d__Bacteria	p__Bacillota	c__Limnochordia	o__M55-D21	f__M55-D21	M55-D21	0.199555
d__Bacteria	p__Synergistota	c__Synergistia	o__Synergistales	f__Synergistaceae	Aminobacterium	0.197306
d__Bacteria	p__Synergistota	c__Synergistia	o__Synergistales	f__Synergistaceae	Syner-01	0.196949
d__Bacteria	p__Bacillota	c__Clostridia	o__Peptostreptococcales-Tissierellales	f__Peptostreptococcales-Tissierellales	Alkaliphilus	0.195455
d__Bacteria	p__Bacillota	c__Incertae_Sedis	o__Incertae_Sedis	f__Incertae_Sedis	Gelria	0.194876
d__Bacteria	p__Halanaerobiaeota	c__Halanaerobiia	o__Halanaerobiales	f__Halanaerobiaceae	Halocella	0.192787
d__Bacteria	p__Bacillota	c__Limnochordia	o__Limnochordia	f__Limnochordia	Hydrogenispora	0.192651
d__Bacteria	p__Actinobacteriota	c__Actinobacteria	o__Micrococcales	NA	NA	0.190607
d__Bacteria	p__Bacillota	c__Clostridia	o__Clostridiales	f__Clostridiaceae	Clostridium_sensu_stricto_8	0.188861
d__Bacteria	p__Bacteroidota	c__Bacteroidia	o__Bacteroidales	f__Dysgonomonadaceae	Petrimonas	0.188001
d__Bacteria	p__Actinobacteriota	c__Actinobacteria	o__Micrococcales	f__Intrasporangiaceae	NA	0.184172
d__Bacteria	p__Bacteroidota	c__Bacteroidia	o__Bacteroidales	f__Marinilabiliaceae	Ruminofilibacter	0.182907
d__Bacteria	p__Bacillota	c__Bacilli	o__Bacillales	f__Bacillaceae	Bacillus	0.182891
d__Bacteria	p__Chloroflexi	c__Anaerolineae	o__Anaerolineales	f__Anaerolineaceae	Longilinea	0.180138
d__Bacteria	p__Bacillota	c__Clostridia	o__Peptostreptococcales-Tissierellales	f__Anaerovoracaceae	uncultured	0.180119
d__Bacteria	p__Actinobacteriota	c__Actinobacteria	o__Bifidobacteriales	f__Bifidobacteriaceae	Bifidobacterium	0.178572
d__Bacteria	p__Chloroflexi	c__Anaerolineae	o__Anaerolineales	f__Anaerolineaceae	ADurb.Bin120	0.176473
d__Bacteria	p__Bacillota	c__Bacilli	o__Bacillales	f__Sporolactobacillaceae	Sporolactobacillus	0.176179
d__Bacteria	p__Proteobacteria	c__Alphaproteobacteria	o__Rhizobiales	f__Beijerinckiaceae	Methylobacterium-Methylorubrum	0.174073
d__Bacteria	p__Bacillota	c__Clostridia	o__Peptostreptococcales-Tissierellales	f__Peptostreptococcaceae	Terrisporobacter	0.174071
d__Bacteria	p__Bacteroidota	c__Bacteroidia	o__Bacteroidales	f__Paludibacteraceae	Paludibacter	0.171882
d__Bacteria	p__Chloroflexi	c__Anaerolineae	o__SBR1031	f__SBR1031	SBR1031	0.168186
d__Bacteria	p__Bacillota	c__Clostridia	o__Peptostreptococcales-Tissierellales	f__Peptostreptococcales-Tissierellales	NA	0.163385
d__Bacteria	p__Chloroflexi	c__Anaerolineae	o__RBG-13-54-9	f__RBG-13-54-9	RBG-13-54-9	0.162122
d__Bacteria	p__Proteobacteria	c__Gammaproteobacteria	o__Methylococcales	f__Methylomonadaceae	NA	0.15765
d__Bacteria	p__Bacillota	c__Bacilli	o__Bacillales	f__Bacillaceae	Amphibacillus	0.155876
d__Bacteria	p__Synergistota	c__Synergistia	o__Synergistales	f__Synergistaceae	JGI-0000079-D21	0.155842
d__Bacteria	p__Bacillota	c__Clostridia	o__Proteinivoracales	f__uncultured	uncultured	0.154854
d__Bacteria	p__Bacteroidota	c__Bacteroidia	o__Bacteroidales	f__Rikenellaceae	Rikenellaceae_RC9_gut_group	0.152106
d__Bacteria	p__Proteobacteria	c__Alphaproteobacteria	o__Rhodobacterales	f__Rhodobacteraceae	Rhodobacter	0.148993
d__Bacteria	p__Bacillota	c__Clostridia	o__Oscillospirales	f__Oscillospiraceae	UCG-005	0.148985
d__Bacteria	p__Bacillota	c__Clostridia	o__Oscillospirales	f__UCG-010	UCG-010	0.146754
d__Bacteria	p__Proteobacteria	c__Alphaproteobacteria	o__Rhizobiales	f__Devosiaceae	Pelagibacterium	0.144396
d__Bacteria	p__Bacillota	c__Clostridia	o__Peptostreptococcales-Tissierellales	f__Peptostreptococcales-Tissierellales	Helcococcus	0.143144
d__Bacteria	p__Bacillota	c__Clostridia	o__Oscillospirales	f__Oscillospiraceae	NK4A214_group	0.142942
d__Bacteria	NA	NA	NA	NA	NA	0.142617
d__Bacteria	p__Actinobacteriota	c__Actinobacteria	o__Micrococcales	f__Intrasporangiaceae	Tetrasphaera	0.14235
d__Bacteria	p__Bacteroidota	c__Bacteroidia	o__Bacteroidales	f__Muribaculaceae	Muribaculaceae	0.141254
d__Bacteria	p__Bacillota	c__Clostridia	NA	NA	NA	0.138211
d__Bacteria	p__Bacillota	c__Clostridia	o__Clostridiales	f__Clostridiaceae	Clostridium_sensu_stricto_7	0.13816
d__Bacteria	p__Bacillota	c__Clostridia	o__Peptostreptococcales-Tissierellales	f__Peptostreptococcaceae	NA	0.137904
d__Bacteria	p__Proteobacteria	c__Alphaproteobacteria	o__Sphingomonadales	f__Sphingomonadaceae	NA	0.136868
d__Bacteria	p__Synergistota	c__Synergistia	o__Synergistales	f__Synergistaceae	NA	0.135936
d__Bacteria	p__Actinobacteriota	c__Actinobacteria	o__Micrococcales	f__Bogoriellaceae	Georgenia	0.133971
d__Bacteria	p__Bacillota	c__Bacilli	o__Staphylococcales	f__Staphylococcaceae	Jeotgalicoccus	0.132711
d__Bacteria	p__Chloroflexi	c__Anaerolineae	o__SJA-15	f__SJA-15	SJA-15	0.125238
d__Bacteria	p__Acidobacteriota	c__Aminicenantia	o__Aminicenantales	f__Aminicenantales	Aminicenantales	0.122864
d__Bacteria	p__Patescibacteria	c__Dojkabacteria	o__Dojkabacteria	f__Dojkabacteria	Dojkabacteria	0.122022
d__Bacteria	p__Bacillota	c__Clostridia	o__Clostridia	f__Hungateiclostridiaceae	Saccharofermentans	0.118243
d__Bacteria	p__Bacillota	c__Clostridia	o__Peptostreptococcales-Tissierellales	f__Peptostreptococcales-Tissierellales	uncultured	0.115103
d__Bacteria	p__Bacillota	c__D8A-2	o__D8A-2	f__D8A-2	D8A-2	0.114772
d__Bacteria	p__Bacteroidota	c__Bacteroidia	o__Bacteroidales	f__Bacteroidaceae	Bacteroides	0.110957
d__Bacteria	p__Proteobacteria	c__Alphaproteobacteria	o__Rhizobiales	f__Devosiaceae	Devosia	0.10899
d__Bacteria	p__Chloroflexi	c__Anaerolineae	o__Anaerolineales	f__Anaerolineaceae	Anaerolinea	0.105826
d__Bacteria	p__Bacillota	c__Clostridia	o__Clostridia_UCG-014	f__Clostridia_UCG-014	Clostridia_UCG-014	0.100031
d__Bacteria	p__Bacteroidota	c__Bacteroidia	o__Flavobacteriales	f__Weeksellaceae	Cloacibacterium	0.0981904
d__Bacteria	p__Actinobacteriota	c__Thermoleophilia	o__Gaiellales	f__uncultured	uncultured	0.0968033
d__Bacteria	p__Bacillota	c__Limnochordia	o__Limnochordales	f__uncultured	uncultured	0.0955878
d__Bacteria	p__Bacillota	c__uncultured	o__uncultured	f__uncultured	uncultured	0.094269
d__Bacteria	p__Actinobacteriota	c__Actinobacteria	o__Micrococcales	f__Micrococcaceae	Enteractinococcus	0.0937405
d__Bacteria	p__Bacillota	c__Clostridia	o__Clostridiales	f__Clostridiaceae	Clostridium_sensu_stricto_12	0.093351
d__Bacteria	p__Bacillota	c__Clostridia	o__Lachnospirales	f__Lachnospiraceae	Roseburia	0.0928375
d__Bacteria	p__Verrucomicrobiota	c__Verrucomicrobiae	o__Pedosphaerales	f__Pedosphaeraceae	ADurb.Bin063-1	0.0921978
d__Bacteria	p__Bacillota	c__Clostridia	o__Eubacteriales	f__Eubacteriaceae	Eubacterium	0.091068
d__Bacteria	p__Verrucomicrobiota	c__Verrucomicrobiae	o__Pedosphaerales	f__Pedosphaeraceae	Pedosphaeraceae	0.0892489
d__Bacteria	p__Bacillota	c__Bacilli	NA	NA	NA	0.0884233
d__Bacteria	p__Bacillota	c__Clostridia	o__Clostridia	f__Hungateiclostridiaceae	uncultured	0.0878597
d__Bacteria	p__Actinobacteriota	c__Acidimicrobiia	o__Microtrichales	f__Microtrichaceae	uncultured	0.0876278
d__Bacteria	p__Patescibacteria	c__Gracilibacteria	o__Absconditabacteriales_(SR1)	f__Absconditabacteriales_(SR1)	Absconditabacteriales_(SR1)	0.0867429
d__Bacteria	p__Proteobacteria	c__Alphaproteobacteria	o__Defluviicoccales	f__Defluviicoccaceae	Defluviicoccus	0.0845982
d__Bacteria	p__Bacillota	c__Clostridia	o__Peptostreptococcales-Tissierellales	f__Peptostreptococcales-Tissierellales	Anaerococcus	0.0845407
d__Bacteria	p__Bacillota	c__Clostridia	o__Peptostreptococcales-Tissierellales	f__Anaerovoracaceae	Family_XIII_AD3011_group	0.084053
d__Bacteria	p__Bacillota	c__Bacilli	o__Staphylococcales	f__Staphylococcaceae	Staphylococcus	0.0839512
d__Bacteria	p__Proteobacteria	c__Alphaproteobacteria	o__Rhizobiales	f__Rhizobiales_Incertae_Sedis	uncultured	0.0827592
d__Bacteria	p__Actinobacteriota	c__Acidimicrobiia	o__Microtrichales	f__Iamiaceae	Iamia	0.0809326
d__Bacteria	p__Bacteroidota	c__Bacteroidia	o__Bacteroidales	f__Rikenellaceae	DMER64	0.0809257
d__Bacteria	p__Bacillota	c__Clostridia	o__Oscillospirales	f__Ruminococcaceae	uncultured	0.0808275
d__Bacteria	p__Bacillota	NA	NA	NA	NA	0.0791474
d__Bacteria	p__Actinobacteriota	c__Actinobacteria	o__Micrococcales	f__Brevibacteriaceae	Brevibacterium	0.0740472
d__Bacteria	p__Actinobacteriota	c__Acidimicrobiia	o__Microtrichales	f__Microtrichaceae	Candidatus_Microthrix	0.0738628
d__Bacteria	p__Bacillota	c__Moorellia	o__Desulfitibacterales	f__Desulfitibacteraceae	Desulfitibacter	0.0729524
d__Bacteria	p__Bacillota	c__Syntrophomonadia	o__Syntrophomonadales	f__Syntrophomonadaceae	uncultured	0.0714052
d__Bacteria	p__Bacillota	c__Clostridia	o__Oscillospirales	f__Oscillospiraceae	NA	0.0709214
d__Bacteria	p__Bacillota	c__Bacilli	o__Paenibacillales	f__Paenibacillaceae	Paenibacillus	0.0709207
d__Bacteria	p__Actinobacteriota	c__Actinobacteria	o__Streptosporangiales	f__Nocardiopsaceae	Nocardiopsis	0.069892
d__Bacteria	p__Bacillota	c__Bacilli	o__Erysipelotrichales	f__Erysipelotrichaceae	Erysipelothrix	0.0697309
d__Bacteria	p__Actinobacteriota	c__Actinobacteria	o__Micrococcales	f__Microbacteriaceae	Leucobacter	0.067698
d__Bacteria	p__Chloroflexi	c__Chloroflexia	o__Thermomicrobiales	f__JG30-KF-CM45	JG30-KF-CM45	0.0670908
d__Bacteria	p__Campilobacterota	c__Campylobacteria	o__Campylobacterales	f__Arcobacteraceae	Arcobacter	0.0665003
d__Bacteria	p__Actinobacteriota	c__Actinobacteria	o__Corynebacteriales	f__Dietziaceae	Dietzia	0.0659637
d__Bacteria	p__Actinobacteriota	c__Actinobacteria	o__Propionibacteriales	f__Propionibacteriaceae	uncultured	0.0635357
d__Bacteria	p__Fusobacteriota	c__Fusobacteriia	o__Fusobacteriales	f__Leptotrichiaceae	Leptotrichia	0.0616828
d__Bacteria	p__Bacillota	c__Clostridia	o__Eubacteriales	f__Garciellaceae	Irregularibacter	0.0611265
d__Bacteria	p__Proteobacteria	c__Alphaproteobacteria	o__Rhizobiales	f__Rhizobiaceae	Allorhizobium-Neorhizobium-Pararhizobium-Rhizobium	0.0594185
d__Bacteria	p__Bacillota	c__Clostridia	o__Clostridia	f__Hungateiclostridiaceae	Hungateiclostridiaceae	0.0593591
d__Bacteria	p__Fusobacteriota	c__Fusobacteriia	o__Fusobacteriales	f__Fusobacteriaceae	Fusobacterium	0.0586928
d__Bacteria	p__Chloroflexi	c__Anaerolineae	o__Anaerolineales	f__Anaerolineaceae	Leptolinea	0.058649
d__Bacteria	p__Bacillota	c__Clostridia	o__Lachnospirales	f__Lachnospiraceae	Shuttleworthia	0.0585558
d__Bacteria	p__Bacillota	c__Clostridia	o__Oscillospirales	f__Ruminococcaceae	NA	0.0582257
d__Bacteria	p__Patescibacteria	c__Saccharimonadia	o__Saccharimonadales	f__Saccharimonadaceae	NA	0.058072
d__Bacteria	p__Verrucomicrobiota	c__Verrucomicrobiae	o__Verrucomicrobiales	f__Verrucomicrobiaceae	uncultured	0.0574044
d__Bacteria	p__Proteobacteria	c__Alphaproteobacteria	o__Rhizobiales	f__Hyphomicrobiaceae	Hyphomicrobium	0.056885
d__Bacteria	p__Proteobacteria	c__Alphaproteobacteria	o__Rhodobacterales	f__Rhodobacteraceae	Defluviimonas	0.0568485
d__Bacteria	p__Actinobacteriota	c__Actinobacteria	o__PeM15	f__PeM15	PeM15	0.0567168
d__Bacteria	p__Bacillota	c__Clostridia	o__Lachnospirales	f__Lachnospiraceae	Blautia	0.0556633
d__Bacteria	p__Desulfobacterota	c__Syntrophia	o__Syntrophales	f__uncultured	uncultured	0.0555423
d__Bacteria	p__Actinobacteriota	c__Actinobacteria	o__Propionibacteriales	f__Propionibacteriaceae	Propioniciclava	0.0547511
d__Bacteria	p__Bacillota	c__Clostridia	o__Peptostreptococcales-Tissierellales	f__Anaerovoracaceae	NA	0.0538144
d__Bacteria	p__Bacillota	c__Clostridia	o__Monoglobales	f__Monoglobaceae	Monoglobus	0.0522029
d__Bacteria	p__Verrucomicrobiota	c__Verrucomicrobiae	o__Verrucomicrobiales	f__Akkermansiaceae	Akkermansia	0.0518732
d__Bacteria	p__Caldatribacteriota	c__JS1	o__JS1	f__JS1	JS1	0.0518707
d__Bacteria	p__Proteobacteria	c__Alphaproteobacteria	o__Rhizobiales	f__Rhizobiaceae	Mesorhizobium	0.0516076
d__Bacteria	p__Proteobacteria	c__Alphaproteobacteria	o__Rhizobiales	f__Xanthobacteraceae	NA	0.0515799
d__Bacteria	p__Proteobacteria	c__Alphaproteobacteria	o__Rhizobiales	f__A0839	A0839	0.0503917
d__Bacteria	p__Proteobacteria	c__Alphaproteobacteria	o__Sphingomonadales	f__Sphingomonadaceae	Novosphingobium	0.0494559
d__Bacteria	p__Actinobacteriota	c__Acidimicrobiia	o__Microtrichales	f__Microtrichaceae	IMCC26207	0.0484429
d__Bacteria	p__Desulfobacterota	c__Syntrophia	o__Syntrophales	f__Smithellaceae	Smithella	0.0473689
d__Bacteria	p__Chloroflexi	c__Anaerolineae	o__MSB-5E12	f__MSB-5E12	MSB-5E12	0.0472074
d__Bacteria	p__Patescibacteria	c__Saccharimonadia	o__Saccharimonadales	NA	NA	0.0468482
d__Bacteria	p__Bacillota	c__Clostridia	o__Peptococcales	f__Peptococcaceae	uncultured	0.0465713
d__Bacteria	p__Actinobacteriota	c__Coriobacteriia	o__Coriobacteriales	f__Atopobiaceae	NA	0.0462598
d__Bacteria	p__Bacillota	c__Clostridia	o__Lachnospirales	f__Lachnospiraceae	Lachnospiraceae_NK4A136_group	0.0461438
d__Bacteria	p__Proteobacteria	c__Alphaproteobacteria	o__Rhizobiales	f__Beijerinckiaceae	NA	0.0460183
d__Bacteria	p__Bacillota	c__Clostridia	o__Oscillospirales	f__uncultured	uncultured	0.0458967
d__Bacteria	p__Bacillota	c__Clostridia	o__Clostridia_vadinBB60_group	f__Clostridia_vadinBB60_group	Clostridia_vadinBB60_group	0.045584
d__Bacteria	p__WPS-2	c__WPS-2	o__WPS-2	f__WPS-2	WPS-2	0.0454637
d__Bacteria	p__Chloroflexi	c__Anaerolineae	o__Caldilineales	f__Caldilineaceae	uncultured	0.0448044
d__Bacteria	p__Patescibacteria	c__Saccharimonadia	o__Saccharimonadales	f__Saccharimonadaceae	Candidatus_Saccharimonas	0.0441823
d__Bacteria	p__Bacillota	c__Clostridia	o__Lachnospirales	f__Lachnospiraceae	uncultured	0.0435537
d__Bacteria	p__Bacillota	c__Limnochordia	o__uncultured	f__uncultured	uncultured	0.0431671
d__Bacteria	p__Bacteroidota	c__SJA-28	o__SJA-28	f__SJA-28	SJA-28	0.043085
d__Bacteria	p__Proteobacteria	c__Alphaproteobacteria	o__Rhizobiales	f__Rhizobiaceae	Aminobacter	0.0430677
d__Bacteria	p__Bacillota	c__Bacilli	o__Bacillales	f__Bacillaceae	NA	0.0429699
d__Bacteria	p__SAR324_clade(Marine_group_B)	c__SAR324_clade(Marine_group_B)	o__SAR324_clade(Marine_group_B)	f__SAR324_clade(Marine_group_B)	SAR324_clade(Marine_group_B)	0.0428568
d__Bacteria	p__Actinobacteriota	c__Coriobacteriia	o__Coriobacteriales	f__Atopobiaceae	Olsenella	0.0416696
d__Bacteria	p__Bacillota	c__Desulfotomaculia	o__Desulfotomaculales	f__Desulfotomaculales	Cryptanaerobacter	0.0416357
d__Bacteria	p__Actinobacteriota	c__Actinobacteria	o__Propionibacteriales	f__Nocardioidaceae	Nocardioides	0.0414161
d__Bacteria	p__Bacteroidota	c__Bacteroidia	o__Bacteroidales	f__Prolixibacteraceae	uncultured	0.0406596
d__Bacteria	p__Actinobacteriota	c__Actinobacteria	o__Micrococcales	f__Micrococcaceae	NA	0.0403224
d__Bacteria	p__Actinobacteriota	c__Actinobacteria	o__Micrococcales	f__Microbacteriaceae	Candidatus_Aquiluna	0.0401403
d__Bacteria	p__Bacillota	c__Bacilli	o__Lactobacillales	f__Leuconostocaceae	Weissella	0.0387869
d__Bacteria	p__Bacillota	c__Bacilli	o__Thermoactinomycetales	f__Thermoactinomycetaceae	Thermoactinomyces	0.0386424
d__Bacteria	p__Bacillota	c__Clostridia	o__Oscillospirales	f__Ethanoligenenaceae	Ethanoligenens	0.0384993
d__Bacteria	p__Chloroflexi	c__Chloroflexia	o__Chloroflexales	f__Roseiflexaceae	Kouleothrix	0.0383026
d__Bacteria	p__Bacteroidota	c__Bacteroidia	o__Bacteroidales	NA	NA	0.038169
d__Bacteria	p__Actinobacteriota	c__Acidimicrobiia	o__Actinomarinales	f__uncultured	uncultured	0.0380847
d__Bacteria	p__Bacillota	c__Bacilli	o__Erysipelotrichales	f__Erysipelatoclostridiaceae	Erysipelatoclostridium	0.0379808
d__Bacteria	p__Bacillota	c__Clostridia	o__Clostridiales	f__Clostridiaceae	NA	0.0378718
d__Bacteria	p__Bacillota	c__Bacilli	o__RF39	f__RF39	RF39	0.0378714
d__Bacteria	p__Actinobacteriota	c__Actinobacteria	o__Micrococcales	f__Microbacteriaceae	Microbacterium	0.037407
d__Bacteria	p__Bacillota	c__Bacilli	o__Erysipelotrichales	f__Erysipelotrichaceae	Allobaculum	0.037205
d__Bacteria	p__Proteobacteria	c__Alphaproteobacteria	o__Rhizobiales	f__Rhizobiaceae	Oricola	0.0371985
d__Bacteria	p__Bacillota	c__Clostridia	o__Christensenellales	f__Christensenellaceae	uncultured	0.0368441
d__Bacteria	p__Bacillota	c__Clostridia	o__Eubacteriales	f__Anaerofustaceae	Anaerofustis	0.036419
d__Bacteria	p__Bacteroidota	c__Bacteroidia	o__Bacteroidales	f__Paludibacteraceae	uncultured	0.0362547
d__Bacteria	p__Actinobacteriota	c__Actinobacteria	o__Pseudonocardiales	f__Pseudonocardiaceae	Saccharomonospora	0.0361904
d__Bacteria	p__Bacillota	c__Clostridia	o__Lachnospirales	f__Lachnospiraceae	Lachnospira	0.0358045
d__Bacteria	p__Bacteroidota	c__Bacteroidia	o__Bacteroidales	f__Porphyromonadaceae	Porphyromonas	0.0351595
d__Bacteria	p__Bacillota	c__Clostridia	o__Oscillospirales	f__Oscillospiraceae	uncultured	0.0347722
d__Bacteria	p__Bacillota	c__Clostridia	o__Clostridia	f__Gracilibacteraceae	Lutispora	0.034527
d__Bacteria	p__Bacillota	c__Clostridia	o__Peptostreptococcales-Tissierellales	f__Anaerovoracaceae	[Eubacterium]_brachy_group	0.0335201
d__Bacteria	p__Actinobacteriota	c__Actinobacteria	o__Propionibacteriales	f__Propionibacteriaceae	Tessaracoccus	0.0332408
d__Bacteria	p__Bacillota	c__Bacilli	o__Acholeplasmatales	f__Acholeplasmataceae	Anaeroplasma	0.0332014
d__Bacteria	p__Bacillota	c__Clostridia	o__Lachnospirales	f__Lachnospiraceae	Lachnospiraceae_UCG-010	0.0328731
d__Bacteria	p__Bacteroidota	c__Bacteroidia	o__Bacteroidales	f__F082	F082	0.0327356
d__Bacteria	p__Bacteroidota	c__Bacteroidia	o__Bacteroidales	f__Rikenellaceae	NA	0.0321338
d__Bacteria	p__Bacillota	c__Limnochordia	o__Limnochordales	f__Limnochordaceae	Limnochordaceae	0.031867
d__Bacteria	p__Bacillota	c__Clostridia	o__Lachnospirales	f__Lachnospiraceae	Acetitomaculum	0.0316071
d__Bacteria	p__Bacillota	c__Clostridia	o__Clostridiales	f__Clostridiaceae	Proteiniclasticum	0.03143
d__Bacteria	p__Cyanobacteria	c__Cyanobacteriia	o__Synechococcales	f__Cyanobiaceae	Synechococcus_CC9902	0.0312543
d__Bacteria	p__Bacillota	c__Bacilli	o__Erysipelotrichales	f__Erysipelotrichaceae	Dubosiella	0.0311237
d__Bacteria	p__Fibrobacterota	c__Fibrobacteria	o__Fibrobacterales	f__Fibrobacteraceae	Fibrobacter	0.0310698
d__Bacteria	p__Bacteroidota	c__Bacteroidia	o__Bacteroidales	f__Dysgonomonadaceae	NA	0.0310304
d__Bacteria	p__Bacillota	c__Clostridia	o__Peptostreptococcales-Tissierellales	f__Anaerovoracaceae	Mogibacterium	0.0309639
d__Bacteria	p__Bacillota	c__Bacilli	o__Erysipelotrichales	f__Erysipelotrichaceae	NA	0.0308836
d__Bacteria	p__Bacteroidota	c__Bacteroidia	o__Bacteroidales	f__Bacteroidales_RF16_group	Bacteroidales_RF16_group	0.0304379
d__Bacteria	p__Actinobacteriota	c__Acidimicrobiia	o__Microtrichales	f__uncultured	uncultured	0.0303945
d__Bacteria	p__Bacillota	c__Bacilli	o__Paenibacillales	f__Paenibacillaceae	Ammoniibacillus	0.0303896
d__Bacteria	p__Fibrobacterota	c__Fibrobacteria	o__Fibrobacterales	f__Fibrobacterales	BBMC-4	0.0303604
d__Bacteria	p__Bacillota	c__Clostridia	o__Oscillospirales	NA	NA	0.0303209
d__Bacteria	p__Proteobacteria	c__Gammaproteobacteria	o__Methylococcales	f__Methylomonadaceae	Methyloprofundus	0.0302331
d__Bacteria	p__Bacillota	c__Clostridia	o__Lachnospirales	f__Lachnospiraceae	Lachnospiraceae_AC2044_group	0.0299719
d__Bacteria	p__Bacillota	c__Clostridia	o__Peptostreptococcales-Tissierellales	f__Anaerovoracaceae	Anaerovorax	0.0298968
d__Bacteria	p__Bacillota	c__Clostridia	o__Peptostreptococcales-Tissierellales	f__Anaerovoracaceae	[Eubacterium]_nodatum_group	0.0294795
d__Bacteria	p__Spirochaetota	c__Spirochaetia	o__Spirochaetales	f__Spirochaetaceae	Sphaerochaeta	0.0294482
d__Bacteria	p__Proteobacteria	c__Alphaproteobacteria	o__Rhizobiales	f__Rhizobiaceae	Chelativorans	0.029317
d__Bacteria	p__Bacillota	c__Clostridia	o__Peptostreptococcales-Tissierellales	NA	NA	0.0293125
d__Bacteria	p__Campilobacterota	c__Campylobacteria	o__Campylobacterales	f__Arcobacteraceae	Pseudarcobacter	0.0289833
d__Bacteria	p__Bacillota	c__Clostridia	o__Eubacteriales	f__Eubacteriaceae	uncultured	0.0288297
d__Bacteria	p__Actinobacteriota	c__Acidimicrobiia	o__IMCC26256	f__IMCC26256	IMCC26256	0.0286515
d__Bacteria	p__Actinobacteriota	c__Actinobacteria	o__Bifidobacteriales	f__Bifidobacteriaceae	Aeriscardovia	0.0285944
d__Bacteria	p__Proteobacteria	c__Gammaproteobacteria	o__Burkholderiales	f__Comamonadaceae	NA	0.0285142
d__Bacteria	p__Chloroflexi	c__Anaerolineae	o__1-20	f__1-20	1-20	0.0281978
d__Bacteria	p__Bacillota	c__Syntrophomonadia	o__Syntrophomonadales	f__Syntrophomonadaceae	Syntrophothermus	0.0274844
d__Bacteria	p__Patescibacteria	c__Saccharimonadia	o__Saccharimonadales	f__Saccharimonadaceae	TM7a	0.0271144
d__Bacteria	p__Actinobacteriota	c__Actinobacteria	o__Micrococcales	f__Micrococcaceae	Glutamicibacter	0.0267438
d__Bacteria	p__Bacillota	c__Clostridia	o__Peptostreptococcales-Tissierellales	f__Anaerovoracaceae	Amnipila	0.0263717
d__Bacteria	p__Bacillota	c__Clostridia	o__Eubacteriales	f__Eubacteriaceae	Pseudoramibacter	0.0263224
d__Bacteria	p__Proteobacteria	c__Alphaproteobacteria	o__Rhodospirillales	f__uncultured	uncultured	0.0258484
d__Bacteria	p__Bacillota	c__Clostridia	o__Christensenellales	f__Christensenellaceae	NA	0.0255281
d__Bacteria	p__Actinobacteriota	c__Actinobacteria	o__Streptosporangiales	f__Nocardiopsaceae	Thermobifida	0.0254604
d__Bacteria	p__Proteobacteria	c__Gammaproteobacteria	o__Pseudomonadales	f__Pseudomonadaceae	Pseudomonas	0.0253609
d__Bacteria	p__Proteobacteria	c__Alphaproteobacteria	o__Azospirillales	f__Azospirillales_Incertae_Sedis	Stella	0.0252857
d__Bacteria	p__Bacillota	c__Bacilli	o__Paenibacillales	f__Paenibacillaceae	Thermobacillus	0.0251707
d__Bacteria	p__Bacillota	c__Bacilli	o__Erysipelotrichales	f__Erysipelotrichaceae	[Anaerorhabdus]_furcosa_group	0.0246073
d__Bacteria	p__Bacillota	c__Clostridia	o__Clostridia	f__Hungateiclostridiaceae	Ercella	0.0244329
d__Bacteria	p__Proteobacteria	c__Gammaproteobacteria	o__Burkholderiales	f__Rhodocyclaceae	Thauera	0.0243868
d__Bacteria	p__Verrucomicrobiota	c__Verrucomicrobiae	o__Verrucomicrobiales	f__Verrucomicrobiaceae	Prosthecobacter	0.0237859
d__Bacteria	p__Bacillota	c__Clostridia	o__Lachnospirales	f__Lachnospiraceae	Cellulosilyticum	0.0231943
d__Bacteria	p__Bacillota	c__Desulfotomaculia	o__Desulfotomaculales	f__Desulfallas-Sporotomaculum	Desulfallas-Sporotomaculum	0.0226862
d__Bacteria	p__Spirochaetota	c__Leptospirae	o__Leptospirales	f__Leptospiraceae	RBG-16-49-21	0.022532
d__Bacteria	p__Bacteroidota	c__Bacteroidia	o__Bacteroidales	f__Paludibacteraceae	H1	0.0224247
d__Bacteria	p__Bacteroidota	c__Bacteroidia	o__Sphingobacteriales	f__Lentimicrobiaceae	Lentimicrobiaceae	0.0224178
d__Bacteria	p__Bacteroidota	c__Bacteroidia	o__Bacteroidales	f__Rikenellaceae	Alistipes	0.0222696
d__Bacteria	p__Verrucomicrobiota	c__Kiritimatiellae	o__WCHB1-41	f__WCHB1-41	WCHB1-41	0.0219927
d__Bacteria	p__Cyanobacteria	c__Cyanobacteriia	o__Chloroplast	f__Chloroplast	Chloroplast	0.021895
d__Bacteria	p__Bacteroidota	c__Bacteroidia	o__Bacteroidales	f__Tannerellaceae	Macellibacteroides	0.0218922
d__Bacteria	p__Chloroflexi	c__Anaerolineae	o__uncultured	f__uncultured	uncultured	0.0213304
d__Bacteria	p__Proteobacteria	c__Alphaproteobacteria	o__Sphingomonadales	f__Sphingomonadaceae	uncultured	0.0212635
d__Bacteria	p__Bacteroidota	c__Bacteroidia	o__Bacteroidales	f__Rikenellaceae	uncultured	0.0207865
d__Bacteria	p__Bacillota	c__Clostridia	o__Peptostreptococcales-Tissierellales	f__Peptostreptococcales-Tissierellales	Peptoniphilus	0.0207286
d__Bacteria	p__Bacteroidota	c__Bacteroidia	o__Bacteroidales	f__Prevotellaceae	Alloprevotella	0.020663
d__Bacteria	p__Proteobacteria	c__Alphaproteobacteria	o__Rhizobiales	NA	NA	0.020394
d__Bacteria	p__Nitrospirota	c__Nitrospiria	o__Nitrospirales	f__Nitrospiraceae	Nitrospira	0.0203685
d__Bacteria	p__Actinobacteriota	c__Actinobacteria	o__Glycomycetales	f__Glycomycetaceae	Glycomyces	0.0203402
d__Bacteria	p__Bacillota	c__Bacilli	o__Haloplasmatales	f__Haloplasmataceae	Haloplasma	0.0202317
d__Bacteria	p__Synergistota	c__Synergistia	o__Synergistales	f__Synergistaceae	EBM-39	0.0201445
d__Bacteria	p__Bacillota	c__Clostridia	o__Lachnospirales	f__Lachnospiraceae	Oribacterium	0.0198756
d__Bacteria	p__Myxococcota	c__Polyangia	o__Polyangiales	f__Phaselicystidaceae	Phaselicystis	0.0197379
d__Bacteria	p__Proteobacteria	c__Gammaproteobacteria	o__Nitrosococcales	f__Methylophagaceae	Marine_Methylotrophic_Group_3	0.0190662
d__Bacteria	p__Actinobacteriota	c__Actinobacteria	o__Propionibacteriales	f__Propionibacteriaceae	Propionibacterium	0.0189273
d__Bacteria	p__Actinobacteriota	c__Actinobacteria	o__Micrococcales	f__Jonesiaceae	Jonesia	0.0188645
d__Bacteria	p__Actinobacteriota	c__Actinobacteria	o__uncultured	f__uncultured	uncultured	0.0187394
d__Bacteria	p__Bacillota	c__Clostridia	o__Oscillospirales	f__Oscillospiraceae	UCG-002	0.0186807
d__Bacteria	p__Bacteroidota	c__Bacteroidia	o__Sphingobacteriales	f__ST-12K33	ST-12K33	0.0186798
d__Bacteria	p__Actinobacteriota	c__Acidimicrobiia	o__Microtrichales	NA	NA	0.0185222
d__Bacteria	p__Chloroflexi	c__Anaerolineae	o__Anaerolineales	f__Anaerolineaceae	Pelolinea	0.0182312
d__Bacteria	p__Bacillota	c__Negativicutes	o__Acidaminococcales	f__Acidaminococcaceae	Succiniclasticum	0.0180521
d__Bacteria	p__Bacillota	c__Clostridia	o__Peptococcales	f__Peptococcaceae	Peptococcus	0.0178494
d__Bacteria	p__Armatimonadota	c__uncultured	o__uncultured	f__uncultured	uncultured	0.0177809
d__Bacteria	p__Bacteroidota	c__Bacteroidia	o__Bacteroidales	f__SB-5	SB-5	0.0176781
d__Bacteria	p__Verrucomicrobiota	c__Verrucomicrobiae	o__Pedosphaerales	f__Pedosphaeraceae	ADurb.Bin118	0.0172018
d__Bacteria	p__Proteobacteria	c__Alphaproteobacteria	o__Acetobacterales	f__Acetobacteraceae	Roseomonas	0.0171696
d__Bacteria	p__Bacillota	c__Clostridia	o__Lachnospirales	NA	NA	0.0170633
d__Bacteria	p__Proteobacteria	c__Gammaproteobacteria	o__Cellvibrionales	f__Spongiibacteraceae	BD1-7_clade	0.0169495
d__Bacteria	p__Verrucomicrobiota	c__Verrucomicrobiae	o__LD1-PB3	f__LD1-PB3	LD1-PB3	0.0169093
d__Bacteria	p__Verrucomicrobiota	c__Verrucomicrobiae	o__Verrucomicrobiales	f__Verrucomicrobiaceae	Verrucomicrobium	0.0168856
d__Bacteria	p__Cloacimonadota	c__Cloacimonadia	o__Cloacimonadales	f__Cloacimonadaceae	W5	0.0165809
d__Bacteria	p__Bacillota	c__Clostridia	o__Lachnospirales	f__Lachnospiraceae	Butyrivibrio	0.0165109
d__Bacteria	p__Bacillota	c__Bacilli	o__Lactobacillales	f__Carnobacteriaceae	Atopostipes	0.0163311
d__Bacteria	p__Bacillota	c__Clostridia	o__Lachnospirales	f__Lachnospiraceae	Syntrophococcus	0.0162086
d__Bacteria	p__Bacillota	c__Clostridia	o__Oscillospirales	f__Ruminococcaceae	Subdoligranulum	0.016047
d__Bacteria	p__Bacillota	c__Clostridia	o__Lachnospirales	f__Lachnospiraceae	XBB1006	0.0160117
d__Bacteria	p__Proteobacteria	c__Alphaproteobacteria	o__Rhodobacterales	f__Rhodobacteraceae	Gemmobacter	0.0159262
d__Bacteria	p__Bacillota	c__Clostridia	o__Oscillospirales	f__Ruminococcaceae	Candidatus_Soleaferrea	0.0159021
d__Bacteria	p__Actinobacteriota	c__Actinobacteria	o__Micrococcales	f__Intrasporangiaceae	Ornithinimicrobium	0.0158137
d__Bacteria	p__Verrucomicrobiota	c__Verrucomicrobiae	o__Verrucomicrobiales	f__Rubritaleaceae	Persicirhabdus	0.0157806
d__Bacteria	p__Bacillota	c__Bacilli	o__Brevibacillales	f__Brevibacillaceae	Brevibacillus	0.0157427
d__Bacteria	p__Myxococcota	c__Polyangia	o__Haliangiales	f__Haliangiaceae	Haliangium	0.0157219
d__Bacteria	p__Proteobacteria	c__Alphaproteobacteria	NA	NA	NA	0.0156468
d__Bacteria	p__Bacillota	c__Clostridia	o__Oscillospirales	f__Oscillospiraceae	Papillibacter	0.0156131
d__Bacteria	p__Elusimicrobiota	c__Endomicrobia	o__Endomicrobiales	f__Endomicrobiaceae	Endomicrobium	0.0154929
d__Bacteria	p__Bacillota	c__Clostridia	o__Lachnospirales	f__Lachnospiraceae	[Ruminococcus]_torques_group	0.0153987
d__Bacteria	p__Proteobacteria	c__Alphaproteobacteria	o__Kiloniellales	f__Fodinicurvataceae	uncultured	0.0153362
d__Bacteria	p__Actinobacteriota	c__Actinobacteria	o__Corynebacteriales	f__Corynebacteriaceae	Lawsonella	0.0152889
d__Bacteria	p__Bacillota	c__Bacilli	o__Erysipelotrichales	f__Erysipelotrichaceae	Faecalibaculum	0.015124
d__Bacteria	p__Acidobacteriota	c__Thermoanaerobaculia	o__Thermoanaerobaculales	f__Thermoanaerobaculaceae	Subgroup_10	0.014961
d__Bacteria	p__Bacillota	c__Bacilli	o__Bacillales	f__Bacillaceae	Ureibacillus	0.0148967
d__Bacteria	p__Bacillota	c__Clostridia	o__Oscillospirales	f__Oscillospiraceae	Colidextribacter	0.0148187
d__Bacteria	p__Bacillota	c__Moorellia	o__Moorellales	f__Moorellaceae	Moorella	0.0147853
d__Bacteria	p__Bacillota	c__Bacilli	o__Bacillales	f__Bacillaceae	Oceanobacillus	0.0147241
d__Bacteria	p__Bdellovibrionota	c__Bdellovibrionia	o__Bdellovibrionales	f__Bdellovibrionaceae	Bdellovibrio	0.0146758
d__Bacteria	p__Bacteroidota	c__Bacteroidia	o__Bacteroidales	f__Prevotellaceae	Prevotellaceae_UCG-004	0.0145623
d__Bacteria	p__Bacillota	c__Clostridia	o__Lachnospirales	f__Lachnospiraceae	Anaerostipes	0.0144884
d__Bacteria	p__Desulfobacterota	c__Syntrophorhabdia	o__Syntrophorhabdales	f__Syntrophorhabdaceae	Syntrophorhabdus	0.0144543
d__Bacteria	p__Bacillota	c__Clostridia	o__Peptostreptococcales-Tissierellales	f__Peptostreptococcaceae	Peptostreptococcus	0.0144149
d__Bacteria	p__Chloroflexi	c__Chloroflexia	o__Chloroflexales	f__Roseiflexaceae	uncultured	0.0144115
d__Bacteria	p__Proteobacteria	c__Alphaproteobacteria	o__Rhizobiales	f__Rhizobiaceae	Ochrobactrum	0.0142102
d__Bacteria	p__Bacillota	c__Bacilli	o__Izemoplasmatales	f__Izemoplasmatales	Izemoplasmatales	0.0140991
d__Bacteria	p__Bacillota	c__Bacilli	o__Thermoactinomycetales	f__Thermoactinomycetaceae	Planifilum	0.0140622
d__Bacteria	p__Actinobacteriota	c__Coriobacteriia	o__OPB41	f__OPB41	OPB41	0.0140544
d__Bacteria	p__Bacillota	c__Desulfotomaculia	o__Desulfotomaculales	f__uncultured	uncultured	0.0140355
d__Bacteria	p__Actinobacteriota	c__Actinobacteria	o__Propionibacteriales	f__Nocardioidaceae	Aeromicrobium	0.0139477
d__Bacteria	p__Fusobacteriota	c__Fusobacteriia	o__Fusobacteriales	f__Fusobacteriaceae	Cetobacterium	0.0139183
d__Bacteria	p__Bacteroidota	c__Rhodothermia	o__Balneolales	f__Balneolaceae	Balneola	0.013885
d__Bacteria	p__Bacillota	c__Negativicutes	o__Veillonellales-Selenomonadales	f__uncultured	uncultured	0.013867
d__Bacteria	p__Bacillota	c__Clostridia	o__Peptostreptococcales-Tissierellales	f__Peptostreptococcales-Tissierellales	Parvimonas	0.0138638
d__Bacteria	p__Bacillota	c__Bacilli	o__Lactobacillales	NA	NA	0.0138568
d__Bacteria	p__Bacillota	c__Clostridia	o__Clostridia	f__Hungateiclostridiaceae	Acetivibrio	0.0138481
d__Bacteria	p__Bacteroidota	c__Bacteroidia	o__Bacteroidales	f__Marinilabiliaceae	uncultured	0.0137104
d__Bacteria	p__Proteobacteria	c__Alphaproteobacteria	o__Rhizobiales	f__Beijerinckiaceae	Chelatococcus	0.0136516
d__Bacteria	p__Bacillota	c__Bacilli	o__Staphylococcales	f__Gemellaceae	Gemella	0.0133502
d__Bacteria	p__Patescibacteria	c__Microgenomatia	o__Candidatus_Pacebacteria	f__Candidatus_Pacebacteria	Candidatus_Pacebacteria	0.0133104
d__Bacteria	p__Actinobacteriota	c__Coriobacteriia	o__Coriobacteriales	f__Eggerthellaceae	DNF00809	0.0128762
d__Bacteria	p__Bacteroidota	c__Bacteroidia	o__Bacteroidales	f__Dysgonomonadaceae	uncultured	0.0128267
d__Bacteria	p__Bacillota	c__Bacilli	o__Acholeplasmatales	f__Acholeplasmataceae	Acholeplasma	0.0127957
d__Bacteria	p__Proteobacteria	c__Gammaproteobacteria	o__Methylococcales	f__Methylomonadaceae	Crenothrix	0.0127363
d__Bacteria	p__Proteobacteria	c__Alphaproteobacteria	o__Rhizobiales	f__Devosiaceae	NA	0.0127259
d__Bacteria	p__Proteobacteria	c__Alphaproteobacteria	o__Rhodobacterales	f__Rhodobacteraceae	uncultured	0.0127164
d__Bacteria	p__Bacteroidota	c__Bacteroidia	o__Bacteroidales	f__p-251-o5	p-251-o5	0.0126795
d__Bacteria	p__Proteobacteria	c__Gammaproteobacteria	NA	NA	NA	0.0126715
d__Bacteria	p__Proteobacteria	c__Alphaproteobacteria	o__uncultured	f__uncultured	uncultured	0.0126676
d__Bacteria	p__Cloacimonadota	c__Cloacimonadia	o__Cloacimonadales	f__W27	W27	0.0126561
d__Bacteria	p__Bacillota	c__Negativicutes	o__Veillonellales-Selenomonadales	f__Veillonellaceae	Megasphaera	0.0125741
d__Bacteria	p__Proteobacteria	c__Alphaproteobacteria	o__SAR11_clade	f__Clade_III	Clade_III	0.0125711
d__Bacteria	p__Proteobacteria	c__Alphaproteobacteria	o__Rhizobiales	f__Rhizobiaceae	Paenochrobactrum	0.0125436
d__Bacteria	p__Patescibacteria	c__Microgenomatia	o__Candidatus_Shapirobacteria	f__Candidatus_Shapirobacteria	Candidatus_Shapirobacteria	0.0122958
d__Bacteria	p__Campilobacterota	c__Campylobacteria	o__Campylobacterales	f__Sulfurovaceae	Sulfurovum	0.0122322
d__Bacteria	p__Cyanobacteria	c__Vampirivibrionia	o__Gastranaerophilales	f__Gastranaerophilales	Gastranaerophilales	0.0122095
d__Bacteria	p__Chloroflexi	c__OLB14	o__OLB14	f__OLB14	OLB14	0.0122048
d__Bacteria	p__Actinobacteriota	c__WCHB1-81	o__WCHB1-81	f__WCHB1-81	WCHB1-81	0.0121659
d__Bacteria	p__Bacteroidota	c__Bacteroidia	o__Bacteroidales	f__Marinifilaceae	uncultured	0.0121614
d__Bacteria	p__Bacteroidota	c__Bacteroidia	o__Flavobacteriales	f__Cryomorphaceae	uncultured	0.012158
d__Bacteria	p__Actinobacteriota	c__Actinobacteria	o__Pseudonocardiales	f__Pseudonocardiaceae	Saccharopolyspora	0.0121371
d__Bacteria	p__Proteobacteria	c__Alphaproteobacteria	o__Caulobacterales	f__Caulobacteraceae	Brevundimonas	0.0121018
d__Bacteria	p__Proteobacteria	c__Alphaproteobacteria	o__Rhizobiales	f__Hyphomicrobiaceae	Filomicrobium	0.0120717
d__Bacteria	p__Bacillota	c__Limnochordia	o__B55-F-B-G02	f__B55-F-B-G02	B55-F-B-G02	0.0119978
d__Bacteria	p__Actinobacteriota	c__Acidimicrobiia	o__Microtrichales	f__Ilumatobacteraceae	NA	0.0119408
d__Bacteria	p__Bacillota	c__Syntrophomonadia	o__Syntrophomonadales	f__Syntrophomonadaceae	NA	0.0119314
d__Bacteria	p__Actinobacteriota	c__Actinobacteria	o__Micrococcales	f__Micrococcaceae	Kocuria	0.0118171
d__Bacteria	p__Actinobacteriota	c__Actinobacteria	o__Propionibacteriales	f__Propionibacteriaceae	NA	0.0117036
d__Bacteria	p__Actinobacteriota	c__Acidimicrobiia	o__Microtrichales	f__Ilumatobacteraceae	uncultured	0.0116839
d__Bacteria	p__Bacillota	c__Clostridia	o__Clostridiales	f__Clostridiaceae	Clostridium_sensu_stricto_6	0.0116624
d__Bacteria	p__Verrucomicrobiota	c__Verrucomicrobiae	o__Verrucomicrobiales	f__Verrucomicrobiaceae	NA	0.0116297
d__Bacteria	p__Proteobacteria	c__Alphaproteobacteria	o__Sphingomonadales	f__Sphingomonadaceae	Sphingorhabdus	0.0116019
d__Bacteria	p__Bacteroidota	c__Bacteroidia	o__Bacteroidales	f__Paludibacteraceae	NA	0.011554
d__Bacteria	p__Proteobacteria	c__Gammaproteobacteria	o__Aeromonadales	f__Succinivibrionaceae	Succinivibrio	0.0115076
d__Bacteria	p__Actinobacteriota	c__Actinobacteria	o__Micrococcales	f__Cellulomonadaceae	Pseudactinotalea	0.011484
d__Bacteria	p__Bacillota	c__Clostridia	o__Oscillospirales	f__Ruminococcaceae	Faecalibacterium	0.0114673
d__Bacteria	p__Bacillota	c__Bacilli	o__Thermoactinomycetales	f__Thermoactinomycetaceae	Laceyella	0.0114379
d__Bacteria	p__Chloroflexi	c__Anaerolineae	o__Anaerolineales	f__Anaerolineaceae	Flexilinea	0.0114348
d__Bacteria	p__Actinobacteriota	c__Actinobacteria	o__Corynebacteriales	f__Mycobacteriaceae	Mycobacterium	0.0113535
d__Bacteria	p__Bacteroidota	c__Bacteroidia	o__Bacteroidales	f__Marinilabiliaceae	Marinilabiliaceae	0.0111674
d__Bacteria	p__Acidobacteriota	c__Blastocatellia	o__Blastocatellales	f__Blastocatellaceae	NA	0.0110642
d__Bacteria	p__Fusobacteriota	c__Fusobacteriia	o__Fusobacteriales	f__Leptotrichiaceae	Oceanivirga	0.0108453
d__Bacteria	p__Bacteroidota	c__Bacteroidia	o__Chitinophagales	f__Saprospiraceae	uncultured	0.010817
d__Bacteria	p__Bacillota	c__Bacilli	o__Erysipelotrichales	f__Erysipelotrichaceae	Solobacterium	0.0107682
d__Bacteria	p__Actinobacteriota	c__Actinobacteria	o__Micrococcales	f__Micrococcaceae	Yaniella	0.0107377
d__Bacteria	p__Proteobacteria	c__Alphaproteobacteria	o__Rhodobacterales	f__Rhodobacteraceae	Pseudorhodobacter	0.0107053
d__Bacteria	p__Actinobacteriota	c__Coriobacteriia	o__Coriobacteriales	f__Atopobiaceae	Atopobium	0.0106921
d__Bacteria	p__Actinobacteriota	c__Coriobacteriia	o__Coriobacteriales	f__Coriobacteriales_Incertae_Sedis	uncultured	0.0105416
d__Bacteria	p__Fusobacteriota	c__Fusobacteriia	o__Fusobacteriales	f__Leptotrichiaceae	NA	0.0104516
d__Bacteria	p__Actinobacteriota	c__Actinobacteria	o__Actinomycetales	f__Actinomycetaceae	Trueperella	0.0104448
d__Bacteria	p__Bacillota	c__Clostridia	o__Clostridia	f__Hungateiclostridiaceae	Thermoclostridium	0.0101202
d__Bacteria	p__Bacillota	c__Clostridia	o__Peptostreptococcales-Tissierellales	f__Peptostreptococcaceae	Intestinibacter	0.0100874
d__Bacteria	p__Proteobacteria	c__Alphaproteobacteria	o__Holosporales	f__Holosporaceae	uncultured	0.0100767
d__Bacteria	p__Bacillota	c__Bacilli	o__Lactobacillales	f__Aerococcaceae	Aerococcus	0.00998096
d__Bacteria	p__Bacillota	c__Bacilli	o__Bacillales	f__Planococcaceae	Lysinibacillus	0.00984528
d__Bacteria	p__Chloroflexi	c__Chloroflexia	o__Thermomicrobiales	f__AKYG1722	AKYG1722	0.00984165
d__Bacteria	p__Proteobacteria	c__Alphaproteobacteria	o__Caulobacterales	f__Caulobacteraceae	Phenylobacterium	0.00980276
d__Bacteria	p__Bacillota	c__Clostridia	o__Eubacteriales	f__Garciellaceae	Garciella	0.0097766
d__Bacteria	p__Proteobacteria	c__Alphaproteobacteria	o__Rhodobacterales	f__Rhodobacteraceae	Roseovarius	0.00977357
d__Bacteria	p__Actinobacteriota	c__Actinobacteria	o__Corynebacteriales	f__Nocardiaceae	Rhodococcus	0.00970742
d__Bacteria	p__Actinobacteriota	c__Actinobacteria	o__Corynebacteriales	f__Nocardiaceae	Gordonia	0.00970724
d__Bacteria	p__Actinobacteriota	c__Actinobacteria	o__Micrococcales	f__Demequinaceae	Demequina	0.00960998
d__Bacteria	p__Desulfobacterota	c__Syntrophobacteria	o__Syntrophobacterales	f__Syntrophobacteraceae	Syntrophobacter	0.00951606
d__Bacteria	p__Bacillota	c__Bacilli	o__Bacillales	f__Planococcaceae	Rummeliibacillus	0.00921666
d__Bacteria	p__Acidobacteriota	c__c5LKS83	o__c5LKS83	f__c5LKS83	c5LKS83	0.00917665
d__Bacteria	p__Actinobacteriota	c__Actinobacteria	o__Propionibacteriales	f__Propionibacteriaceae	Raineyella	0.00914554
d__Bacteria	p__Proteobacteria	c__Alphaproteobacteria	o__Rhizobiales	f__Hyphomicrobiaceae	Pedomicrobium	0.00913705
d__Bacteria	p__Bacillota	c__Clostridia	o__Lachnospirales	f__Lachnospiraceae	Lachnoclostridium	0.00903516
d__Bacteria	p__Actinobacteriota	c__Actinobacteria	o__Actinomycetales	f__Actinomycetaceae	uncultured	0.00901895
d__Bacteria	p__Bacillota	c__Bacilli	o__Paenibacillales	f__Paenibacillaceae	NA	0.00860994
d__Bacteria	p__Thermotogota	c__Thermotogae	o__Thermotogales	f__Fervidobacteriaceae	Fervidobacterium	0.00859286
d__Bacteria	p__Proteobacteria	c__Alphaproteobacteria	o__Rhizobiales	f__Rhizobiaceae	Pseudochrobactrum	0.00856075
d__Bacteria	p__Bacillota	c__Clostridia	o__Peptostreptococcales-Tissierellales	f__Peptostreptococcaceae	Acetoanaerobium	0.00851173
d__Bacteria	p__Planctomycetota	c__Phycisphaerae	o__Tepidisphaerales	f__WD2101_soil_group	WD2101_soil_group	0.00847823
d__Bacteria	p__Proteobacteria	c__Alphaproteobacteria	o__Rhizobiales	f__Labraceae	Labrys	0.00840571
d__Bacteria	p__Bacillota	c__Bacilli	o__Erysipelotrichales	f__Erysipelatoclostridiaceae	UCG-004	0.00839435
d__Bacteria	p__Bacillota	c__Clostridia	o__Lachnospirales	f__Lachnospiraceae	Frisingicoccus	0.00839212
d__Bacteria	p__Bacillota	c__Clostridia	o__Oscillospirales	f__Ruminococcaceae	Caproiciproducens	0.00838403
d__Bacteria	p__Bacillota	c__Bacilli	o__Thermoactinomycetales	f__Thermoactinomycetaceae	Kroppenstedtia	0.00835055
d__Bacteria	p__Myxococcota	c__Myxococcia	o__Myxococcales	f__Myxococcaceae	NA	0.00831687
d__Bacteria	p__Proteobacteria	c__Gammaproteobacteria	o__Burkholderiales	f__Rhodocyclaceae	NA	0.00825719
d__Bacteria	p__Sumerlaeota	c__Sumerlaeia	o__Sumerlaeales	f__Sumerlaeaceae	Sumerlaea	0.00819691
d__Bacteria	p__Proteobacteria	c__Alphaproteobacteria	o__Rhodobacterales	f__Rhodobacteraceae	Amaricoccus	0.00818748
d__Bacteria	p__Bacillota	c__Bacilli	o__Lactobacillales	f__Streptococcaceae	Lactococcus	0.00806581
d__Bacteria	p__Proteobacteria	c__Alphaproteobacteria	o__Rhizobiales	f__Stappiaceae	Pannonibacter	0.00806287
d__Bacteria	p__Bacillota	c__Clostridia	o__Clostridia	f__Hungateiclostridiaceae	Mageibacillus	0.00799729
d__Bacteria	p__Actinobacteriota	c__Actinobacteria	o__Micrococcales	f__Ruaniaceae	Ruania	0.0079697
d__Bacteria	p__Proteobacteria	c__Alphaproteobacteria	o__Sphingomonadales	f__Sphingomonadaceae	Altererythrobacter	0.00796914
d__Bacteria	p__Actinobacteriota	c__Coriobacteriia	o__Coriobacteriales	f__Eggerthellaceae	Denitrobacterium	0.0078795
d__Bacteria	p__Spirochaetota	c__Spirochaetia	o__Spirochaetales	f__Spirochaetaceae	Treponema	0.00779128
d__Bacteria	p__Proteobacteria	c__Alphaproteobacteria	o__Rhodobacterales	f__Rhodobacteraceae	Rubellimicrobium	0.00776536
d__Bacteria	p__Actinobacteriota	c__Actinobacteria	o__Micrococcales	f__Micrococcaceae	Rothia	0.00772333
d__Bacteria	p__Bacillota	c__Thermoanaerobacteria	o__Thermoanaerobacterales	f__SRB2	SRB2	0.00771532
d__Bacteria	p__Bacillota	c__Bacilli	o__Lactobacillales	f__Carnobacteriaceae	Trichococcus	0.00765611
d__Bacteria	p__Proteobacteria	c__Gammaproteobacteria	o__Methylococcales	f__Methylomonadaceae	Marine_Methylotrophic_Group_2	0.00765069
d__Bacteria	p__Actinobacteriota	c__Actinobacteria	o__Propionibacteriales	f__Nocardioidaceae	NA	0.00764043
d__Bacteria	p__Proteobacteria	c__Gammaproteobacteria	o__Pseudomonadales	f__Moraxellaceae	Acinetobacter	0.00757132
d__Bacteria	p__Acidobacteriota	c__Blastocatellia	o__DS-100	f__DS-100	DS-100	0.00754658
d__Bacteria	p__Bacteroidota	c__Bacteroidia	o__Bacteroidales	f__Prevotellaceae	NA	0.00752977
d__Bacteria	p__Acidobacteriota	c__Blastocatellia	o__Blastocatellales	f__Blastocatellaceae	JGI_0001001-H03	0.00750695
d__Bacteria	p__Actinobacteriota	c__Coriobacteriia	o__Coriobacteriales	f__uncultured	uncultured	0.00750163
d__Bacteria	p__Proteobacteria	c__Gammaproteobacteria	o__Burkholderiales	f__Alcaligenaceae	NA	0.00747164
d__Bacteria	p__Bacillota	c__Negativicutes	o__Veillonellales-Selenomonadales	f__Selenomonadaceae	Anaerovibrio	0.00746193
d__Bacteria	p__Fusobacteriota	c__Fusobacteriia	o__Fusobacteriales	f__Leptotrichiaceae	Sebaldella	0.00745214
d__Bacteria	p__Desulfobacterota	c__Desulfovibrionia	o__Desulfovibrionales	f__Desulfovibrionaceae	Desulfovibrio	0.00741675
d__Bacteria	p__Thermotogota	c__Thermotogae	o__Kosmotogales	f__Kosmotogaceae	Mesotoga	0.00736387
d__Bacteria	p__Bacillota	c__Clostridia	o__Eubacteriales	f__Eubacteriales	Alkalibaculum	0.0073394
d__Bacteria	p__Actinobacteriota	c__Actinobacteria	o__Micromonosporales	f__Micromonosporaceae	Longispora	0.00731594
d__Bacteria	p__Actinobacteriota	c__Actinobacteria	o__Streptomycetales	f__Streptomycetaceae	Streptomyces	0.00727369
d__Bacteria	p__Bacteroidota	c__Bacteroidia	o__Bacteroidales	f__uncultured	uncultured	0.00726599
d__Bacteria	p__Proteobacteria	c__Gammaproteobacteria	o__Burkholderiales	f__Alcaligenaceae	Pusillimonas	0.00725175
d__Bacteria	p__Actinobacteriota	c__Actinobacteria	o__Frankiales	f__Sporichthyaceae	Longivirga	0.00724028
d__Bacteria	p__Bacillota	c__Bacilli	o__Paenibacillales	f__Paenibacillaceae	Ammoniphilus	0.00722897
d__Bacteria	p__Bacteroidota	c__Bacteroidia	o__Bacteroidales	f__Bacteroidales_BS11_gut_group	Bacteroidales_BS11_gut_group	0.00721488
d__Bacteria	p__Bacillota	c__Clostridia	o__Peptostreptococcales-Tissierellales	f__Peptostreptococcales-Tissierellales	Anaerosphaera	0.0071927
d__Bacteria	p__Proteobacteria	c__Alphaproteobacteria	o__Rhodospirillales	f__AEGEAN-169_marine_group	AEGEAN-169_marine_group	0.00715802
d__Bacteria	p__Patescibacteria	c__Microgenomatia	o__Candidatus_Woesebacteria	f__Candidatus_Woesebacteria	Candidatus_Woesebacteria	0.00713171
d__Bacteria	p__Bacillota	c__Bacilli	o__Erysipelotrichales	f__Erysipelatoclostridiaceae	Sharpea	0.00709171
d__Bacteria	p__Actinobacteriota	c__Actinobacteria	o__Micrococcales	f__Intrasporangiaceae	Ornithinicoccus	0.00709011
d__Bacteria	p__Proteobacteria	c__Alphaproteobacteria	o__Rhizobiales	f__Beijerinckiaceae	Methylorosula	0.0070338
d__Bacteria	p__Proteobacteria	c__Alphaproteobacteria	o__Puniceispirillales	f__Puniceispirillales_Incertae_Sedis	Constrictibacter	0.00700573
d__Bacteria	p__Campilobacterota	c__Campylobacteria	o__Campylobacterales	f__Sulfurospirillaceae	Sulfurospirillum	0.00698429
d__Bacteria	p__Actinobacteriota	c__Actinobacteria	o__Micrococcales	f__Cellulomonadaceae	Cellulomonas	0.00693986
d__Bacteria	p__Bacillota	c__Negativicutes	o__Acidaminococcales	f__Acidaminococcaceae	Phascolarctobacterium	0.00692358
d__Bacteria	p__Actinobacteriota	c__Coriobacteriia	o__Coriobacteriales	f__Coriobacteriales_Incertae_Sedis	Raoultibacter	0.00688395
d__Bacteria	p__Bacillota	c__Clostridia	o__Oscillospirales	f__Oscillospiraceae	Oscillibacter	0.00684034
d__Bacteria	p__Proteobacteria	c__Alphaproteobacteria	o__Acetobacterales	f__Acetobacteraceae	NA	0.00680155
d__Bacteria	p__Proteobacteria	c__Alphaproteobacteria	o__Rhodobacterales	f__Rhodobacteraceae	Citreicella	0.00680129
d__Bacteria	p__Bacillota	c__Clostridia	o__Lachnospirales	f__Lachnospiraceae	Coprococcus	0.00677507
d__Bacteria	p__Actinobacteriota	c__Thermoleophilia	o__Solirubrobacterales	f__67-14	67-14	0.00676939
d__Bacteria	p__Bacillota	c__Bacilli	o__Lactobacillales	f__Aerococcaceae	Facklamia	0.00676348
d__Bacteria	p__Actinobacteriota	c__Coriobacteriia	o__Coriobacteriales	f__Eggerthellaceae	Enterorhabdus	0.00672982
d__Bacteria	p__Proteobacteria	c__Alphaproteobacteria	o__Rhizobiales	f__Hyphomicrobiaceae	NA	0.00670371
d__Bacteria	p__Bacillota	c__Bacilli	o__Erysipelotrichales	f__Erysipelotrichaceae	Erysipelotrichaceae_UCG-009	0.0066164
d__Bacteria	p__Proteobacteria	c__Alphaproteobacteria	o__Rhizobiales	f__Beijerinckiaceae	Bosea	0.00656116
d__Bacteria	p__Bacillota	c__Clostridia	o__Lachnospirales	f__Lachnospiraceae	Agathobacter	0.00650891
d__Bacteria	p__Actinobacteriota	c__Actinobacteria	o__Streptosporangiales	f__Streptosporangiaceae	Thermopolyspora	0.00646243
d__Bacteria	p__Bacteroidota	c__Bacteroidia	o__Bacteroidales	f__Williamwhitmaniaceae	Blvii28_wastewater-sludge_group	0.00643199
d__Bacteria	p__Bacteroidota	c__Bacteroidia	o__Flavobacteriales	f__Flavobacteriaceae	NA	0.00640284
d__Bacteria	p__Bacillota	c__Clostridia	o__Oscillospirales	f__Oscillospiraceae	Sporobacter	0.00636736
d__Bacteria	p__Bacillota	c__Clostridia	o__Eubacteriales	f__Eubacteriaceae	Acetobacterium	0.00635135
d__Bacteria	p__Proteobacteria	c__Alphaproteobacteria	o__Rhizobiales	f__Rhizobiaceae	Rhizobiaceae	0.00634237
d__Bacteria	p__Bacillota	c__Clostridia	o__Oscillospirales	f__Butyricicoccaceae	UCG-009	0.00633451
d__Bacteria	p__Desulfobacterota	c__Syntrophia	o__Syntrophales	f__Syntrophaceae	Syntrophus	0.0062606
d__Bacteria	p__Proteobacteria	c__Alphaproteobacteria	o__Rhizobiales	f__Pleomorphomonadaceae	Pleomorphomonas	0.00625904
d__Bacteria	p__Cloacimonadota	c__Cloacimonadia	o__Cloacimonadales	f__Cloacimonadaceae	Candidatus_Cloacimonas	0.00625245
d__Bacteria	p__Bacillota	c__Clostridia	o__Clostridia	f__Hungateiclostridiaceae	Hungateiclostridium	0.0061481
d__Bacteria	p__Proteobacteria	c__Alphaproteobacteria	o__Sphingomonadales	f__Sphingomonadaceae	Rhizorhapis	0.0060798
d__Bacteria	p__Bacillota	c__Bacilli	o__Lactobacillales	f__Leuconostocaceae	Leuconostoc	0.00606961
d__Bacteria	p__Bacillota	c__Clostridia	o__Oscillospirales	f__Ruminococcaceae	Incertae_Sedis	0.00606759
d__Bacteria	p__Bacillota	c__Clostridia	o__Lachnospirales	f__Lachnospiraceae	[Eubacterium]_ruminantium_group	0.00603402
d__Bacteria	p__Actinobacteriota	c__Actinobacteria	o__Micromonosporales	f__Micromonosporaceae	Salinispora	0.00601858
d__Bacteria	p__Bacteroidota	c__Bacteroidia	o__Bacteroidales	f__Rikenellaceae	Bact-08	0.00594588
d__Bacteria	p__Bacteroidota	c__Bacteroidia	o__Bacteroidales	f__vadinHA21	vadinHA21	0.00589601
d__Bacteria	p__Bacillota	c__Clostridia	o__Oscillospirales	f__Oscillospiraceae	Intestinimonas	0.00588492
d__Bacteria	p__Proteobacteria	c__Gammaproteobacteria	o__Burkholderiales	f__Alcaligenaceae	Oligella	0.00586708
d__Bacteria	p__Bacillota	c__Bacilli	o__Bacillales	f__Planococcaceae	Sporosarcina	0.00586648
d__Bacteria	p__Cyanobacteria	c__Vampirivibrionia	o__Obscuribacterales	f__Obscuribacteraceae	Candidatus_Obscuribacter	0.00585794
d__Bacteria	p__Bacteroidota	c__Bacteroidia	o__Bacteroidales	f__Rs-E47_termite_group	GWE2-42-42	0.00585437
d__Bacteria	p__Bacillota	c__Clostridia	o__Peptostreptococcales-Tissierellales	f__Anaerovoracaceae	Family_XIII_UCG-001	0.00583682
d__Bacteria	p__Proteobacteria	c__Gammaproteobacteria	o__Burkholderiales	f__Comamonadaceae	Rhodoferax	0.00583646
d__Bacteria	p__Campilobacterota	c__Campylobacteria	o__Campylobacterales	f__Helicobacteraceae	Helicobacter	0.00582808
d__Bacteria	p__uncultured	c__uncultured	o__uncultured	f__uncultured	uncultured	0.00567517
d__Bacteria	p__Bacteroidota	c__Bacteroidia	o__Bacteroidales	f__Prevotellaceae	Prevotellaceae_UCG-003	0.00566051
d__Bacteria	p__Bacillota	c__Bacilli	o__Staphylococcales	f__Staphylococcaceae	Salinicoccus	0.00565118
d__Bacteria	p__Proteobacteria	c__Alphaproteobacteria	o__Caulobacterales	f__Caulobacteraceae	Caulobacter	0.00562149
d__Bacteria	p__Hydrogenedentes	c__Hydrogenedentia	o__Hydrogenedentiales	f__Hydrogenedensaceae	YC-ZSS-LKJ63	0.00561524
d__Bacteria	p__Proteobacteria	c__Alphaproteobacteria	o__Rhizobiales	f__Rhizobiaceae	Shinella	0.00560925
d__Bacteria	p__Bacillota	c__Bacilli	o__Thermoactinomycetales	f__Thermoactinomycetaceae	Thermoflavimicrobium	0.00560859
d__Bacteria	p__Bacteroidota	c__Bacteroidia	o__Bacteroidales	f__Prevotellaceae	Prevotellaceae_UCG-001	0.00560536
d__Bacteria	p__Proteobacteria	c__Alphaproteobacteria	o__SAR11_clade	f__Clade_I	Clade_Ia	0.00559899
d__Bacteria	p__Bacillota	c__Clostridia	o__Lachnospirales	f__Lachnospiraceae	Lachnospiraceae_ND3007_group	0.00554391
d__Bacteria	p__Actinobacteriota	c__Acidimicrobiia	o__Microtrichales	f__Ilumatobacteraceae	Ilumatobacter	0.00553065
d__Bacteria	p__Bacteroidota	c__Bacteroidia	o__Flavobacteriales	f__Flavobacteriaceae	uncultured	0.00551226
d__Bacteria	p__Proteobacteria	c__Alphaproteobacteria	o__Rhizobiales	f__Rhizobiaceae	Aquamicrobium	0.00551209
d__Bacteria	p__Bacillota	c__Clostridia	o__Oscillospirales	f__Ruminococcaceae	Negativibacillus	0.00549626
d__Bacteria	p__Proteobacteria	c__Gammaproteobacteria	o__Alteromonadales	f__Colwelliaceae	Colwellia	0.00549113
d__Bacteria	p__Bacteroidota	c__Bacteroidia	o__Bacteroidales	f__Prevotellaceae	Prevotellaceae_Ga6A1_group	0.00548026
d__Bacteria	p__Actinobacteriota	c__Actinobacteria	o__Micrococcales	f__Microbacteriaceae	Gulosibacter	0.00546885
d__Bacteria	p__Cloacimonadota	c__Cloacimonadia	o__Cloacimonadales	NA	NA	0.0054683
d__Bacteria	p__Synergistota	c__Synergistia	o__Synergistales	f__Synergistaceae	Pyramidobacter	0.00544587
d__Bacteria	p__Bacillota	c__Clostridia	o__uncultured	f__uncultured	uncultured	0.00537539
d__Bacteria	p__Bacillota	c__Bacilli	o__Erysipelotrichales	f__Erysipelotrichaceae	Erysipelotrichaceae_UCG-006	0.00536646
d__Bacteria	p__Proteobacteria	c__Gammaproteobacteria	o__Burkholderiales	NA	NA	0.00534684
d__Bacteria	p__Bacillota	c__Clostridia	o__Lachnospirales	f__Lachnospiraceae	A2	0.0053442
d__Bacteria	p__Actinobacteriota	c__Actinobacteria	NA	NA	NA	0.00532947
d__Bacteria	p__Actinobacteriota	c__Actinobacteria	o__Streptosporangiales	f__Thermomonosporaceae	Thermobispora	0.00532071
d__Bacteria	p__Actinobacteriota	c__Actinobacteria	o__Propionibacteriales	f__Propionibacteriaceae	Luteococcus	0.0053057
d__Bacteria	p__Bacillota	c__Clostridia	o__Lachnospirales	f__uncultured	uncultured	0.00528007
d__Bacteria	p__Actinobacteriota	c__Actinobacteria	o__Actinomycetales	f__Actinomycetaceae	Flaviflexus	0.00527023
d__Bacteria	p__Chloroflexi	c__TK10	o__TK10	f__TK10	TK10	0.00525812
d__Bacteria	p__Actinobacteriota	c__Thermoleophilia	o__Solirubrobacterales	f__Solirubrobacteraceae	Patulibacter	0.00524998
d__Bacteria	p__Actinobacteriota	c__Actinobacteria	o__Actinomycetales	f__Actinomycetaceae	Arcanobacterium	0.00521635
d__Bacteria	p__Patescibacteria	c__Saccharimonadia	o__Saccharimonadales	f__Saccharimonadaceae	Saccharimonadaceae	0.00519273
d__Bacteria	p__Proteobacteria	c__Gammaproteobacteria	o__Methylococcales	f__Cycloclasticaceae	Cycloclasticus	0.00518916
d__Bacteria	p__Actinobacteriota	c__Actinobacteria	o__Propionibacteriales	f__Propionibacteriaceae	Propionicicella	0.00518815
d__Bacteria	p__Bacillota	c__Negativicutes	o__Veillonellales-Selenomonadales	f__Sporomusaceae	uncultured	0.00517825
d__Bacteria	p__Actinobacteriota	c__Actinobacteria	o__Propionibacteriales	f__Propionibacteriaceae	Propionicimonas	0.00515374
d__Bacteria	p__Bacillota	c__Bacilli	o__Lactobacillales	f__Carnobacteriaceae	Jeotgalibaca	0.00511067
d__Bacteria	p__Bacillota	c__Clostridia	o__Lachnospirales	f__Lachnospiraceae	Dorea	0.00510937
d__Bacteria	p__Acidobacteriota	c__Vicinamibacteria	o__Vicinamibacterales	f__Vicinamibacteraceae	Vicinamibacteraceae	0.00505092
d__Bacteria	p__Bacillota	c__Bacilli	o__Lactobacillales	f__Aerococcaceae	Globicatella	0.00500794
d__Bacteria	p__Deinococcota	c__Deinococci	o__Deinococcales	f__Trueperaceae	Truepera	0.00496077
d__Bacteria	p__Elusimicrobiota	c__Elusimicrobia	o__Elusimicrobiales	f__Elusimicrobiaceae	Elusimicrobium	0.00492182
d__Bacteria	p__Proteobacteria	c__Gammaproteobacteria	o__Burkholderiales	f__Comamonadaceae	Comamonas	0.00492119
d__Bacteria	p__Actinobacteriota	c__Actinobacteria	o__Corynebacteriales	f__Corynebacteriales_Incertae_Sedis	Tomitella	0.0049052
d__Bacteria	p__Bacillota	c__Clostridia	o__Lachnospirales	f__Lachnospiraceae	[Ruminococcus]_gauvreauii_group	0.0048801
d__Bacteria	p__Proteobacteria	c__Alphaproteobacteria	o__Rhizobiales	f__Hyphomicrobiaceae	uncultured	0.00486812
d__Bacteria	p__Proteobacteria	c__Gammaproteobacteria	o__Nitrosococcales	f__Methylophagaceae	NA	0.00486202
d__Bacteria	p__Bacillota	c__Clostridia	o__Oscillospirales	f__Ethanoligenenaceae	Incertae_Sedis	0.00485069
d__Bacteria	p__Bacillota	c__Clostridia	o__Lachnospirales	f__Lachnospiraceae	Pseudobutyrivibrio	0.00485008
d__Bacteria	p__Proteobacteria	c__Alphaproteobacteria	o__Acetobacterales	f__Acetobacteraceae	uncultured	0.00484918
d__Bacteria	p__Campilobacterota	c__Campylobacteria	o__Campylobacterales	f__Campylobacteraceae	Campylobacter	0.00481857
d__Bacteria	p__Proteobacteria	c__Alphaproteobacteria	o__Sphingomonadales	f__Sphingomonadaceae	Sphingopyxis	0.00478715
d__Bacteria	p__Nitrospirota	c__Thermodesulfovibrionia	o__Thermodesulfovibrionales	f__Thermodesulfovibrionaceae	Thermodesulfovibrio	0.00475311
d__Bacteria	p__Bacillota	c__Bacilli	o__Staphylococcales	f__Staphylococcaceae	NA	0.00470641
d__Bacteria	p__Bacillota	c__Bacilli	o__Bacillales	f__Bacillaceae	Virgibacillus	0.00467483
d__Bacteria	p__Proteobacteria	c__Gammaproteobacteria	o__Pseudomonadales	f__Pseudomonadaceae	Thiopseudomonas	0.00463795
d__Bacteria	p__Bacillota	c__Clostridia	o__Oscillospirales	f__Ruminococcaceae	Fournierella	0.00463768
d__Bacteria	p__Proteobacteria	c__Gammaproteobacteria	o__Burkholderiales	f__SC-I-84	SC-I-84	0.0045991
d__Bacteria	p__Chloroflexi	c__Anaerolineae	NA	NA	NA	0.00459149
d__Bacteria	p__Caldisericota	c__Caldisericia	o__Caldisericales	f__Caldisericaceae	Caldisericum	0.00455655
d__Bacteria	p__Actinobacteriota	c__Actinobacteria	o__Propionibacteriales	f__Nocardioidaceae	Marmoricola	0.00454668
d__Bacteria	p__Proteobacteria	c__Gammaproteobacteria	o__Burkholderiales	f__Comamonadaceae	Hydrogenophaga	0.00453725
d__Bacteria	p__Bacteroidota	c__Bacteroidia	o__Flavobacteriales	f__NS9_marine_group	NS9_marine_group	0.00452502
d__Bacteria	p__Acidobacteriota	c__Acidobacteriae	o__Solibacterales	f__Solibacteraceae	Candidatus_Solibacter	0.00452297
d__Bacteria	p__Chloroflexi	c__Anaerolineae	o__SBR1031	f__A4b	A4b	0.00450448
d__Bacteria	p__Acidobacteriota	c__Subgroup_18	o__Subgroup_18	f__Subgroup_18	Subgroup_18	0.00449831
d__Bacteria	p__Proteobacteria	c__Alphaproteobacteria	o__Rhizobiales	f__Rhizobiales_Incertae_Sedis	Bauldia	0.00449275
d__Bacteria	p__Bacillota	c__Clostridia	o__Clostridiales	f__Clostridiaceae	Clostridium_sensu_stricto_15	0.00443633
d__Bacteria	p__Bacillota	c__Clostridia	o__Lachnospirales	f__Lachnospiraceae	Lachnospiraceae_UCG-007	0.00441021
d__Bacteria	p__Proteobacteria	c__Alphaproteobacteria	o__Sphingomonadales	f__Sphingomonadaceae	Sphingobium	0.00440463
d__Bacteria	p__Proteobacteria	c__Alphaproteobacteria	o__Rhodobacterales	f__Rhodobacteraceae	Albirhodobacter	0.00439802
d__Bacteria	p__Proteobacteria	c__Alphaproteobacteria	o__Caulobacterales	f__Caulobacteraceae	uncultured	0.00439015
d__Bacteria	p__Bacteroidota	c__Bacteroidia	o__Bacteroidales	f__Rikenellaceae	dgA-11_gut_group	0.00437647
d__Bacteria	p__Cyanobacteria	c__Sericytochromatia	o__Sericytochromatia	f__Sericytochromatia	Sericytochromatia	0.00433636
d__Bacteria	p__Proteobacteria	c__Alphaproteobacteria	o__Rhizobiales	f__Rhizobiales_Incertae_Sedis	Phreatobacter	0.00433536
d__Bacteria	p__Elusimicrobiota	c__Elusimicrobia	o__Lineage_IV	f__Lineage_IV	Lineage_IV	0.00425856
d__Bacteria	p__Proteobacteria	c__Gammaproteobacteria	o__Burkholderiales	f__Comamonadaceae	Diaphorobacter	0.0042561
d__Bacteria	p__Bacteroidota	c__Bacteroidia	o__Bacteroidales	f__Tannerellaceae	Parabacteroides	0.0042539
d__Bacteria	p__Proteobacteria	c__Alphaproteobacteria	o__Rhizobiales	f__Rhizobiaceae	Cohaesibacter	0.00425162
d__Bacteria	p__Bacteroidota	c__Bacteroidia	o__Bacteroidales	f__M2PB4-65_termite_group	M2PB4-65_termite_group	0.00424693
d__Bacteria	p__Actinobacteriota	c__Coriobacteriia	o__Coriobacteriales	f__Eggerthellaceae	NA	0.00423978
d__Bacteria	p__Proteobacteria	c__Alphaproteobacteria	o__Rhizobiales	f__Rhizobiaceae	Falsochrobactrum	0.00420403
d__Bacteria	p__Bacillota	c__Clostridia	o__Peptostreptococcales-Tissierellales	f__Peptostreptococcales-Tissierellales	Sporanaerobacter	0.0041826
d__Bacteria	p__Armatimonadota	c__Fimbriimonadia	o__Fimbriimonadales	f__Fimbriimonadaceae	Fimbriimonadaceae	0.00416561
d__Bacteria	p__Planctomycetota	c__Phycisphaerae	o__Pla1_lineage	f__Pla1_lineage	Pla1_lineage	0.0041356
d__Bacteria	p__Proteobacteria	c__Alphaproteobacteria	o__Rhizobiales	f__Rhizobiaceae	uncultured	0.00408847
d__Bacteria	p__Bacillota	c__Clostridia	o__Clostridia	f__Gracilibacteraceae	NA	0.00404329
d__Bacteria	p__Bacillota	c__Bacilli	o__Bacillales	f__Bacillaceae	Aeribacillus	0.0040135
d__Bacteria	p__Dependentiae	c__Babeliae	o__Babeliales	f__Babeliales	Babeliales	0.00400727
d__Bacteria	p__Actinobacteriota	c__Actinobacteria	o__Pseudonocardiales	f__Pseudonocardiaceae	Pseudonocardiaceae	0.00398919
d__Bacteria	p__Campilobacterota	c__Campylobacteria	o__Campylobacterales	f__Arcobacteraceae	NA	0.00398774
d__Bacteria	p__Actinobacteriota	c__RBG-16-55-12	o__RBG-16-55-12	f__RBG-16-55-12	RBG-16-55-12	0.0039851
d__Bacteria	p__Verrucomicrobiota	c__Lentisphaeria	o__Oligosphaerales	f__Oligosphaeraceae	Z20	0.00396283
d__Bacteria	p__Actinobacteriota	c__Actinobacteria	o__Micrococcales	f__Microbacteriaceae	Pseudoclavibacter	0.00393737
d__Bacteria	p__Patescibacteria	c__Saccharimonadia	o__Saccharimonadales	f__LWQ8	LWQ8	0.00385886
d__Bacteria	p__Bacillota	c__Clostridia	o__Lachnospirales	f__Lachnospiraceae	Moryella	0.00385483
d__Bacteria	p__Bacillota	c__Clostridia	o__Lachnospirales	f__Lachnospiraceae	Howardella	0.00382404
d__Bacteria	p__Patescibacteria	c__Berkelbacteria	o__Berkelbacteria	f__Berkelbacteria	Berkelbacteria	0.00382241
d__Bacteria	p__Gemmatimonadota	c__S0134_terrestrial_group	o__S0134_terrestrial_group	f__S0134_terrestrial_group	S0134_terrestrial_group	0.00382227
d__Bacteria	p__Bacillota	c__Bacilli	o__Mycoplasmatales	f__Mycoplasmataceae	Mycoplasma	0.00373545
d__Bacteria	p__Chloroflexi	c__Anaerolineae	o__Anaerolineales	f__Anaerolineaceae	Bellilinea	0.00373123
d__Bacteria	p__Synergistota	c__Synergistia	o__Synergistales	f__Synergistaceae	Lactivibrio	0.00373123
d__Bacteria	p__Spirochaetota	c__Spirochaetia	o__Spirochaetales	f__Spirochaetaceae	uncultured	0.00370871
d__Bacteria	p__Bacillota	c__Clostridia	o__Lachnospirales	f__Lachnospiraceae	[Eubacterium]_hallii_group	0.00370759
d__Bacteria	p__Bacteroidota	c__Bacteroidia	o__Chitinophagales	f__Chitinophagaceae	Terrimonas	0.00370716
d__Bacteria	p__Hydrogenedentes	c__Hydrogenedentia	o__Hydrogenedentiales	f__Hydrogenedensaceae	Hydrogenedensaceae	0.00370052
d__Bacteria	p__Proteobacteria	c__Alphaproteobacteria	o__Paracaedibacterales	f__Paracaedibacteraceae	Candidatus_Paracaedibacter	0.00369484
d__Bacteria	p__Proteobacteria	c__Gammaproteobacteria	o__Pasteurellales	f__Pasteurellaceae	Histophilus	0.00368848
d__Bacteria	p__Proteobacteria	c__Gammaproteobacteria	o__Xanthomonadales	f__Xanthomonadaceae	Arenimonas	0.0036626
d__Bacteria	p__Desulfobacterota	c__Desulfuromonadia	o__Bradymonadales	f__Bradymonadales	Bradymonadales	0.00365776
d__Bacteria	p__Proteobacteria	c__Alphaproteobacteria	o__Rhizobiales	f__Amb-16S-1323	Amb-16S-1323	0.00361584
d__Bacteria	p__Proteobacteria	c__Gammaproteobacteria	o__Xanthomonadales	f__Xanthomonadaceae	Luteimonas	0.00358997
d__Bacteria	p__Patescibacteria	c__Parcubacteria	o__Candidatus_Moranbacteria	f__Candidatus_Moranbacteria	Candidatus_Moranbacteria	0.00358241
d__Bacteria	p__Proteobacteria	c__Alphaproteobacteria	o__Rickettsiales	f__Mitochondria	Mitochondria	0.00354849
d__Bacteria	p__Actinobacteriota	c__Actinobacteria	o__Micrococcales	f__Promicromonosporaceae	Cellulosimicrobium	0.00352448
d__Bacteria	p__Chloroflexi	c__Anaerolineae	o__ADurb.Bin180	f__ADurb.Bin180	ADurb.Bin180	0.00351946
d__Bacteria	p__Bacillota	c__Clostridia	o__Lachnospirales	f__Lachnospiraceae	[Eubacterium]_xylanophilum_group	0.00346537
d__Bacteria	p__Bacteroidota	c__Bacteroidia	o__Bacteroidales	f__Tannerellaceae	uncultured	0.00345661
d__Bacteria	p__Chloroflexi	c__Dehalococcoidia	o__SAR202_clade	f__SAR202_clade	SAR202_clade	0.00345211
d__Bacteria	p__Proteobacteria	c__Alphaproteobacteria	o__Caulobacterales	f__Hyphomonadaceae	SWB02	0.00343258
d__Bacteria	p__Fusobacteriota	c__Fusobacteriia	o__Fusobacteriales	f__Leptotrichiaceae	uncultured	0.00340663
d__Bacteria	p__Bacillota	c__Desulfitobacteriia	o__Desulfitobacteriales	f__uncultured	uncultured	0.00338451
d__Bacteria	p__Bacillota	c__Bacilli	o__Bacillales	f__Bacillaceae	Geobacillus	0.00338408
d__Bacteria	p__Proteobacteria	c__Alphaproteobacteria	o__Rhizobiales	f__Beijerinckiaceae	alphaI_cluster	0.00337378
d__Bacteria	p__Proteobacteria	c__Gammaproteobacteria	o__Thiotrichales	f__Thiotrichaceae	Thiothrix	0.00336583
d__Bacteria	p__Bacillota	c__Clostridia	o__Peptostreptococcales-Tissierellales	f__Peptostreptococcaceae	Filifactor	0.00335238
d__Bacteria	p__Bacillota	c__Clostridia	o__Clostridiales	NA	NA	0.00335094
d__Bacteria	p__Fusobacteriota	c__Fusobacteriia	o__Fusobacteriales	f__Leptotrichiaceae	Streptobacillus	0.00330922
d__Bacteria	p__Myxococcota	c__Polyangia	o__Polyangiales	f__BIrii41	BIrii41	0.00327537
d__Bacteria	p__Bacillota	c__Bacilli	o__Bacillales	NA	NA	0.00326745
d__Bacteria	p__Actinobacteriota	c__Coriobacteriia	o__Coriobacteriales	f__Coriobacteriaceae	Collinsella	0.00325553
d__Bacteria	p__Actinobacteriota	c__Actinobacteria	o__Micrococcales	f__Microbacteriaceae	DS001	0.00324244
d__Bacteria	p__Proteobacteria	c__Alphaproteobacteria	o__Puniceispirillales	f__uncultured	uncultured	0.00322698
d__Bacteria	p__Bacteroidota	c__Bacteroidia	o__Flavobacteriales	f__Crocinitomicaceae	Crocinitomix	0.00322601
d__Bacteria	p__Proteobacteria	c__Alphaproteobacteria	o__Reyranellales	f__Reyranellaceae	uncultured	0.00322396
d__Bacteria	p__Proteobacteria	c__Alphaproteobacteria	o__Rhizobiales	f__Beijerinckiaceae	Camelimonas	0.00318066
d__Bacteria	p__Bacteroidota	c__Bacteroidia	o__Flavobacteriales	f__Weeksellaceae	Moheibacter	0.00313497
d__Bacteria	p__Actinobacteriota	c__Actinobacteria	o__Micrococcales	f__Promicromonosporaceae	Isoptericola	0.00310777
d__Bacteria	p__Verrucomicrobiota	c__Lentisphaeria	o__Oligosphaerales	f__Oligosphaeraceae	ADurb.Bin063-2	0.00310756
d__Bacteria	p__Bacillota	c__Clostridia	o__Lachnospirales	f__Lachnospiraceae	Lachnospiraceae_UCG-002	0.00310595
d__Bacteria	p__Bacillota	c__Clostridia	o__Peptostreptococcales-Tissierellales	f__Peptostreptococcales-Tissierellales	Murdochiella	0.00310402
d__Bacteria	p__Bacteroidota	c__Bacteroidia	o__Cytophagales	f__Cyclobacteriaceae	uncultured	0.00309564
d__Bacteria	p__Proteobacteria	c__Gammaproteobacteria	o__Burkholderiales	f__Burkholderiaceae	Lautropia	0.00309207
d__Bacteria	p__Proteobacteria	c__Alphaproteobacteria	o__Tistrellales	f__Geminicoccaceae	uncultured	0.00307653
d__Bacteria	p__Patescibacteria	c__Saccharimonadia	o__Saccharimonadales	f__Saccharimonadaceae	TM7x	0.00306949
d__Bacteria	p__Bacillota	c__Clostridia	o__Peptostreptococcales-Tissierellales	f__Peptostreptococcales-Tissierellales	Anaerosalibacter	0.00303661
d__Bacteria	p__Proteobacteria	c__Alphaproteobacteria	o__Rhodospirillales	f__Rhodospirillaceae	Candidatus_Riegeria	0.00303588
d__Bacteria	p__Bacillota	c__Desulfitobacteriia	o__Desulfitobacteriales	f__Desulfitobacteriales	Candidatus_Dichloromethanomonas	0.00303241
d__Bacteria	p__Bacteroidota	c__Bacteroidia	NA	NA	NA	0.00301957
d__Bacteria	p__Proteobacteria	c__Alphaproteobacteria	o__Thalassobaculales	f__Thalassobaculaceae	Thalassobaculum	0.00298609
d__Bacteria	p__Proteobacteria	c__Gammaproteobacteria	o__Pseudomonadales	f__Moraxellaceae	Enhydrobacter	0.00296733
d__Bacteria	p__Proteobacteria	c__Gammaproteobacteria	o__UBA10353_marine_group	f__UBA10353_marine_group	UBA10353_marine_group	0.00296376
d__Bacteria	p__Bacteroidota	c__Bacteroidia	o__Sphingobacteriales	f__NS11-12_marine_group	NS11-12_marine_group	0.00295145
d__Bacteria	p__Desulfobacterota	c__Desulfobulbia	o__Desulfobulbales	f__Desulfobulbaceae	Desulfobulbus	0.00294255
d__Bacteria	p__Cyanobacteria	c__Vampirivibrionia	o__Obscuribacterales	f__Obscuribacteraceae	Obscuribacteraceae	0.002941
d__Bacteria	p__Actinobacteriota	c__Coriobacteriia	o__Coriobacteriales	NA	NA	0.00293032
d__Bacteria	p__Bacillota	c__Clostridia	o__Lachnospirales	f__Lachnospiraceae	Anaerocolumna	0.00292331
d__Bacteria	p__Bacillota	c__Clostridia	o__Peptostreptococcales-Tissierellales	f__Proteiniboraceae	Proteiniborus	0.00291987
d__Bacteria	p__Verrucomicrobiota	c__Verrucomicrobiae	o__Verrucomicrobiales	f__DEV007	DEV007	0.00291942
d__Bacteria	p__Patescibacteria	c__Parcubacteria	o__Parcubacteria	f__Parcubacteria	Parcubacteria	0.00288139
d__Bacteria	p__Actinobacteriota	c__Actinobacteria	o__Propionibacteriales	f__Propionibacteriaceae	Microlunatus	0.0028649
d__Bacteria	p__Bacteroidota	c__Bacteroidia	o__Flavobacteriales	f__Flavobacteriaceae	NS3a_marine_group	0.00286332
d__Bacteria	p__Bacteroidota	c__Bacteroidia	o__Bacteroidales	f__Dysgonomonadaceae	Dysgonomonas	0.00285647
d__Bacteria	p__Proteobacteria	c__Alphaproteobacteria	o__Rhizobiales	f__Xanthobacteraceae	uncultured	0.00285113
d__Bacteria	p__Proteobacteria	c__Gammaproteobacteria	o__Burkholderiales	f__Sutterellaceae	Parasutterella	0.00283802
d__Bacteria	p__Bacteroidota	c__Bacteroidia	o__Sphingobacteriales	f__Sphingobacteriaceae	Sphingobacterium	0.00282637
d__Bacteria	p__Bacillota	c__Bacilli	o__Bacillales	f__Bacillaceae	Pseudogracilibacillus	0.00281582
d__Bacteria	p__Bacillota	c__Bacilli	o__Paenibacillales	f__Paenibacillaceae	Cohnella	0.00281317
d__Bacteria	p__Bacteroidota	c__Bacteroidia	o__Chitinophagales	f__Chitinophagaceae	Ferruginibacter	0.00280948
d__Bacteria	p__Acidobacteriota	c__Acidobacteriae	o__Acidobacteriae	f__Acidobacteriae	Paludibaculum	0.00280599
d__Bacteria	p__Patescibacteria	c__Gracilibacteria	o__Gracilibacteria	f__Gracilibacteria	Gracilibacteria	0.00280419
d__Bacteria	p__Bacteroidota	c__Bacteroidia	o__Flavobacteriales	f__Cryomorphaceae	Vicingus	0.00278691
d__Bacteria	p__Actinobacteriota	c__Coriobacteriia	o__Coriobacteriales	f__Eggerthellaceae	uncultured	0.00278439
d__Bacteria	p__Bacillota	c__Clostridia	o__Lachnospirales	f__Lachnospiraceae	Lachnospiraceae_XPB1014_group	0.00278146
d__Bacteria	p__Bacillota	c__Bacilli	o__Erysipelotrichales	f__Erysipelotrichaceae	ZOR0006	0.00277709
d__Bacteria	p__Desulfobacterota	c__Desulfovibrionia	o__Desulfovibrionales	f__Desulfomicrobiaceae	Desulfomicrobium	0.00276664
d__Bacteria	p__Bacillota	c__Bacilli	o__Lactobacillales	f__Lactobacillaceae	Pediococcus	0.00276417
d__Bacteria	p__Chloroflexi	c__JG30-KF-CM66	o__JG30-KF-CM66	f__JG30-KF-CM66	JG30-KF-CM66	0.00274656
d__Bacteria	p__Spirochaetota	c__V2072-189E03	o__V2072-189E03	f__V2072-189E03	V2072-189E03	0.00273529
d__Bacteria	p__Bacillota	c__Clostridia	o__Lachnospirales	f__Lachnospiraceae	FD2005	0.00272177
d__Bacteria	p__Bacillota	c__Negativicutes	o__Veillonellales-Selenomonadales	f__Selenomonadaceae	Quinella	0.00271879
d__Bacteria	p__Desulfobacterota	c__Desulfovibrionia	o__Desulfovibrionales	f__Desulfovibrionaceae	uncultured	0.00270819
d__Bacteria	p__Patescibacteria	NA	NA	NA	NA	0.0027005
d__Bacteria	p__Armatimonadota	c__Chthonomonadetes	o__Chthonomonadales	f__Chthonomonadales	Chthonomonadales	0.00269856
d__Bacteria	p__Bacillota	c__Negativicutes	o__Veillonellales-Selenomonadales	f__Selenomonadaceae	Schwartzia	0.00269712
d__Bacteria	p__Proteobacteria	c__Gammaproteobacteria	o__Burkholderiales	f__Comamonadaceae	Acidovorax	0.00268901
d__Bacteria	p__Chloroflexi	c__Chloroflexia	o__Thermomicrobiales	f__Thermomicrobiaceae	Sphaerobacter	0.00266807
d__Bacteria	p__Proteobacteria	c__Alphaproteobacteria	o__Caedibacterales	f__Caedibacteraceae	Caedibacter	0.00265709
d__Bacteria	p__Bacillota	c__Clostridia	o__Clostridiales	f__uncultured	uncultured	0.00265132
d__Bacteria	p__Bacillota	c__Bacilli	o__Aneurinibacillales	f__Aneurinibacillaceae	Aneurinibacillus	0.00263473
d__Bacteria	p__Actinobacteriota	c__Actinobacteria	o__Micromonosporales	f__Micromonosporaceae	Stackebrandtia	0.00262245
d__Bacteria	p__Bacteroidota	c__Bacteroidia	o__Flavobacteriales	f__Weeksellaceae	Empedobacter	0.00259644
d__Bacteria	p__Bacillota	c__Clostridia	o__Lachnospirales	f__Lachnospiraceae	GCA-900066575	0.00258357
d__Bacteria	p__Bacillota	c__Clostridia	o__Eubacteriales	f__Eubacteriaceae	NA	0.00256802
d__Bacteria	p__Actinobacteriota	c__Actinobacteria	o__Propionibacteriales	f__Propionibacteriaceae	Micropruina	0.00254758
d__Bacteria	p__Actinobacteriota	c__Coriobacteriia	o__Coriobacteriales	f__Atopobiaceae	Coriobacteriaceae_UCG-002	0.00251207
d__Bacteria	p__Proteobacteria	c__Gammaproteobacteria	o__Methylococcales	f__Methylomonadaceae	Methylobacter	0.00250925
d__Bacteria	p__Bacteroidota	c__Bacteroidia	o__Flavobacteriales	f__Cryomorphaceae	Phaeocystidibacter	0.00250661
d__Bacteria	p__Bacillota	c__Bacilli	o__Erysipelotrichales	f__Erysipelatoclostridiaceae	Erysipelotrichaceae_UCG-002	0.0024757
d__Bacteria	p__Myxococcota	c__Polyangia	o__Blfdi19	f__Blfdi19	Blfdi19	0.0024494
d__Bacteria	p__Bacillota	c__Negativicutes	o__Veillonellales-Selenomonadales	f__Selenomonadaceae	Veillonellaceae_UCG-001	0.00244187
d__Bacteria	p__Proteobacteria	c__Gammaproteobacteria	o__Steroidobacterales	f__Steroidobacteraceae	uncultured	0.00243988
d__Bacteria	p__Bacillota	c__Bacilli	o__Erysipelotrichales	f__Erysipelotrichaceae	Catenisphaera	0.00243553
d__Bacteria	p__Bacillota	c__Clostridia	o__Oscillospirales	f__Ruminococcaceae	UBA1819	0.00243513
d__Bacteria	p__Proteobacteria	c__Alphaproteobacteria	o__Rhizobiales	f__Xanthobacteraceae	Pseudolabrys	0.00240564
d__Bacteria	p__Spirochaetota	c__Leptospirae	o__Leptospirales	f__Leptospiraceae	Turneriella	0.00239613
d__Bacteria	p__Proteobacteria	c__Gammaproteobacteria	o__Gammaproteobacteria_Incertae_Sedis	f__Unknown_Family	Marinicella	0.00238588
d__Bacteria	p__Proteobacteria	c__Gammaproteobacteria	o__Enterobacterales	f__Enterobacteriaceae	NA	0.00238586
d__Bacteria	p__Proteobacteria	c__Gammaproteobacteria	o__Xanthomonadales	f__Rhodanobacteraceae	Dokdonella	0.00238172
d__Bacteria	p__Actinobacteriota	c__Acidimicrobiia	NA	NA	NA	0.00237906
d__Bacteria	p__Bacteroidota	c__Bacteroidia	o__Sphingobacteriales	f__Sphingobacteriaceae	Pedobacter	0.00237419
d__Bacteria	p__Actinobacteriota	c__Actinobacteria	o__Micrococcales	f__Cellulomonadaceae	NA	0.00237201
d__Bacteria	p__Bacteroidota	c__Bacteroidia	o__Flavobacteriales	f__Crocinitomicaceae	uncultured	0.00235587
d__Bacteria	p__Bacillota	c__Symbiobacteriia	o__Symbiobacteriales	f__Symbiobacteraceae	Symbiobacterium	0.0023519
d__Bacteria	p__Bacillota	c__Limnochordia	NA	NA	NA	0.00234601
d__Bacteria	p__Proteobacteria	c__Gammaproteobacteria	o__Oceanospirillales	f__Nitrincolaceae	uncultured	0.00234021
d__Bacteria	p__Proteobacteria	c__Alphaproteobacteria	o__Rickettsiales	f__uncultured	uncultured	0.00233597
d__Bacteria	p__Bacillota	c__Clostridia	o__Oscillospirales	f__Butyricicoccaceae	Butyricicoccus	0.00232964
d__Bacteria	p__Proteobacteria	c__Gammaproteobacteria	o__Methylococcales	f__Methylomonadaceae	Methylomicrobium	0.00232131
d__Bacteria	p__Bacillota	c__Bacilli	o__Erysipelotrichales	NA	NA	0.00232127
d__Bacteria	p__Actinobacteriota	c__Actinobacteria	o__Streptosporangiales	f__Thermomonosporaceae	Thermomonospora	0.00230971
d__Bacteria	p__Bacteroidota	c__Bacteroidia	o__Flavobacteriales	f__Weeksellaceae	Chryseobacterium	0.00230506
d__Bacteria	p__Bacteroidota	c__Bacteroidia	o__Flavobacteriales	f__Flavobacteriaceae	Lutibacter	0.00230431
d__Bacteria	p__Bacteroidota	c__Bacteroidia	o__Bacteroidales	f__Barnesiellaceae	Barnesiella	0.00229128
d__Bacteria	p__Proteobacteria	c__Alphaproteobacteria	o__Tistrellales	f__Geminicoccaceae	Candidatus_Alysiosphaera	0.00227151
d__Bacteria	p__Bdellovibrionota	c__Bdellovibrionia	o__Bacteriovoracales	f__Bacteriovoracaceae	NA	0.00226367
d__Bacteria	p__Proteobacteria	c__Alphaproteobacteria	o__Rhizobiales	f__Rhizobiales_Incertae_Sedis	NA	0.00224996
d__Bacteria	p__Proteobacteria	c__Gammaproteobacteria	o__Chromatiales	f__Chromatiaceae	Candidatus_Thiobios	0.00224608
d__Bacteria	p__Proteobacteria	c__Alphaproteobacteria	o__Rhodobacterales	f__Rhodobacteraceae	Limibaculum	0.00224556
d__Bacteria	p__Bacillota	c__Bacilli	o__Bacillales	f__Planococcaceae	NA	0.00223371
d__Bacteria	p__Verrucomicrobiota	c__Verrucomicrobiae	o__Pedosphaerales	f__Pedosphaeraceae	SH3-11	0.00222738
d__Bacteria	p__Bacillota	c__Bacilli	o__Thermoactinomycetales	f__Thermoactinomycetaceae	NA	0.00216987
d__Bacteria	p__Verrucomicrobiota	c__Verrucomicrobiae	o__Pedosphaerales	f__Pedosphaeraceae	Oikopleura	0.00214688
d__Bacteria	p__Cyanobacteria	c__Cyanobacteriia	o__Synechococcales	f__Cyanobiaceae	NA	0.00210663
d__Bacteria	p__Bacillota	c__Clostridia	o__Lachnospirales	f__Lachnospiraceae	Tuzzerella	0.0020976
d__Bacteria	p__Proteobacteria	c__Alphaproteobacteria	o__Rhizobiales	f__Methyloligellaceae	uncultured	0.00209514
d__Bacteria	p__Proteobacteria	c__Alphaproteobacteria	o__Rhodospirillales	f__Rhodospirillaceae	NA	0.00204035
d__Bacteria	p__Bacillota	c__Desulfotomaculia	o__Desulfotomaculales	f__Desulfotomaculales	NA	0.00202214
d__Bacteria	p__Bacteroidota	c__Bacteroidia	o__Bacteroidales	f__GZKB124	GZKB124	0.00202062
d__Bacteria	p__Synergistota	c__Synergistia	o__Synergistales	f__Synergistaceae	Cloacibacillus	0.00201865
d__Bacteria	p__Bacillota	c__Clostridia	o__Lachnospirales	f__Defluviitaleaceae	Defluviitaleaceae_UCG-011	0.00201465
d__Bacteria	p__Verrucomicrobiota	c__Verrucomicrobiae	o__Chthoniobacterales	f__Chthoniobacteraceae	Chthoniobacter	0.00200909
d__Bacteria	p__Bacillota	c__Bacilli	o__Lactobacillales	f__Aerococcaceae	NA	0.00200736
d__Bacteria	p__Proteobacteria	c__Alphaproteobacteria	o__Rhizobiales	f__Stappiaceae	Stappia	0.00200581
d__Bacteria	p__Proteobacteria	c__Alphaproteobacteria	o__Reyranellales	f__Reyranellaceae	Reyranella	0.00199489
d__Bacteria	p__Bacillota	c__Bacilli	o__Paenibacillales	f__Paenibacillaceae	Saccharibacillus	0.00198619
d__Bacteria	p__Proteobacteria	c__Alphaproteobacteria	o__Rhodobacterales	f__Rhodobacteraceae	Marivivens	0.00198572
d__Bacteria	p__Bacillota	c__Clostridia	o__Clostridiales	f__Clostridiaceae	Clostridium_sensu_stricto_18	0.00196677
d__Bacteria	p__Actinobacteriota	c__Actinobacteria	o__Propionibacteriales	f__Propionibacteriaceae	Cutibacterium	0.00196207
d__Bacteria	p__Proteobacteria	c__Alphaproteobacteria	o__Rickettsiales	f__AB1	AB1	0.00195269
d__Bacteria	p__Patescibacteria	c__Gracilibacteria	o__Candidatus_Peregrinibacteria	f__Candidatus_Peregrinibacteria	Candidatus_Peregrinibacteria	0.00194282
d__Bacteria	p__Proteobacteria	c__Alphaproteobacteria	o__Parvibaculales	f__PS1_clade	PS1_clade	0.0019264
d__Bacteria	p__Actinobacteriota	c__Actinobacteria	o__Pseudonocardiales	f__Pseudonocardiaceae	Prauserella	0.00191568
d__Bacteria	p__Proteobacteria	c__Alphaproteobacteria	o__Rhizobiales	f__Pleomorphomonadaceae	uncultured	0.00191166
d__Bacteria	p__Proteobacteria	c__Alphaproteobacteria	o__Rhodobacterales	f__Rhodobacteraceae	Thioclava	0.00191142
d__Bacteria	p__Bacillota	c__Clostridia	o__Oscillospirales	f__Ruminococcaceae	Ruminococcaceae	0.00190235
d__Bacteria	p__Synergistota	c__Synergistia	o__Synergistales	f__Synergistaceae	Fretibacterium	0.00189538
d__Bacteria	p__Bacillota	c__Bacilli	o__uncultured	f__uncultured	uncultured	0.00188897
d__Bacteria	p__Chloroflexi	NA	NA	NA	NA	0.00187678
d__Bacteria	p__Proteobacteria	c__Alphaproteobacteria	o__Parvibaculales	f__Parvibaculaceae	Parvibaculum	0.00187265
d__Bacteria	p__Proteobacteria	c__Alphaproteobacteria	o__Rhodobacterales	f__Rhodobacteraceae	Aestuariicoccus	0.00185825
d__Bacteria	p__Actinobacteriota	c__Actinobacteria	o__Micromonosporales	f__Micromonosporaceae	NA	0.00185825
d__Bacteria	p__Proteobacteria	c__Gammaproteobacteria	o__Oceanospirillales	f__Kangiellaceae	Aliikangiella	0.00184531
d__Bacteria	p__Proteobacteria	c__Gammaproteobacteria	o__Burkholderiales	f__Rhodocyclaceae	Zoogloea	0.00183357
d__Bacteria	p__Bacillota	c__Clostridia	o__Peptostreptococcales-Tissierellales	f__Peptostreptococcaceae	Clostridioides	0.00183338
d__Bacteria	p__Bacteroidota	c__Bacteroidia	o__Sphingobacteriales	f__LiUU-11-161	LiUU-11-161	0.00182319
d__Bacteria	p__Myxococcota	c__Myxococcia	o__Myxococcales	f__Myxococcaceae	P3OB-42	0.00181964
d__Bacteria	p__Verrucomicrobiota	c__Verrucomicrobiae	o__Pedosphaerales	f__Pedosphaeraceae	NA	0.00180546
d__Bacteria	p__Actinobacteriota	c__Actinobacteria	o__Kineosporiales	f__Kineosporiaceae	NA	0.00180095
d__Bacteria	p__Proteobacteria	c__Alphaproteobacteria	o__Rhizobiales	f__Methyloligellaceae	Methyloceanibacter	0.00179747
d__Bacteria	p__Bacillota	c__Clostridia	o__Clostridiales	f__Oxobacteraceae	Oxobacter	0.0017864
d__Bacteria	p__Spirochaetota	c__MVP-15	o__MVP-15	f__MVP-15	MVP-15	0.00178339
d__Bacteria	p__Bacillota	c__Clostridia	o__Lachnospirales	f__Lachnospiraceae	Lachnotalea	0.00177268
d__Bacteria	p__Bacillota	c__Bacilli	o__Paenibacillales	f__Paenibacillaceae	uncultured	0.00176593
d__Bacteria	p__Proteobacteria	c__Gammaproteobacteria	o__Xanthomonadales	f__Xanthomonadaceae	Stenotrophomonas	0.0017587
d__Bacteria	p__Bacillota	c__Clostridia	o__Lachnospirales	f__Lachnospiraceae	Anaerostignum	0.00175587
d__Bacteria	p__Bacillota	c__Clostridia	o__Oscillospirales	f__Ruminococcaceae	Anaerofilum	0.00174897
d__Bacteria	p__Bacillota	c__Clostridia	o__Peptostreptococcales-Tissierellales	f__Peptostreptococcales-Tissierellales	Gottschalkia	0.00173701
d__Bacteria	p__Chloroflexi	c__Anaerolineae	o__Anaerolineales	f__Anaerolineaceae	Levilinea	0.00172684
d__Bacteria	p__Proteobacteria	c__Gammaproteobacteria	o__Cellvibrionales	f__Halieaceae	NA	0.00170725
d__Bacteria	p__Proteobacteria	c__Gammaproteobacteria	o__Xanthomonadales	f__Xanthomonadaceae	NA	0.00170394
d__Bacteria	p__Bacteroidota	c__Bacteroidia	o__Sphingobacteriales	f__Sphingobacteriaceae	NA	0.00169657
d__Bacteria	p__Planctomycetota	c__Planctomycetes	o__Pirellulales	f__Pirellulaceae	Pirellula	0.00169618
d__Bacteria	p__Bacillota	c__Clostridia	o__Peptococcales	f__Peptococcaceae	NA	0.00168035
d__Bacteria	p__Desulfobacterota	c__Syntrophia	o__Syntrophales	NA	NA	0.00167183
d__Bacteria	p__Bacillota	c__Clostridia	o__Oscillospirales	f__Ruminococcaceae	[Eubacterium]_siraeum_group	0.00165722
d__Bacteria	p__Desulfobacterota	c__Desulfuromonadia	o__PB19	f__PB19	PB19	0.00165716
d__Bacteria	p__Bacillota	c__Clostridia	o__Lachnospirales	f__Lachnospiraceae	[Eubacterium]_ventriosum_group	0.00165373
d__Bacteria	p__Bacillota	c__Negativicutes	o__Veillonellales-Selenomonadales	f__Veillonellaceae	Veillonella	0.00165237
d__Bacteria	p__Proteobacteria	c__Gammaproteobacteria	o__Burkholderiales	f__Alcaligenaceae	Advenella	0.00164967
d__Bacteria	p__Proteobacteria	c__Alphaproteobacteria	o__Micavibrionales	f__uncultured	uncultured	0.00164653
d__Bacteria	p__Actinobacteriota	c__Actinobacteria	o__Streptosporangiales	f__Thermomonosporaceae	Actinomadura	0.00164619
d__Bacteria	p__Bacillota	c__Bacilli	o__Bacillales	f__Bacillaceae	Caldibacillus	0.00164617
d__Bacteria	p__Patescibacteria	c__Parcubacteria	o__Candidatus_Nomurabacteria	f__Candidatus_Nomurabacteria	Candidatus_Nomurabacteria	0.00164509
d__Bacteria	p__Proteobacteria	c__Gammaproteobacteria	o__Burkholderiales	f__Alcaligenaceae	Paenalcaligenes	0.0016288
d__Bacteria	p__Bacillota	c__TSAC18	o__TSAC18	f__TSAC18	TSAC18	0.00161849
d__Bacteria	p__Proteobacteria	c__Alphaproteobacteria	o__Paracaedibacterales	f__Paracaedibacteraceae	uncultured	0.00159204
d__Bacteria	p__Proteobacteria	c__Alphaproteobacteria	o__Sphingomonadales	f__Sphingomonadaceae	Sandaracinobacter	0.00157213
d__Bacteria	p__Proteobacteria	c__Alphaproteobacteria	o__Rhodospirillales	f__Magnetospiraceae	uncultured	0.00157075
d__Bacteria	p__Myxococcota	c__Polyangia	o__Polyangiales	f__Sandaracinaceae	Sandaracinus	0.00156331
d__Bacteria	p__Bacteroidota	c__Kapabacteria	o__Kapabacteriales	f__Kapabacteriales	Kapabacteriales	0.00153799
d__Bacteria	p__Proteobacteria	c__Gammaproteobacteria	o__Aeromonadales	f__Succinivibrionaceae	Anaerobiospirillum	0.00153722
d__Bacteria	p__Bacillota	c__Clostridia	o__Lachnospirales	f__Lachnospiraceae	[Eubacterium]_oxidoreducens_group	0.00153268
d__Bacteria	p__Campilobacterota	c__Campylobacteria	o__Campylobacterales	f__Arcobacteraceae	uncultured	0.00152989
d__Bacteria	p__Proteobacteria	c__Gammaproteobacteria	o__Xanthomonadales	f__Xanthomonadaceae	Pseudoxanthomonas	0.00152356
d__Bacteria	p__Bacillota	c__Bacilli	o__Thermoactinomycetales	f__Thermoactinomycetaceae	Risungbinella	0.00151858
d__Bacteria	p__Bacillota	c__Clostridia	o__Clostridiales	f__Clostridiaceae	Clostridium_sensu_stricto_10	0.00151385
d__Bacteria	p__Bacillota	c__Clostridia	o__Lachnospirales	f__Lachnospiraceae	Lachnospiraceae_UCG-006	0.00150662
d__Bacteria	p__Proteobacteria	c__Alphaproteobacteria	o__Caulobacterales	f__Hyphomonadaceae	Oceanicaulis	0.00150607
d__Bacteria	p__Bacillota	c__Bacilli	o__Caldalkalibacillales	f__Caldalkalibacillaceae	Caldalkalibacillus	0.00150605
d__Bacteria	p__Bacillota	c__BRH-c20a	o__BRH-c20a	f__BRH-c20a	BRH-c20a	0.00150575
d__Bacteria	p__Bacillota	c__Clostridia	o__Lachnospirales	f__Lachnospirales	Lachnospirales	0.00150274
d__Bacteria	p__Bacteroidota	c__Bacteroidia	o__Cytophagales	f__Cytophagaceae	Cytophaga	0.00149556
d__Bacteria	p__Chloroflexi	c__Dehalococcoidia	o__GIF9	f__AB-539-J10	AB-539-J10	0.00149135
d__Bacteria	p__Bacillota	c__Dethiobacteria	o__Dethiobacterales	f__Dethiobacteraceae	NA	0.00148838
d__Bacteria	p__Proteobacteria	c__Alphaproteobacteria	o__Sphingomonadales	f__Sphingomonadaceae	DSSF69	0.00148835
d__Bacteria	p__Proteobacteria	c__Alphaproteobacteria	o__Rhizobiales	f__Xanthobacteraceae	Xanthobacter	0.00146449
d__Bacteria	p__Proteobacteria	c__Alphaproteobacteria	o__Azospirillales	f__Inquilinaceae	Inquilinus	0.00145927
d__Bacteria	p__Bacillota	c__Bacilli	o__Acholeplasmatales	f__Acholeplasmataceae	NED5E9	0.00145706
d__Bacteria	p__Proteobacteria	c__Alphaproteobacteria	o__Rhodobacterales	f__Rhodobacteraceae	Pontibaca	0.0014554
d__Bacteria	p__Myxococcota	c__Myxococcia	o__Myxococcales	f__Myxococcaceae	uncultured	0.00145171
d__Bacteria	p__Proteobacteria	c__Alphaproteobacteria	o__Acetobacterales	f__Acetobacteraceae	Rhodovastum	0.00145055
d__Bacteria	p__Proteobacteria	c__Alphaproteobacteria	o__Alphaproteobacteria_Incertae_Sedis	f__Unknown_Family	Neomegalonema	0.00145039
d__Bacteria	p__Bdellovibrionota	c__Bdellovibrionia	o__Bacteriovoracales	f__Bacteriovoracaceae	Peredibacter	0.00144988
d__Bacteria	p__Campilobacterota	c__Campylobacteria	o__Campylobacterales	f__Helicobacteraceae	Wolinella	0.00144337
d__Bacteria	p__Proteobacteria	c__Alphaproteobacteria	o__Rickettsiales	f__SM2D12	SM2D12	0.001441
d__Bacteria	p__Bacillota	c__Bacilli	o__Erysipelotrichales	f__Erysipelotrichaceae	Erysipelotrichaceae_UCG-007	0.00144014
d__Bacteria	p__Actinobacteriota	c__Actinobacteria	o__Micrococcales	f__Demequinaceae	Lysinimicrobium	0.0014278
d__Bacteria	p__Proteobacteria	c__Alphaproteobacteria	o__Rhodobacterales	f__Rhodobacteraceae	Rhodobacteraceae	0.00142208
d__Bacteria	p__Elusimicrobiota	c__Lineage_IIb	o__Lineage_IIb	f__Lineage_IIb	Lineage_IIb	0.00142088
d__Bacteria	p__Bacillota	c__Clostridia	o__Lachnospirales	f__Lachnospiraceae	Lachnospiraceae_FCS020_group	0.00142028
d__Bacteria	p__Actinobacteriota	c__Actinobacteria	o__Pseudonocardiales	f__Pseudonocardiaceae	Pseudonocardia	0.00141931
d__Bacteria	p__Bacillota	c__Clostridia	o__Oscillospirales	f__Oscillospirales	Hydrogenoanaerobacterium	0.0014175
d__Bacteria	p__Chloroflexi	c__Anaerolineae	o__Ardenticatenales	f__Ardenticatenaceae	uncultured	0.00141108
d__Bacteria	p__Actinobacteriota	c__Actinobacteria	o__Micrococcales	f__Sanguibacteraceae	Sanguibacter	0.00140333
d__Bacteria	p__Bacillota	c__Clostridia	o__Oscillospirales	f__Ruminococcaceae	Paludicola	0.00140053
d__Bacteria	p__Bacillota	c__Clostridia	o__Peptostreptococcales-Tissierellales	f__Peptostreptococcaceae	uncultured	0.00139176
d__Bacteria	p__Proteobacteria	c__Gammaproteobacteria	o__Burkholderiales	f__Alcaligenaceae	Parapusillimonas	0.00139161
d__Bacteria	p__Bacteroidota	c__Kryptonia	o__Kryptoniales	f__BSV26	BSV26	0.00138714
d__Bacteria	p__Bacillota	c__Desulfotomaculia	o__Desulfotomaculales	f__Desulfotomaculales	Desulfurispora	0.00137296
d__Bacteria	p__Bacillota	c__Bacilli	o__Lactobacillales	f__Aerococcaceae	Ignavigranum	0.0013642
d__Bacteria	p__Caldisericota	c__Caldisericia	o__Caldisericales	f__LF045	LF045	0.00135909
d__Bacteria	p__Proteobacteria	c__Alphaproteobacteria	o__Rhizobiales	f__Xanthobacteraceae	Bradyrhizobium	0.00135857
d__Bacteria	p__Actinobacteriota	c__Thermoleophilia	o__Gaiellales	f__Gaiellaceae	Gaiella	0.00135791
d__Bacteria	p__Proteobacteria	c__Gammaproteobacteria	o__Burkholderiales	f__Alcaligenaceae	Castellaniella	0.00135151
d__Bacteria	p__Bacteroidota	c__Bacteroidia	o__Bacteroidetes_VC2.1_Bac22	f__Bacteroidetes_VC2.1_Bac22	Bacteroidetes_VC2.1_Bac22	0.00133101
d__Bacteria	p__Bacillota	c__Clostridia	o__Lachnospirales	f__Lachnospiraceae	probable_genus_10	0.00132897
d__Bacteria	p__Proteobacteria	c__Alphaproteobacteria	o__Rhizobiales	f__Kaistiaceae	Kaistia	0.00132513
d__Bacteria	p__Bacillota	c__Clostridia	o__Clostridiales	f__Caloramatoraceae	Fonticella	0.00132286
d__Bacteria	p__Planctomycetota	c__Planctomycetes	o__Pirellulales	f__Pirellulaceae	uncultured	0.00131646
d__Bacteria	p__Bacillota	c__Bacilli	o__Bacillales	f__Bacillaceae	uncultured	0.0013153
d__Bacteria	p__Bacteroidota	c__Bacteroidia	o__Bacteroidales	f__Prolixibacteraceae	Roseimarinus	0.00131043
d__Bacteria	p__Patescibacteria	c__Microgenomatia	o__Candidatus_Collierbacteria	f__Candidatus_Collierbacteria	Candidatus_Collierbacteria	0.00130232
d__Bacteria	p__Actinobacteriota	c__Thermoleophilia	o__Solirubrobacterales	f__Solirubrobacteraceae	Conexibacter	0.00129857
d__Bacteria	p__Patescibacteria	c__Gracilibacteria	o__JGI_0000069-P22	f__JGI_0000069-P22	JGI_0000069-P22	0.00129391
d__Bacteria	p__Bacteroidota	c__Bacteroidia	o__Sphingobacteriales	f__env.OPS_17	env.OPS_17	0.00128551
d__Bacteria	p__Acidobacteriota	c__Subgroup_21	o__Subgroup_21	f__Subgroup_21	Subgroup_21	0.00128428
d__Bacteria	p__Bacillota	c__Clostridia	o__Peptostreptococcales-Tissierellales	f__Peptostreptococcaceae	Proteocatella	0.00128386
d__Bacteria	p__Verrucomicrobiota	c__Verrucomicrobiae	o__Opitutales	f__Puniceicoccaceae	Puniceicoccus	0.00128153
d__Bacteria	p__Chloroflexi	c__SHA-26	o__SHA-26	f__SHA-26	SHA-26	0.0012714
d__Bacteria	p__Verrucomicrobiota	c__Verrucomicrobiae	o__Pedosphaerales	f__Pedosphaeraceae	DEV114	0.00126856
d__Bacteria	p__Actinobacteriota	c__Actinobacteria	o__Micrococcales	f__Cellulomonadaceae	Actinotalea	0.00125483
d__Bacteria	p__Proteobacteria	c__Alphaproteobacteria	o__Rhizobiales	f__Pleomorphomonadaceae	Prosthecomicrobium	0.00125126
d__Bacteria	p__Proteobacteria	c__Gammaproteobacteria	o__Burkholderiales	f__Neisseriaceae	Uruburuella	0.0012508
d__Bacteria	p__Fusobacteriota	c__Fusobacteriia	o__Fusobacteriales	f__Leptotrichiaceae	Hypnocyclicus	0.00124963
d__Bacteria	p__Spirochaetota	c__Leptospirae	o__Leptospirales	f__Leptospiraceae	uncultured	0.00124272
d__Bacteria	p__Cyanobacteria	c__Vampirivibrionia	o__Caenarcaniphilales	f__Caenarcaniphilales	Caenarcaniphilales	0.00124254
d__Bacteria	p__Actinobacteriota	c__Coriobacteriia	o__Coriobacteriales	f__Eggerthellaceae	Adlercreutzia	0.00123192
d__Bacteria	p__Bacteroidota	c__Bacteroidia	o__Bacteroidales	f__Rikenellaceae	Anaerocella	0.00122271
d__Bacteria	p__Proteobacteria	c__Alphaproteobacteria	o__Rhizobiales	f__Beijerinckiaceae	Microvirga	0.0012205
d__Bacteria	p__Bacteroidota	c__Bacteroidia	o__Bacteroidales	f__Dysgonomonadaceae	Dysgonomonadaceae	0.00121308
d__Bacteria	p__Proteobacteria	c__Gammaproteobacteria	o__Burkholderiales	f__Rhodocyclaceae	Dechloromonas	0.00120744
d__Bacteria	p__Bacteroidota	c__Bacteroidia	o__Bacteroidales	f__Marinilabiliaceae	[Cytophaga]_xylanolytica_group	0.00119759
d__Bacteria	p__Patescibacteria	c__Gracilibacteria	NA	NA	NA	0.00116763
d__Bacteria	p__Actinobacteriota	c__Actinobacteria	o__Micrococcales	f__Dermatophilaceae	uncultured	0.00115683
d__Bacteria	p__Fibrobacterota	c__Fibrobacteria	o__Fibrobacterales	f__Fibrobacteraceae	uncultured	0.00114924
d__Bacteria	p__Synergistota	c__Synergistia	o__Synergistales	f__Synergistaceae	Dethiosulfovibrio	0.00114128
d__Bacteria	p__Bacillota	c__Clostridia	o__Lachnospirales	f__Lachnospiraceae	Fusicatenibacter	0.00113975
d__Bacteria	p__Actinobacteriota	c__Coriobacteriia	o__Coriobacteriales	f__Eggerthellaceae	Eggerthella	0.00113689
d__Bacteria	p__Proteobacteria	c__Alphaproteobacteria	o__Micavibrionales	f__Micavibrionaceae	uncultured	0.00111311
d__Bacteria	p__WS4	c__WS4	o__WS4	f__WS4	WS4	0.00111252
d__Bacteria	p__Proteobacteria	c__Gammaproteobacteria	o__Xanthomonadales	f__Rhodanobacteraceae	Pseudofulvimonas	0.00110688
d__Bacteria	p__Verrucomicrobiota	c__Verrucomicrobiae	o__Chthoniobacterales	f__Chthoniobacteraceae	LD29	0.00110603
d__Bacteria	p__Chloroflexi	c__Dehalococcoidia	o__S085	f__S085	S085	0.00110172
d__Bacteria	p__Bacillota	c__Limnochordia	o__Limnochordales	f__Limnochordaceae	Limnochorda	0.00109846
d__Bacteria	p__Proteobacteria	c__Gammaproteobacteria	o__Pasteurellales	f__Pasteurellaceae	Haemophilus	0.00109793
d__Bacteria	p__Bacteroidota	c__Bacteroidia	o__Flavobacteriales	f__Weeksellaceae	NA	0.00109476
d__Bacteria	p__Proteobacteria	c__Gammaproteobacteria	o__Ga0077536	f__Ga0077536	Ga0077536	0.0010944
d__Bacteria	p__Proteobacteria	c__Alphaproteobacteria	o__Caulobacterales	f__Caulobacteraceae	NA	0.00109094
d__Bacteria	p__Proteobacteria	c__Alphaproteobacteria	o__Sneathiellales	f__Sneathiellaceae	Sneathiella	0.00108931
d__Bacteria	p__Proteobacteria	c__Gammaproteobacteria	o__PLTA13	f__PLTA13	PLTA13	0.00108747
d__Bacteria	p__Actinobacteriota	c__Acidimicrobiia	o__uncultured	f__uncultured	uncultured	0.00108609
d__Bacteria	p__Actinobacteriota	c__Actinobacteria	o__Frankiales	f__Frankiaceae	Jatrophihabitans	0.00107668
d__Bacteria	p__Chloroflexi	c__Chloroflexia	o__Chloroflexales	f__Chloroflexaceae	NA	0.0010766
d__Bacteria	p__Bacteroidota	c__Bacteroidia	o__Bacteroidales	f__Barnesiellaceae	uncultured	0.00106814
d__Bacteria	p__Proteobacteria	c__Gammaproteobacteria	o__Diplorickettsiales	f__Diplorickettsiaceae	Aquicella	0.00105803
d__Bacteria	p__Proteobacteria	c__Gammaproteobacteria	o__Burkholderiales	f__Comamonadaceae	Simplicispira	0.00104559
d__Bacteria	p__Proteobacteria	c__Alphaproteobacteria	o__Rhodobacterales	f__Rhodobacteraceae	Oceanicola	0.00103722
d__Bacteria	p__Proteobacteria	c__Alphaproteobacteria	o__Kiloniellales	f__Kiloniellaceae	Tistlia	0.00103364
d__Bacteria	p__Bacteroidota	c__Bacteroidia	o__Flavobacteriales	f__Weeksellaceae	Ornithobacterium	0.00103126
d__Bacteria	p__Planctomycetota	c__Phycisphaerae	o__CCM11a	f__CCM11a	CCM11a	0.00102981
d__Bacteria	p__Proteobacteria	NA	NA	NA	NA	0.00102309
d__Bacteria	p__Bacteroidota	c__Bacteroidia	o__Bacteroidales	f__Prolixibacteraceae	Mariniphaga	0.00102176
d__Bacteria	p__Planctomycetota	c__OM190	o__OM190	f__OM190	OM190	0.00101937
d__Bacteria	p__Proteobacteria	c__Alphaproteobacteria	o__Caedibacterales	f__Caedibacteraceae	uncultured	0.00101677
d__Bacteria	p__Bacillota	c__Clostridia	o__Lachnospirales	f__Lachnospiraceae	Tyzzerella	0.00101193
d__Bacteria	p__Proteobacteria	c__Alphaproteobacteria	o__Rhodobacterales	f__Rhodobacteraceae	HIMB11	0.00100838
d__Bacteria	p__Proteobacteria	c__Gammaproteobacteria	o__Xanthomonadales	f__Xanthomonadaceae	uncultured	0.000997559
d__Bacteria	p__Actinobacteriota	c__Actinobacteria	o__Bifidobacteriales	f__Bifidobacteriaceae	uncultured	0.000989243
d__Bacteria	p__Myxococcota	c__Polyangia	o__Nannocystales	f__Nannocystaceae	Nannocystis	0.000987799
d__Bacteria	p__Proteobacteria	c__Gammaproteobacteria	o__Run-SP154	f__Run-SP154	Run-SP154	0.00098523
d__Bacteria	p__Proteobacteria	c__Gammaproteobacteria	o__Cellvibrionales	f__Halieaceae	Halioglobus	0.000984621
d__Bacteria	p__Bacillota	c__Clostridia	o__Oscillospirales	f__Ruminococcaceae	Pygmaiobacter	0.000979401
d__Bacteria	p__Bacillota	c__Bacilli	o__Erysipelotrichales	f__Erysipelatoclostridiaceae	Erysipelotrichaceae_UCG-003	0.000978775
d__Bacteria	p__Proteobacteria	c__Alphaproteobacteria	o__Rhizobiales	f__Rhizobiaceae	Aureimonas	0.000976529
d__Bacteria	p__Chloroflexi	c__Anaerolineae	o__Ardenticatenales	f__uncultured	uncultured	0.000963794
d__Bacteria	p__Bacillota	c__Bacilli	o__Lactobacillales	f__Aerococcaceae	Aerosphaera	0.000953422
d__Bacteria	p__Bacillota	c__Negativicutes	o__Acidaminococcales	f__Acidaminococcaceae	uncultured	0.00095334
d__Bacteria	p__Bacillota	c__Clostridia	o__Oscillospirales	f__[Clostridium]_methylpentosum_group	[Clostridium]_methylpentosum_group	0.000951471
d__Bacteria	p__Proteobacteria	c__Gammaproteobacteria	o__Pseudomonadales	f__Moraxellaceae	Psychrobacter	0.000951202
d__Bacteria	p__Bacillota	c__Desulfotomaculia	o__Desulfotomaculales	f__Desulfallas-Sporotomaculum	BRH-c8a	0.00095057
d__Bacteria	p__Proteobacteria	c__Gammaproteobacteria	o__Methylococcales	f__Methylococcaceae	uncultured	0.000949562
d__Bacteria	p__Bacillota	c__Desulfitobacteriia	o__Desulfitobacteriales	f__Desulfitobacteriaceae	Desulfosporosinus	0.000948286
d__Bacteria	p__Bacillota	c__Bacilli	o__Thermoactinomycetales	f__Thermoactinomycetaceae	Novibacillus	0.000945889
d__Bacteria	p__Actinobacteriota	c__Actinobacteria	o__Corynebacteriales	NA	NA	0.000941761
d__Bacteria	p__Acidobacteriota	c__Acidobacteriae	o__Bryobacterales	f__Bryobacteraceae	Bryobacter	0.000938771
d__Bacteria	p__Bacteroidota	c__Bacteroidia	o__Cytophagales	f__Microscillaceae	Chryseolinea	0.000932941
d__Bacteria	p__Planctomycetota	c__Phycisphaerae	o__Phycisphaerales	f__Phycisphaeraceae	SM1A02	0.00092763
d__Bacteria	p__Proteobacteria	c__Gammaproteobacteria	o__Oceanospirillales	f__Saccharospirillaceae	Reinekea	0.000925731
d__Bacteria	p__Verrucomicrobiota	c__Lentisphaeria	o__Victivallales	f__vadinBE97	vadinBE97	0.000913248
d__Bacteria	p__Fusobacteriota	c__Fusobacteriia	o__Fusobacteriales	f__Leptotrichiaceae	Caviibacter	0.000911872
d__Bacteria	p__Chloroflexi	c__KD4-96	o__KD4-96	f__KD4-96	KD4-96	0.000899011
d__Bacteria	p__Planctomycetota	c__Planctomycetes	o__Pirellulales	f__Pirellulaceae	Pir4_lineage	0.00089464
d__Bacteria	p__Bacteroidota	c__Bacteroidia	o__Flavobacteriales	f__Weeksellaceae	Bergeyella	0.000892739
d__Bacteria	p__Bacteroidota	c__Bacteroidia	o__Flavobacteriales	f__Flavobacteriaceae	Flavobacterium	0.000884826
d__Bacteria	p__Actinobacteriota	c__Actinobacteria	o__Euzebyales	f__Euzebyaceae	uncultured	0.000884483
d__Bacteria	p__Bacteroidota	c__Bacteroidia	o__Bacteroidales	f__Bacteroidetes_BD2-2	Bacteroidetes_BD2-2	0.00087753
d__Bacteria	p__Bacillota	c__Clostridia	o__Clostridiales	f__Clostridiaceae	Clostridium_sensu_stricto_3	0.000869637
d__Bacteria	p__Myxococcota	c__bacteriap25	o__bacteriap25	f__bacteriap25	bacteriap25	0.00086946
d__Bacteria	p__Actinobacteriota	c__Actinobacteria	o__Bifidobacteriales	f__Bifidobacteriaceae	Pseudoscardovia	0.000869342
d__Bacteria	p__Bacteroidota	c__Bacteroidia	o__Sphingobacteriales	f__AKYH767	AKYH767	0.000867074
d__Bacteria	p__Proteobacteria	c__Alphaproteobacteria	o__Kordiimonadales	f__uncultured	uncultured	0.000853353
d__Bacteria	p__Proteobacteria	c__Alphaproteobacteria	o__Rhizobiales	f__Rhodomicrobiaceae	Rhodomicrobium	0.000849507
d__Bacteria	p__Proteobacteria	c__Alphaproteobacteria	o__Thalassobaculales	f__uncultured	uncultured	0.000847617
d__Bacteria	p__Actinobacteriota	c__Coriobacteriia	o__Coriobacteriales	f__Eggerthellaceae	Gordonibacter	0.000845466
d__Bacteria	p__Proteobacteria	c__Alphaproteobacteria	o__Rhodobacterales	f__Rhodobacteraceae	Marivita	0.000843174
d__Bacteria	p__Bacillota	c__Bacilli	o__Bacillales	f__Bacillaceae	Sinibacillus	0.000829878
d__Bacteria	p__Bacteroidota	c__Bacteroidia	o__Sphingobacteriales	NA	NA	0.000824202
d__Bacteria	p__Bacillota	c__Clostridia	o__Lachnospirales	f__Lachnospiraceae	[Eubacterium]_eligens_group	0.00082297
d__Bacteria	p__Proteobacteria	c__Alphaproteobacteria	o__Rhizobiales	f__Rhizobiaceae	Aliihoeflea	0.000818548
d__Bacteria	p__Bacillota	c__Bacilli	o__Erysipelotrichales	f__Erysipelatoclostridiaceae	Catenibacterium	0.000818341
d__Bacteria	p__Bacillota	c__Bacilli	o__Erysipelotrichales	f__Erysipelotrichaceae	Dielma	0.000816015
d__Bacteria	p__Proteobacteria	c__Alphaproteobacteria	o__Rhizobiales	f__Rhizobiaceae	Hoeflea	0.000812355
d__Bacteria	p__Bacillota	c__Clostridia	o__Lachnospirales	f__Lachnospiraceae	Lachnospiraceae_UCG-001	0.000810436
d__Bacteria	p__Proteobacteria	c__Alphaproteobacteria	o__Kiloniellales	f__Kiloniellaceae	uncultured	0.000808598
d__Bacteria	p__Bacteroidota	c__Bacteroidia	o__Chitinophagales	f__uncultured	uncultured	0.000793171
d__Bacteria	p__Bacillota	c__Bacilli	o__Erysipelotrichales	f__Erysipelotrichaceae	Erysipelotrichaceae_UCG-008	0.000790576
d__Bacteria	p__Bacillota	c__Bacilli	o__Bacillales	f__Planococcaceae	Solibacillus	0.0007889
d__Bacteria	p__Proteobacteria	c__Gammaproteobacteria	o__Burkholderiales	f__Burkholderiaceae	Limnobacter	0.000788324
d__Bacteria	p__Cyanobacteria	c__Cyanobacteriia	o__Cyanobacteriales	f__Phormidiaceae	uncultured	0.000785839
d__Bacteria	p__Bacteroidota	c__Bacteroidia	o__Flavobacteriales	f__Flavobacteriaceae	NS5_marine_group	0.000782713
d__Bacteria	p__Proteobacteria	c__Alphaproteobacteria	o__Rhizobiales	f__Rhodobiaceae	Tepidamorphus	0.000782063
d__Bacteria	p__Bacillota	c__Bacilli	o__Thermoactinomycetales	f__Thermoactinomycetaceae	uncultured	0.000781329
d__Bacteria	p__Proteobacteria	c__Alphaproteobacteria	o__Rhodobacterales	f__Rhodobacteraceae	Roseobacter_clade_CHAB-I-5_lineage	0.000777787
d__Bacteria	p__Proteobacteria	c__Gammaproteobacteria	o__Burkholderiales	f__Rhodocyclaceae	Sulfuritalea	0.000775433
d__Bacteria	p__Bacteroidota	c__Ignavibacteria	o__Ignavibacteriales	f__PHOS-HE36	PHOS-HE36	0.000770965
d__Bacteria	p__Bacillota	c__Bacilli	o__Lactobacillales	f__Carnobacteriaceae	Carnobacterium	0.00077036
d__Bacteria	p__Bacillota	c__Clostridia	o__Lachnospirales	f__Lachnospiraceae	Lachnospiraceae_UCG-008	0.000768752
d__Bacteria	p__Bacteroidota	c__Bacteroidia	o__Bacteroidales	f__MgMjR-022	MgMjR-022	0.000766764
d__Bacteria	p__Bacteroidota	c__Bacteroidia	o__Chitinophagales	f__Saprospiraceae	Phaeodactylibacter	0.000765893
d__Bacteria	p__Caldisericota	c__Caldisericia	o__Caldisericales	f__WCHB1-02	WCHB1-02	0.0007628
d__Bacteria	p__Bdellovibrionota	c__Oligoflexia	o__0319-6G20	f__0319-6G20	0319-6G20	0.000757962
d__Bacteria	p__Bacillota	c__Bacilli	o__Erysipelotrichales	f__Erysipelatoclostridiaceae	Coprobacillus	0.000757508
d__Bacteria	p__Proteobacteria	c__Alphaproteobacteria	o__Rhodobacterales	f__Rhodobacteraceae	Tabrizicola	0.000750861
d__Bacteria	p__Acidobacteriota	c__Thermoanaerobaculia	o__Thermoanaerobaculales	f__Thermoanaerobaculaceae	Thermoanaerobaculum	0.000749117
d__Bacteria	p__Proteobacteria	c__Alphaproteobacteria	o__Rhizobiales	f__Devosiaceae	uncultured	0.000743575
d__Bacteria	p__Proteobacteria	c__Alphaproteobacteria	o__Dongiales	f__Dongiaceae	Dongia	0.000732202
d__Bacteria	p__Proteobacteria	c__Gammaproteobacteria	o__Burkholderiales	f__Rhodocyclaceae	Ferribacterium	0.000729263
d__Bacteria	p__Proteobacteria	c__Alphaproteobacteria	o__Rhizobiales	f__Rhizobiaceae	Ensifer	0.000721965
d__Bacteria	p__Bacteroidota	c__Bacteroidia	o__Bacteroidales	f__Marinifilaceae	Odoribacter	0.000719038
d__Bacteria	p__Verrucomicrobiota	c__Verrucomicrobiae	o__Chthoniobacterales	f__Terrimicrobiaceae	Terrimicrobium	0.000712502
d__Bacteria	p__Synergistota	c__Synergistia	o__Synergistales	f__Synergistaceae	Aminivibrio	0.000708737
d__Bacteria	p__Bacillota	c__Bacilli	o__Izemoplasmatales	f__Izemoplasmataceae	Izemoplasmataceae	0.000707061
d__Bacteria	p__Bacillota	c__Clostridia	o__Peptostreptococcales-Tissierellales	f__Anaerovoracaceae	S5-A14a	0.000704812
d__Bacteria	p__Bacillota	c__Desulfotomaculia	o__Desulfotomaculales	f__Desulfotomaculales	Desulfohalotomaculum	0.000704496
d__Bacteria	p__Bacillota	c__Negativicutes	o__Veillonellales-Selenomonadales	f__Veillonellaceae	Dialister	0.000701607
d__Bacteria	p__Patescibacteria	c__Parcubacteria	o__32-520	f__32-520	32-520	0.000701329
d__Bacteria	p__Proteobacteria	c__Gammaproteobacteria	o__211ds20	f__211ds20	211ds20	0.000696228
d__Bacteria	p__Actinobacteriota	c__Actinobacteria	o__Streptosporangiales	f__Streptosporangiaceae	NA	0.000695584
d__Bacteria	p__Synergistota	c__Synergistia	o__Synergistales	f__Synergistaceae	Candidatus_Tammella	0.000695271
d__Bacteria	p__Proteobacteria	c__Alphaproteobacteria	o__Sphingomonadales	f__Sphingomonadaceae	Polymorphobacter	0.000692342
d__Bacteria	p__Actinobacteriota	c__Actinobacteria	o__Micrococcales	f__Promicromonosporaceae	Myceligenerans	0.000691127
d__Bacteria	p__Armatimonadota	NA	NA	NA	NA	0.000689446
d__Bacteria	p__Verrucomicrobiota	c__Verrucomicrobiae	o__Opitutales	f__Opitutaceae	Lacunisphaera	0.000686602
d__Bacteria	p__Proteobacteria	c__Alphaproteobacteria	o__Sphingomonadales	f__Sphingomonadaceae	Erythrobacter	0.000683605
d__Bacteria	p__Bacillota	c__Desulfitobacteriia	o__Desulfitobacteriales	NA	NA	0.000683019
d__Bacteria	p__Bacillota	c__Bacilli	o__Erysipelotrichales	f__Erysipelatoclostridiaceae	Asteroleplasma	0.000677031
d__Bacteria	p__Bacillota	c__Clostridia	o__Christensenellales	f__Christensenellaceae	Christensenella	0.000674995
d__Bacteria	p__Bacillota	c__Clostridia	o__Lachnospirales	f__Lachnospiraceae	Lachnospiraceae_UCG-009	0.000673637
d__Bacteria	p__Proteobacteria	c__Gammaproteobacteria	o__Aeromonadales	f__Succinivibrionaceae	NA	0.000673335
d__Bacteria	p__Proteobacteria	c__Alphaproteobacteria	o__Micavibrionales	NA	NA	0.00067263
d__Bacteria	p__Planctomycetota	c__Planctomycetes	o__Gemmatales	f__Gemmataceae	uncultured	0.000672353
d__Bacteria	p__Actinobacteriota	c__Actinobacteria	o__Micrococcales	f__Demequinaceae	NA	0.000664463
d__Bacteria	p__Actinobacteriota	c__Actinobacteria	o__Propionibacteriales	f__Propionibacteriaceae	Aestuariimicrobium	0.00065948
d__Bacteria	p__Bacillota	c__Clostridia	o__Lachnospirales	f__Lachnospiraceae	[Ruminococcus]_gnavus_group	0.000657298
d__Bacteria	p__Bdellovibrionota	c__Bdellovibrionia	o__Bdellovibrionales	f__Bdellovibrionaceae	OM27_clade	0.000655598
d__Bacteria	p__Proteobacteria	c__Alphaproteobacteria	o__Rhodospirillales	f__Terasakiellaceae	Terasakiella	0.000654951
d__Bacteria	p__Bacteroidota	c__Rhodothermia	o__Balneolales	f__Balneolaceae	uncultured	0.000654934
d__Bacteria	p__Chloroflexi	c__Anaerolineae	o__SBR1031	f__A4b	OLB13	0.000654103
d__Bacteria	p__Bacillota	c__Desulfitobacteriia	o__Desulfitobacteriales	f__Desulfitobacteriaceae	Desulfitobacterium	0.000650188
d__Bacteria	p__Chloroflexi	c__Dehalococcoidia	o__GIF9	f__GIF9	GIF9	0.000644421
d__Bacteria	p__Actinobacteriota	c__Actinobacteria	o__KIST-JJY010	f__KIST-JJY010	KIST-JJY010	0.000643928
d__Bacteria	p__Proteobacteria	c__Gammaproteobacteria	o__Methylococcales	f__Methylococcaceae	Methylocaldum	0.000643294
d__Bacteria	p__Bacteroidota	c__Bacteroidia	o__Bacteroidales	f__Williamwhitmaniaceae	Williamwhitmaniaceae	0.000643114
d__Bacteria	p__Bacillota	c__Bacilli	o__Bacillales	f__Planococcaceae	Kurthia	0.000638504
d__Bacteria	p__Proteobacteria	c__Gammaproteobacteria	o__Oceanospirillales	f__Halomonadaceae	Halomonas	0.000637681
d__Bacteria	p__Acidobacteriota	c__Vicinamibacteria	o__Vicinamibacterales	f__uncultured	uncultured	0.000635717
d__Bacteria	p__Verrucomicrobiota	c__Verrucomicrobiae	o__Opitutales	f__Puniceicoccaceae	Verruc-01	0.000633999
d__Bacteria	p__Deferribacterota	c__Deferribacteres	o__Deferribacterales	f__Deferribacteraceae	Mucispirillum	0.000630128
d__Bacteria	p__Bacteroidota	c__Bacteroidia	o__Bacteroidales	f__Prevotellaceae	Prevotellaceae_YAB2003_group	0.000629509
d__Bacteria	p__Bacillota	c__Clostridia	o__Lachnospirales	f__Lachnospiraceae	Marvinbryantia	0.000628792
d__Bacteria	p__Bacillota	c__Bacilli	o__Erysipelotrichales	f__Erysipelatoclostridiaceae	Candidatus_Stoquefichus	0.000628599
d__Bacteria	p__Desulfobacterota	NA	NA	NA	NA	0.000626772
d__Bacteria	p__Proteobacteria	c__Alphaproteobacteria	o__Rhizobiales	f__Xanthobacteraceae	Rhodopseudomonas	0.000617047
d__Bacteria	p__Patescibacteria	c__WWE3	o__WWE3	f__WWE3	WWE3	0.000615662
d__Bacteria	p__Proteobacteria	c__Gammaproteobacteria	o__Gammaproteobacteria_Incertae_Sedis	f__Unknown_Family	uncultured	0.000615184
d__Bacteria	p__Proteobacteria	c__Gammaproteobacteria	o__Burkholderiales	f__Comamonadaceae	Ottowia	0.000613998
d__Bacteria	p__Proteobacteria	c__Gammaproteobacteria	o__Burkholderiales	f__Oxalobacteraceae	NA	0.000612511
d__Bacteria	p__Campilobacterota	c__Campylobacteria	o__Campylobacterales	f__Sulfurimonadaceae	Sulfurimonas	0.000606656
d__Bacteria	p__Planctomycetota	c__Planctomycetes	o__Planctomycetales	f__uncultured	uncultured	0.000601199
d__Bacteria	p__Proteobacteria	c__Alphaproteobacteria	o__Rhodospirillales	f__Terasakiellaceae	uncultured	0.000600394
d__Bacteria	p__Acidobacteriota	c__Blastocatellia	o__Blastocatellales	f__Blastocatellaceae	Aridibacter	0.00059704
d__Bacteria	p__Elusimicrobiota	c__Lineage_IIc	o__Lineage_IIc	f__Lineage_IIc	Lineage_IIc	0.000591084
d__Bacteria	p__Bacillota	c__Clostridia	o__Oscillospirales	f__Oscillospiraceae	UCG-007	0.000590868
d__Bacteria	p__Actinobacteriota	c__Actinobacteria	o__Micrococcales	f__Micrococcaceae	Arthrobacter	0.000584709
d__Bacteria	p__Proteobacteria	c__Alphaproteobacteria	o__Caulobacterales	f__Hyphomonadaceae	Hyphobacterium	0.000584378
d__Bacteria	p__Verrucomicrobiota	c__Lentisphaeria	o__Oligosphaerales	f__Lenti-02	Lenti-02	0.000584347
d__Bacteria	p__Actinobacteriota	NA	NA	NA	NA	0.000583523
d__Bacteria	p__Bacillota	c__Clostridia	o__Eubacteriales	f__Garciellaceae	Rhabdanaerobium	0.000583257
d__Bacteria	p__Bacillota	c__Clostridia	o__Christensenellales	f__Christensenellaceae	Christensenellaceae	0.000580412
d__Bacteria	p__Actinobacteriota	c__Actinobacteria	o__Micromonosporales	f__Micromonosporaceae	Micromonospora	0.000578199
d__Bacteria	p__Actinobacteriota	c__Acidimicrobiia	o__Microtrichales	f__Microtrichaceae	Sva0996_marine_group	0.000576493
d__Bacteria	p__Proteobacteria	c__Gammaproteobacteria	o__Legionellales	f__Legionellaceae	Legionella	0.000571642
d__Bacteria	p__Methylomirabilota	c__Methylomirabilia	o__Methylomirabilales	f__Methylomirabilaceae	Sh765B-TzT-35	0.000569155
d__Bacteria	p__Bacillota	c__Bacilli	o__Bacillales	f__Planococcaceae	Planococcus	0.000568564
d__Bacteria	p__Proteobacteria	c__Alphaproteobacteria	o__Rhodospirillales	f__Magnetospirillaceae	Telmatospirillum	0.000567418
d__Bacteria	p__Verrucomicrobiota	c__Verrucomicrobiae	o__Opitutales	f__Puniceicoccaceae	Pelagicoccus	0.000567016
d__Bacteria	p__Spirochaetota	c__Spirochaetia	o__Spirochaetales	f__Spirochaetaceae	NA	0.000566961
d__Bacteria	p__Proteobacteria	c__Gammaproteobacteria	o__Burkholderiales	f__Neisseriaceae	Neisseria	0.000566878
d__Bacteria	p__Actinobacteriota	c__Actinobacteria	o__Pseudonocardiales	f__Pseudonocardiaceae	NA	0.000566217
d__Bacteria	p__Actinobacteriota	c__Actinobacteria	o__Propionibacteriales	f__Nocardioidaceae	Mumia	0.000560998
d__Bacteria	p__Actinobacteriota	c__Actinobacteria	o__Streptosporangiales	f__Nocardiopsaceae	NA	0.000558249
d__Bacteria	p__Bacteroidota	c__Bacteroidia	o__Bacteroidales	f__Rikenellaceae	U29-B03	0.000552636
d__Bacteria	p__Chloroflexi	c__Anaerolineae	o__Anaerolineales	f__Anaerolineaceae	Anaerolineaceae	0.000550109
d__Bacteria	p__Proteobacteria	c__Alphaproteobacteria	o__Rhizobiales	f__Beijerinckiaceae	Methylocystis	0.000546236
d__Bacteria	p__Verrucomicrobiota	c__Verrucomicrobiae	o__Pedosphaerales	f__Pedosphaeraceae	DEV008	0.000546011
d__Bacteria	p__Actinobacteriota	c__Actinobacteria	o__Pseudonocardiales	f__Pseudonocardiaceae	Thermotunica	0.000542383
d__Bacteria	p__Bacteroidota	c__Bacteroidia	o__Chitinophagales	f__Saprospiraceae	Lewinella	0.000542017
d__Bacteria	p__Proteobacteria	c__Alphaproteobacteria	o__Rhizobiales	f__Hyphomicrobiaceae	Hyphomicrobiaceae	0.000539058
d__Bacteria	p__Actinobacteriota	c__Actinobacteria	o__Micrococcales	f__Micrococcaceae	Nesterenkonia	0.000537721
d__Bacteria	p__Bacillota	c__Desulfitobacteriia	o__Desulfitobacteriales	f__Desulfitobacteriales	TC1	0.000536829
d__Bacteria	p__Actinobacteriota	c__Actinobacteria	o__Micrococcales	f__Beutenbergiaceae	Salana	0.00053544
d__Bacteria	p__Actinobacteriota	c__Actinobacteria	o__Propionibacteriales	f__Propionibacteriaceae	Propionibacteriaceae	0.000532674
d__Bacteria	p__Actinobacteriota	c__Actinobacteria	o__Micrococcales	f__Dermatophilaceae	Dermatophilaceae	0.000531873
d__Bacteria	p__Proteobacteria	c__Alphaproteobacteria	o__Rickettsiales	f__Rickettsiaceae	uncultured	0.000531088
d__Bacteria	p__Bacteroidota	c__Bacteroidia	o__Cytophagales	f__Spirosomaceae	Lacihabitans	0.000530223
d__Bacteria	p__Spirochaetota	c__Spirochaetia	o__Spirochaetales	f__Spirochaetaceae	Sediminispirochaeta	0.000529126
d__Bacteria	p__Bacillota	c__Clostridia	o__Lachnospirales	f__Lachnospiraceae	Lachnospiraceae_FE2018_group	0.000527664
d__Bacteria	p__Bacteroidota	c__Bacteroidia	o__Chitinophagales	f__Chitinophagaceae	NA	0.000522034
d__Bacteria	p__Bacillota	c__Clostridia	o__Peptostreptococcales-Tissierellales	f__Anaerovoracaceae	[Eubacterium]_saphenum_group	0.000521878
d__Bacteria	p__Bacillota	c__Clostridia	o__Peptostreptococcales-Tissierellales	f__Peptostreptococcales-Tissierellales	Peptostreptococcales-Tissierellales	0.000517987
d__Bacteria	p__Proteobacteria	c__Gammaproteobacteria	o__Oceanospirillales	f__Nitrincolaceae	Marinobacterium	0.000509562
d__Bacteria	p__Bacillota	c__Bacilli	o__Lactobacillales	f__Aerococcaceae	uncultured	0.000507907
d__Bacteria	p__Actinobacteriota	c__Actinobacteria	o__Streptosporangiales	f__Thermomonosporaceae	Thermostaphylospora	0.000507893
d__Bacteria	p__Proteobacteria	c__Alphaproteobacteria	o__Defluviicoccales	f__uncultured	uncultured	0.000501226
d__Bacteria	p__Bacillota	c__Clostridia	o__Lachnospirales	f__Lachnospiraceae	Lachnospiraceae_NK4B4_group	0.000498126
d__Bacteria	p__Bacillota	c__Bacilli	o__Erysipelotrichales	f__Erysipelatoclostridiaceae	NA	0.000496826
d__Bacteria	p__Bacillota	c__Bacilli	o__Lactobacillales	f__Carnobacteriaceae	NA	0.000492103
d__Bacteria	p__Bacteroidota	c__Bacteroidia	o__Bacteroidales	f__Prolixibacteraceae	BSV13	0.000490172
d__Bacteria	p__Proteobacteria	c__Gammaproteobacteria	o__Pseudomonadales	f__Pseudomonadaceae	NA	0.00048872
d__Bacteria	p__Proteobacteria	c__Alphaproteobacteria	o__Elsterales	f__uncultured	uncultured	0.000484125
d__Bacteria	p__Spirochaetota	c__Brachyspirae	o__Brachyspirales	f__Brachyspirales_Incertae_Sedis	Exilispira	0.000481465
d__Bacteria	p__Bacillota	c__Clostridia	o__Proteinivoracales	f__Proteinivoracales	Proteinivoracales	0.000479136
d__Bacteria	p__Myxococcota	c__Polyangia	NA	NA	NA	0.000477135
d__Bacteria	p__Proteobacteria	c__Gammaproteobacteria	o__Coxiellales	f__Coxiellaceae	Coxiella	0.000467416
d__Bacteria	p__Myxococcota	c__Polyangia	o__Polyangiales	f__Polyangiaceae	Pajaroellobacter	0.000465856
d__Bacteria	p__Zixibacteria	c__Zixibacteria	o__Zixibacteria	f__Zixibacteria	Zixibacteria	0.000465687
d__Bacteria	p__Proteobacteria	c__Alphaproteobacteria	o__Azospirillales	f__Azospirillaceae	Niveispirillum	0.000464158
d__Bacteria	p__Proteobacteria	c__Alphaproteobacteria	o__Rhizobiales	f__uncultured	uncultured	0.000463076
d__Bacteria	p__Bacteroidota	c__Bacteroidia	o__Bacteroidales	f__PeH15	PeH15	0.000460675
d__Bacteria	p__Proteobacteria	c__Gammaproteobacteria	o__Burkholderiales	f__Hydrogenophilaceae	uncultured	0.000459888
d__Bacteria	p__Proteobacteria	c__Gammaproteobacteria	o__Oceanospirillales	f__Litoricolaceae	Litoricola	0.00045671
d__Bacteria	p__Bacteroidota	c__Bacteroidia	o__Flavobacteriales	f__Crocinitomicaceae	Fluviicola	0.000455378
d__Bacteria	p__Bacteroidota	c__Bacteroidia	o__Bacteroidales	f__Prolixibacteraceae	WCHB1-32	0.000454373
d__Bacteria	p__Bacillota	c__Bacilli	o__Erysipelotrichales	f__Erysipelotrichaceae	Faecalitalea	0.000449272
d__Bacteria	p__Bacillota	c__Clostridia	o__Thermincolales	f__Thermincolaceae	Thermincola	0.000447211
d__Bacteria	p__Bacillota	c__Clostridia	o__Peptostreptococcales-Tissierellales	f__Peptostreptococcaceae	Peptostreptococcaceae	0.000446606
d__Bacteria	p__Patescibacteria	c__Microgenomatia	o__Candidatus_Levybacteria	f__Candidatus_Levybacteria	Candidatus_Levybacteria	0.000444234
d__Bacteria	p__Bacillota	c__Clostridia	o__Lachnospirales	f__Lachnospiraceae	Anaerosporobacter	0.000444007
d__Bacteria	p__Proteobacteria	c__Gammaproteobacteria	o__Chromatiales	f__Sedimenticolaceae	Sedimenticola	0.000440565
d__Bacteria	p__Actinobacteriota	c__Actinobacteria	o__Micrococcales	f__Microbacteriaceae	Huakuichenia	0.000440449
d__Bacteria	p__Proteobacteria	c__Gammaproteobacteria	o__Cellvibrionales	f__Cellvibrionaceae	uncultured	0.000437467
d__Bacteria	p__Actinobacteriota	c__Actinobacteria	o__Frankiales	f__Nakamurellaceae	Nakamurella	0.000436525
d__Bacteria	p__Actinobacteriota	c__Actinobacteria	o__Bifidobacteriales	f__Bifidobacteriaceae	Neoscardovia	0.000429442
d__Bacteria	p__Verrucomicrobiota	c__Verrucomicrobiae	o__Verrucomicrobiales	f__Verrucomicrobiaceae	Roseimicrobium	0.0004286
d__Bacteria	p__Actinobacteriota	c__Actinobacteria	o__Micrococcales	f__Promicromonosporaceae	NA	0.000428416
d__Bacteria	p__Bacillota	c__Clostridia	o__Eubacteriales	f__Alkalibacteraceae	Alkalibacter	0.000427193
d__Bacteria	p__Bacillota	c__Clostridia	o__Oscillospirales	f__Ruminococcaceae	UCG-001	0.000426636
d__Bacteria	p__Actinobacteriota	c__Coriobacteriia	o__Coriobacteriales	f__Eggerthellaceae	Slackia	0.000424514
d__Bacteria	p__Patescibacteria	c__Microgenomatia	o__Candidatus_Roizmanbacteria	f__Candidatus_Roizmanbacteria	Candidatus_Roizmanbacteria	0.0004236
d__Bacteria	p__Actinobacteriota	c__Actinobacteria	o__Streptosporangiales	f__Streptosporangiaceae	Sphaerisporangium	0.000422266
d__Bacteria	p__Bacillota	c__Desulfotomaculia	o__Ammonifexales	f__Desulforudaceae	Candidatus_Desulforudis	0.000421091
d__Bacteria	p__Actinobacteriota	c__Actinobacteria	o__Micrococcales	f__Microbacteriaceae	Curtobacterium	0.000418047
d__Bacteria	p__Actinobacteriota	c__Actinobacteria	o__Streptosporangiales	f__Streptosporangiaceae	Sphaerimonospora	0.000416022
d__Bacteria	p__Desulfobacterota	c__Desulfuromonadia	o__Sva1033	f__Sva1033	Sva1033	0.000415772
d__Bacteria	p__Actinobacteriota	c__Coriobacteriia	o__Coriobacteriales	f__Eggerthellaceae	Senegalimassilia	0.000415704
d__Bacteria	p__Verrucomicrobiota	c__Verrucomicrobiae	o__Verrucomicrobiales	f__Rubritaleaceae	Haloferula	0.000412206
d__Bacteria	p__Proteobacteria	c__Alphaproteobacteria	o__Rickettsiales	f__Rickettsiaceae	Candidatus_Megaira	0.000411492
d__Bacteria	p__Bacillota	c__Negativicutes	o__Acidaminococcales	f__Acidaminococcaceae	Acidaminococcus	0.00041064
d__Bacteria	p__Desulfobacterota	c__Desulfobacteria	o__Desulfobacterales	f__Desulforegulaceae	Desulforegula	0.000406178
d__Bacteria	p__Campilobacterota	c__Campylobacteria	o__Campylobacterales	f__uncultured	uncultured	0.00040403
d__Bacteria	p__Bacteroidota	c__Bacteroidia	o__Flavobacteriales	f__Weeksellaceae	uncultured	0.000403276
d__Bacteria	p__Bacteroidota	c__Bacteroidia	o__Bacteroidales	f__Marinilabiliaceae	Thermophagus	0.000403242
d__Bacteria	p__Chloroflexi	c__Anaerolineae	o__Anaerolineales	f__Anaerolineaceae	Anaerolineaceae_UCG-001	0.000401815
d__Bacteria	p__Proteobacteria	c__Gammaproteobacteria	o__Xanthomonadales	NA	NA	0.000399081
d__Bacteria	p__Chloroflexi	c__Anaerolineae	o__KZNMV-5-B42	f__KZNMV-5-B42	KZNMV-5-B42	0.000397571
d__Bacteria	p__Verrucomicrobiota	c__Verrucomicrobiae	o__Pedosphaerales	f__Pedosphaeraceae	SCGC_AAA164-E04	0.000396911
d__Bacteria	p__Proteobacteria	c__Alphaproteobacteria	o__Rhizobiales	f__Pleomorphomonadaceae	Chthonobacter	0.000394781
d__Bacteria	p__Proteobacteria	c__Alphaproteobacteria	o__Azospirillales	f__Azospirillaceae	Azospirillum	0.000392822
d__Bacteria	p__Bacillota	c__Clostridia	o__Clostridiales	f__Clostridiaceae	Clostridium_sensu_stricto_13	0.000392699
d__Bacteria	p__Bacillota	c__Thermacetogenia	o__Thermacetogeniales	f__Thermacetogeniaceae	Thermacetogenium	0.000390823
d__Bacteria	p__Acidobacteriota	c__Acidobacteriae	NA	NA	NA	0.000388928
d__Bacteria	p__Actinobacteriota	c__Coriobacteriia	o__Coriobacteriales	f__Eggerthellaceae	Parvibacter	0.000387511
d__Bacteria	p__Margulisbacteria	c__Margulisbacteria	o__Margulisbacteria	f__Margulisbacteria	Margulisbacteria	0.000387023
d__Bacteria	p__Proteobacteria	c__Alphaproteobacteria	o__Rickettsiales	NA	NA	0.000385512
d__Bacteria	p__Verrucomicrobiota	c__Lentisphaeria	o__Victivallales	f__GWF2-44-16	GWF2-44-16	0.000383248
d__Bacteria	p__Proteobacteria	c__Gammaproteobacteria	o__Methylococcales	f__Methylomonadaceae	ET-SHO	0.000383058
d__Bacteria	p__Proteobacteria	c__Alphaproteobacteria	o__Rhizobiales	f__Methyloligellaceae	Rhodobium	0.000382285
d__Bacteria	p__Actinobacteriota	c__Actinobacteria	o__Micrococcales	f__Micrococcaceae	Pseudarthrobacter	0.000380716
d__Bacteria	p__Proteobacteria	c__Gammaproteobacteria	o__Aeromonadales	f__Aeromonadaceae	Aeromonas	0.000378457
d__Bacteria	p__Patescibacteria	c__Parcubacteria	NA	NA	NA	0.000375999
d__Bacteria	p__Bacteroidota	c__Bacteroidia	o__Cytophagales	f__Spirosomaceae	uncultured	0.00037515
d__Bacteria	p__Proteobacteria	c__Alphaproteobacteria	o__Rhizobiales	f__Devosiaceae	Cucumibacter	0.000374512
d__Bacteria	p__Proteobacteria	c__Gammaproteobacteria	o__Aeromonadales	f__Succinivibrionaceae	Succinivibrionaceae_UCG-002	0.000372394
d__Bacteria	p__Bacteroidota	c__Bacteroidia	o__Cytophagales	f__Cyclobacteriaceae	Fulvivirga	0.000369722
d__Bacteria	p__Bacillota	c__Clostridia	o__Oscillospirales	f__Oscillospiraceae	V9D2013_group	0.000368936
d__Bacteria	p__Actinobacteriota	c__Actinobacteria	o__Pseudonocardiales	f__Pseudonocardiaceae	Thermocrispum	0.000367792
d__Bacteria	p__Proteobacteria	c__Alphaproteobacteria	o__Rhizobiales	f__Xanthobacteraceae	Pseudorhodoplanes	0.000363475
d__Bacteria	p__Myxococcota	c__Polyangia	o__Polyangiales	f__Sandaracinaceae	uncultured	0.000360691
d__Bacteria	p__Desulfobacterota	c__Desulfobulbia	o__Desulfobulbales	f__Desulfocapsaceae	NA	0.000359358
d__Bacteria	p__Proteobacteria	c__Alphaproteobacteria	o__Defluviicoccales	NA	NA	0.000358392
d__Bacteria	p__Proteobacteria	c__Alphaproteobacteria	o__Parvibaculales	f__Parvibaculaceae	Rhodoligotrophos	0.000357962
d__Bacteria	p__Chloroflexi	c__Dehalococcoidia	o__FW22	f__FW22	FW22	0.000357187
d__Bacteria	p__Chloroflexi	c__Dehalococcoidia	o__MSBL5	f__MSBL5	MSBL5	0.000356247
d__Bacteria	p__Proteobacteria	c__Alphaproteobacteria	o__Thalassobaculales	f__Nisaeaceae	Nisaea	0.000355972
d__Bacteria	p__Chloroflexi	c__Chloroflexia	o__Chloroflexales	f__Chloroflexaceae	Candidatus_Chloroploca	0.000353692
d__Bacteria	p__Bacillota	c__Clostridia	o__Clostridia	f__Hungateiclostridiaceae	Cellulosibacter	0.000350817
d__Bacteria	p__Fusobacteriota	c__Fusobacteriia	o__Fusobacteriales	f__Fusobacteriaceae	NA	0.000348449
d__Bacteria	p__Proteobacteria	c__Gammaproteobacteria	o__Xanthomonadales	f__Rhodanobacteraceae	NA	0.000346263
d__Bacteria	p__Chloroflexi	c__Chloroflexia	o__Chloroflexales	f__Herpetosiphonaceae	Herpetosiphon	0.000346217
d__Bacteria	p__Bacteroidota	c__Ignavibacteria	o__Ignavibacteriales	f__Melioribacteraceae	IheB3-7	0.000345337
d__Bacteria	p__Bdellovibrionota	c__Oligoflexia	o__Oligoflexales	f__uncultured	uncultured	0.000342292
d__Bacteria	p__Verrucomicrobiota	c__Verrucomicrobiae	NA	NA	NA	0.000341964
d__Bacteria	p__Actinobacteriota	c__Actinobacteria	o__Micrococcales	f__Micrococcales_Incertae_Sedis	Timonella	0.000340768
d__Bacteria	p__Proteobacteria	c__Gammaproteobacteria	o__Enterobacterales	NA	NA	0.000340328
d__Bacteria	p__Planctomycetota	c__Planctomycetes	o__Pirellulales	f__Pirellulaceae	Blastopirellula	0.000339716
d__Bacteria	p__Proteobacteria	c__Alphaproteobacteria	o__Rhodospirillales	f__Terasakiellaceae	NA	0.000337595
d__Bacteria	p__Bacillota	c__Clostridia	o__Oscillospirales	f__Ruminococcaceae	Anaerotruncus	0.000334257
d__Bacteria	p__Proteobacteria	c__Gammaproteobacteria	o__Cellvibrionales	f__Spongiibacteraceae	Dasania	0.00033409
d__Bacteria	p__Actinobacteriota	c__Actinobacteria	o__Frankiales	f__Geodermatophilaceae	Antricoccus	0.000332656
d__Bacteria	p__Proteobacteria	c__Gammaproteobacteria	o__Burkholderiales	f__Oxalobacteraceae	Herbaspirillum	0.000331928
d__Bacteria	p__Proteobacteria	c__Gammaproteobacteria	o__Burkholderiales	f__Comamonadaceae	Aquabacterium	0.000330939
d__Bacteria	p__Proteobacteria	c__Alphaproteobacteria	o__Rhizobiales	f__Beijerinckiaceae	Rhodoblastus	0.000328221
d__Bacteria	p__Bacillota	c__Bacilli	o__Lactobacillales	f__Carnobacteriaceae	Granulicatella	0.000326174
d__Bacteria	p__Bacillota	c__Bacilli	o__Mycoplasmatales	f__Mycoplasmataceae	Ureaplasma	0.000325203
d__Bacteria	p__Campilobacterota	c__Campylobacteria	o__Campylobacterales	f__Rs-M59_termite_group	Rs-M59_termite_group	0.000323567
d__Bacteria	p__Planctomycetota	c__vadinHA49	o__vadinHA49	f__vadinHA49	vadinHA49	0.000322658
d__Bacteria	p__Bacillota	c__Clostridia	o__Oscillospirales	f__Butyricicoccaceae	NA	0.000322097
d__Bacteria	p__LCP-89	c__LCP-89	o__LCP-89	f__LCP-89	LCP-89	0.000321557
d__Bacteria	p__Bacillota	c__Thermoanaerobacteria	o__Caldicellulosiruptorales	f__Caldicellulosiraptoraceae	Caldicellulosiruptor	0.000320278
d__Bacteria	p__Bacteroidota	c__Bacteroidia	o__Bacteroidales	f__Prevotellaceae	Paraprevotella	0.000318937
d__Bacteria	p__Verrucomicrobiota	c__Verrucomicrobiae	o__Pedosphaerales	f__Pedosphaeraceae	uncultured	0.000318384
d__Bacteria	p__Proteobacteria	c__Gammaproteobacteria	o__Cellvibrionales	f__Halieaceae	OM60(NOR5)_clade	0.000317616
d__Bacteria	p__Proteobacteria	c__Gammaproteobacteria	o__Oceanospirillales	f__Endozoicomonadaceae	Endozoicomonas	0.000315847
d__Bacteria	p__Actinobacteriota	c__Actinobacteria	o__Micrococcales	f__Dermatophilaceae	NA	0.00031569
d__Bacteria	p__Actinobacteriota	c__Actinobacteria	o__Frankiales	f__Sporichthyaceae	NA	0.000314723
d__Bacteria	p__Proteobacteria	c__Gammaproteobacteria	o__Burkholderiales	f__Rhodocyclaceae	Denitratisoma	0.00031313
d__Bacteria	p__Verrucomicrobiota	c__Verrucomicrobiae	o__Opitutales	f__Opitutaceae	NA	0.000312997
d__Bacteria	p__Proteobacteria	c__Alphaproteobacteria	o__Rhodobacterales	f__Rhodobacteraceae	Jannaschia	0.000312413
d__Bacteria	p__WS2	c__WS2	o__WS2	f__WS2	WS2	0.000311002
d__Bacteria	p__Bacteroidota	c__Bacteroidia	o__Bacteroidales	f__Marinilabiliaceae	NA	0.00030985
d__Bacteria	p__Myxococcota	c__Polyangia	o__Polyangiales	f__Polyangiaceae	Polyangium	0.000306938
d__Bacteria	p__Bacillota	c__Bacilli	o__Erysipelotrichales	f__uncultured	uncultured	0.000306258
d__Bacteria	p__Proteobacteria	c__Gammaproteobacteria	o__Xanthomonadales	f__Rhodanobacteraceae	Ahniella	0.00030561
d__Bacteria	p__Bacteroidota	c__Bacteroidia	o__Flavobacteriales	NA	NA	0.000305422
d__Bacteria	p__Myxococcota	c__Myxococcia	o__Myxococcales	NA	NA	0.000304701
d__Bacteria	p__Proteobacteria	c__Gammaproteobacteria	o__Xanthomonadales	f__Xanthomonadaceae	Thermomonas	0.000303623
d__Bacteria	p__Proteobacteria	c__Gammaproteobacteria	o__Competibacterales	f__Competibacteraceae	Candidatus_Competibacter	0.000301667
d__Bacteria	p__Proteobacteria	c__Alphaproteobacteria	o__Rhodospirillales	f__Magnetospiraceae	Magnetospira	0.00029923
d__Bacteria	p__Bacillota	c__Clostridia	o__Oscillospirales	f__UCG-011	UCG-011	0.000297866
d__Bacteria	p__Proteobacteria	c__Alphaproteobacteria	o__Rhodobacterales	f__Rhodobacteraceae	Roseobacter_clade_NAC11-7_lineage	0.000297604
d__Bacteria	p__Proteobacteria	c__Gammaproteobacteria	o__Xanthomonadales	f__Rhodanobacteraceae	uncultured	0.000295948
d__Bacteria	p__Bacillota	c__Bacilli	o__Erysipelotrichales	f__Erysipelotrichaceae	Holdemanella	0.000295282
d__Bacteria	p__Bacteroidota	c__Bacteroidia	o__Bacteroidales	f__FTLpost3	FTLpost3	0.000294903
d__Bacteria	p__Proteobacteria	c__Alphaproteobacteria	o__Rhodospirillales	f__Terasakiellaceae	Aestuariispira	0.000294035
d__Bacteria	p__Campilobacterota	c__Campylobacteria	o__Campylobacterales	f__Sulfurimonadaceae	Sulfuricurvum	0.000292574
d__Bacteria	p__Bacillota	c__Negativicutes	o__Veillonellales-Selenomonadales	f__Selenomonadaceae	NA	0.000292439
d__Bacteria	p__Actinobacteriota	c__Actinobacteria	o__Streptosporangiales	f__Nocardiopsaceae	Lipingzhangella	0.000290336
d__Bacteria	p__Proteobacteria	c__Alphaproteobacteria	o__Acetobacterales	f__Acetobacteraceae	Acetobacter	0.000288333
d__Bacteria	p__Bacteroidota	c__Bacteroidia	o__Bacteroidales	f__Williamwhitmaniaceae	Williamwhitmania	0.00028704
d__Bacteria	p__Proteobacteria	c__Alphaproteobacteria	o__Rhizobiales	f__Rhizobiaceae	Nitratireductor	0.000286714
d__Bacteria	p__Sumerlaeota	c__Sumerlaeia	o__uncultured	f__uncultured	uncultured	0.000285325
d__Bacteria	p__Elusimicrobiota	c__Elusimicrobia	o__MVP-88	f__MVP-88	MVP-88	0.000285291
d__Bacteria	p__Synergistota	c__Synergistia	o__Synergistales	f__Synergistaceae	Aminiphilus	0.000283849
d__Bacteria	p__Proteobacteria	c__Alphaproteobacteria	o__Acetobacterales	f__Acetobacteraceae	Gluconobacter	0.000283393
d__Bacteria	p__Myxococcota	c__Myxococcia	o__Myxococcales	f__Vulgatibacteraceae	Vulgatibacter	0.000282404
d__Bacteria	p__Bacteroidota	c__Bacteroidia	o__Bacteroidales	f__Prevotellaceae	Prevotellaceae_NK3B31_group	0.00028096
d__Bacteria	p__Verrucomicrobiota	c__Verrucomicrobiae	o__Verrucomicrobiales	NA	NA	0.000279265
d__Bacteria	p__Bacteroidota	c__Bacteroidia	o__Chitinophagales	f__Chitinophagaceae	Flavitalea	0.00027891
d__Bacteria	p__Proteobacteria	c__Alphaproteobacteria	o__Rhodospirillales	NA	NA	0.000277711
d__Bacteria	p__Actinobacteriota	c__Actinobacteria	o__Nitriliruptorales	f__Nitriliruptoraceae	Nitriliruptoraceae	0.000276787
d__Bacteria	p__Bacillota	c__Clostridia	o__Clostridiales	f__Clostridiaceae	Clostridiaceae	0.00027527
d__Bacteria	p__Actinobacteriota	c__Acidimicrobiia	o__Acidimicrobiales	f__Acidimicrobiaceae	uncultured	0.000274803
d__Bacteria	p__Proteobacteria	c__Gammaproteobacteria	o__Burkholderiales	f__Sutterellaceae	Sutterella	0.000270239
d__Bacteria	p__Bacteroidota	c__Bacteroidia	o__Bacteroidales	f__p-2534-18B5_gut_group	p-2534-18B5_gut_group	0.000269714
d__Bacteria	p__Bacillota	c__Bacilli	o__Thermoactinomycetales	f__Thermoactinomycetaceae	Hazenella	0.000269357
d__Bacteria	p__Bacteroidota	c__Bacteroidia	o__Sphingobacteriales	f__Sphingobacteriaceae	Parapedobacter	0.000263027
d__Bacteria	p__Bacteroidota	c__Bacteroidia	o__Flavobacteriales	f__Flavobacteriaceae	Ulvibacter	0.00026157
d__Bacteria	p__Bacteroidota	c__Bacteroidia	o__Chitinophagales	f__Chitinophagaceae	uncultured	0.000261059
d__Bacteria	p__Bacillota	c__Symbiobacteriia	o__Symbiobacteriales	f__uncultured	uncultured	0.000259898
d__Bacteria	p__Acidobacteriota	NA	NA	NA	NA	0.000259549
d__Bacteria	p__Proteobacteria	c__Alphaproteobacteria	o__Rhodobacterales	f__Rhodobacteraceae	Limimaricola	0.000257281
d__Bacteria	p__Desulfobacterota	c__Desulfobulbia	o__Desulfobulbales	f__Desulfobulbaceae	NA	0.000256554
d__Bacteria	p__Actinobacteriota	c__Coriobacteriia	o__Coriobacteriales	f__Atopobiaceae	uncultured	0.000255727
d__Bacteria	p__Proteobacteria	c__Gammaproteobacteria	o__Pseudomonadales	f__Moraxellaceae	Moraxella	0.000255532
d__Bacteria	p__Myxococcota	c__Polyangia	o__Polyangiales	NA	NA	0.000255103
d__Bacteria	p__Thermotogota	c__Thermotogae	o__Petrotogales	f__Petrotogaceae	SC103	0.000253507
d__Bacteria	p__Actinobacteriota	c__Actinobacteria	o__Streptomycetales	f__Streptomycetaceae	E1B-B3-114	0.000253322
d__Bacteria	p__Chloroflexi	c__Dehalococcoidia	o__Dehalococcoidales	f__uncultured	uncultured	0.000253157
d__Bacteria	p__Planctomycetota	c__Planctomycetes	o__Pirellulales	f__Pirellulaceae	Thermogutta	0.000252294
d__Bacteria	p__Actinobacteriota	c__Acidimicrobiia	o__Microtrichales	f__Microtrichaceae	NA	0.000251423
d__Bacteria	p__Bacillota	c__Clostridia	o__Lachnospirales	f__Defluviitaleaceae	NA	0.000251005
d__Bacteria	p__Bacteroidota	c__Ignavibacteria	o__Ignavibacteriales	f__Ignavibacteriaceae	Ignavibacterium	0.000250976
d__Bacteria	p__Proteobacteria	c__Gammaproteobacteria	o__Burkholderiales	f__Burkholderiaceae	Ralstonia	0.000246052
d__Bacteria	p__Bacteroidota	c__Bacteroidia	o__Sphingobacteriales	f__CMW-169	CMW-169	0.000245884
d__Bacteria	p__Verrucomicrobiota	c__Verrucomicrobiae	o__Chthoniobacterales	f__uncultured	uncultured	0.000244589
d__Bacteria	p__Bacillota	c__Clostridia	o__Oscillospirales	f__Ruminococcaceae	CAG-352	0.00024424
d__Bacteria	p__Bacillota	c__Clostridia	o__Peptostreptococcales-Tissierellales	f__Thermotaleaceae	NA	0.000243376
d__Bacteria	p__Chloroflexi	c__Chloroflexia	o__Thermomicrobiales	f__Thermomicrobiaceae	Nitrolancea	0.000243265
d__Bacteria	p__Proteobacteria	c__Alphaproteobacteria	o__Caulobacterales	f__Hyphomonadaceae	Hyphomonas	0.00024315
d__Bacteria	p__Planctomycetota	c__Planctomycetes	o__Planctomycetales	f__Rubinisphaeraceae	uncultured	0.000242261
d__Bacteria	p__Planctomycetota	c__Planctomycetes	o__Planctomycetales	f__Rubinisphaeraceae	SH-PL14	0.000242182
d__Bacteria	p__Proteobacteria	c__Gammaproteobacteria	o__R7C24	f__R7C24	R7C24	0.000241178
d__Bacteria	p__Actinobacteriota	c__Actinobacteria	o__Bifidobacteriales	f__Bifidobacteriaceae	NA	0.000240877
d__Bacteria	p__Bacillota	c__Clostridia	o__Lachnospirales	f__Lachnospiraceae	CAG-56	0.000240289
d__Bacteria	p__Actinobacteriota	c__Actinobacteria	o__Actinomycetales	f__Actinomycetaceae	Actinomycetaceae	0.000240281
d__Bacteria	p__Desulfobacterota	c__Desulfuromonadia	o__Geobacterales	f__Geobacteraceae	uncultured	0.00023946
d__Bacteria	p__Chloroflexi	c__Anaerolineae	o__C10-SB1A	f__C10-SB1A	C10-SB1A	0.000238896
d__Bacteria	p__Patescibacteria	c__ABY1	o__Candidatus_Kerfeldbacteria	f__Candidatus_Kerfeldbacteria	Candidatus_Kerfeldbacteria	0.0002378
d__Bacteria	p__Proteobacteria	c__Gammaproteobacteria	o__Steroidobacterales	f__Steroidobacteraceae	NA	0.000237522
d__Bacteria	p__Proteobacteria	c__Gammaproteobacteria	o__Burkholderiales	f__Comamonadaceae	Tepidimonas	0.000236845
d__Bacteria	p__Proteobacteria	c__Gammaproteobacteria	o__Pasteurellales	f__Pasteurellaceae	Rodentibacter	0.000235463
d__Bacteria	p__Proteobacteria	c__Gammaproteobacteria	o__Burkholderiales	f__Rhodocyclaceae	Candidatus_Accumulibacter	0.000234463
d__Bacteria	p__Proteobacteria	c__Alphaproteobacteria	o__Rhodobacterales	f__Rhodobacteraceae	Ketogulonicigenium	0.000233694
d__Bacteria	p__Myxococcota	c__Polyangia	o__Polyangiales	f__Polyangiaceae	Sorangium	0.00023321
d__Bacteria	p__Actinobacteriota	c__Actinobacteria	o__Micrococcales	f__Micrococcaceae	Garicola	0.000232284
d__Bacteria	p__Bacteroidota	c__Bacteroidia	o__Cytophagales	f__Spirosomaceae	Dyadobacter	0.000231607
d__Bacteria	p__Proteobacteria	c__Gammaproteobacteria	o__Competibacterales	f__Competibacteraceae	NA	0.000231538
d__Bacteria	p__Proteobacteria	c__Gammaproteobacteria	o__Cellvibrionales	f__Halieaceae	Haliea	0.000231143
d__Bacteria	p__Acidobacteriota	c__Vicinamibacteria	o__Vicinamibacterales	NA	NA	0.0002309
d__Bacteria	p__Bacteroidota	c__Bacteroidia	o__Bacteroidales	f__Rikenellaceae	S50_wastewater-sludge_group	0.00023007
d__Bacteria	p__Proteobacteria	c__Gammaproteobacteria	o__Burkholderiales	f__Nitrosomonadaceae	Ellin6067	0.000227583
d__Bacteria	p__Planctomycetota	c__Planctomycetes	o__Pirellulales	f__Pirellulaceae	p-1088-a5_gut_group	0.00022757
d__Bacteria	p__Bacillota	c__Clostridia	o__Clostridiales	f__Clostridiaceae	Haloimpatiens	0.000226993
d__Bacteria	p__Bacillota	c__Bacilli	o__Lactobacillales	f__Carnobacteriaceae	Allofustis	0.000225463
d__Bacteria	p__Bacillota	c__Negativicutes	o__Acidaminococcales	f__Acidaminococcaceae	NA	0.00022454
d__Bacteria	p__Actinobacteriota	c__Actinobacteria	o__Glycomycetales	f__Glycomycetaceae	Glycomycetaceae	0.000224365
d__Bacteria	p__Bacillota	c__Bacilli	o__Erysipelotrichales	f__Erysipelotrichaceae	Breznakia	0.000222018
d__Bacteria	p__Bacteroidota	c__Bacteroidia	o__Bacteroidales	f__Marinifilaceae	Butyricimonas	0.000220909
d__Bacteria	p__Chloroflexi	c__Dehalococcoidia	o__vadinBA26	f__vadinBA26	vadinBA26	0.00022078
d__Bacteria	p__Patescibacteria	c__Parcubacteria	o__Candidatus_Kaiserbacteria	f__Candidatus_Kaiserbacteria	Candidatus_Kaiserbacteria	0.000220527
d__Bacteria	p__Bacillota	c__Clostridia	o__Peptostreptococcales-Tissierellales	f__Caminicellaceae	Caminicella	0.000220487
d__Bacteria	p__Proteobacteria	c__Alphaproteobacteria	o__Rhizobiales	f__Beijerinckiaceae	FFCH5858	0.000215035
d__Bacteria	p__Actinobacteriota	c__Actinobacteria	o__Bifidobacteriales	f__Bifidobacteriaceae	Gardnerella	0.000215035
d__Bacteria	p__Acidobacteriota	c__Blastocatellia	o__Blastocatellales	f__Blastocatellaceae	OLB17	0.000214371
d__Bacteria	p__Proteobacteria	c__Alphaproteobacteria	o__Rickettsiales	f__Rickettsiaceae	NA	0.000214371
d__Bacteria	p__Proteobacteria	c__Alphaproteobacteria	o__Caulobacterales	f__Hyphomonadaceae	uncultured	0.000214357
d__Bacteria	p__Bacteroidota	c__Bacteroidia	o__Chitinophagales	f__Saprospiraceae	Membranicola	0.000214187
d__Bacteria	p__Dependentiae	c__Babeliae	o__Babeliales	NA	NA	0.000213867
d__Bacteria	p__Bacillota	c__Bacilli	o__Acholeplasmatales	f__Acholeplasmataceae	EMP-G18	0.000212631
d__Bacteria	p__Bacillota	c__Thermoanaerobacteria	o__Thermoanaerobacterales	f__Thermoanaerobacteraceae	Thermoanaerobacter	0.000212394
d__Bacteria	p__Desulfobacterota	c__Desulfomonilia	o__Desulfomonilales	f__Desulfomonilaceae	Desulfomonile	0.000212378
d__Bacteria	p__Proteobacteria	c__Gammaproteobacteria	o__Burkholderiales	f__Rhodocyclaceae	Azoarcus	0.000211498
d__Bacteria	p__Proteobacteria	c__Alphaproteobacteria	o__Rhodobacterales	f__Rhodobacteraceae	Oceaniovalibus	0.000211284
d__Bacteria	p__Bacillota	c__Clostridia	o__Eubacteriales	NA	NA	0.000211206
d__Bacteria	p__Actinobacteriota	c__Thermoleophilia	o__Solirubrobacterales	f__Solirubrobacteraceae	uncultured	0.000209758
d__Bacteria	p__Patescibacteria	c__Parcubacteria	o__Candidatus_Yanofskybacteria	f__Candidatus_Yanofskybacteria	Candidatus_Yanofskybacteria	0.000208813
d__Bacteria	p__Bacteroidota	c__Bacteroidia	o__Cytophagales	f__Cyclobacteriaceae	Ekhidna	0.000208623
d__Bacteria	p__Bacillota	c__Clostridia	o__Peptostreptococcales-Tissierellales	f__Fusibacteraceae	Fusibacter	0.000208235
d__Bacteria	p__Proteobacteria	c__Alphaproteobacteria	o__Caulobacterales	f__Caulobacteraceae	Asticcacaulis	0.000207986
d__Bacteria	p__Actinobacteriota	c__Actinobacteria	o__Micrococcales	f__Microbacteriaceae	Agromyces	0.000206985
d__Bacteria	p__Bacillota	c__Clostridia	o__Oscillospirales	f__Oscillospiraceae	Oscillospiraceae	0.000206675
d__Bacteria	p__Patescibacteria	c__Microgenomatia	o__Candidatus_Curtissbacteria	f__Candidatus_Curtissbacteria	Candidatus_Curtissbacteria	0.000206201
d__Bacteria	p__Myxococcota	c__Polyangia	o__UASB-TL25	f__UASB-TL25	UASB-TL25	0.000205578
d__Bacteria	p__Bacillota	c__Clostridia	o__Lachnospirales	f__Lachnospiraceae	Stomatobaculum	0.000205535
d__Bacteria	p__Synergistota	c__Synergistia	o__Synergistales	f__Synergistaceae	Thermanaerovibrio	0.000204155
d__Bacteria	p__Acidobacteriota	c__Subgroup_5	o__Subgroup_5	f__Subgroup_5	Subgroup_5	0.000202149
d__Bacteria	p__Campilobacterota	c__Campylobacteria	o__Campylobacterales	f__Arcobacteraceae	Malaciobacter	0.000202149
d__Bacteria	p__Bacillota	c__Bacilli	o__Erysipelotrichales	f__Erysipelatoclostridiaceae	uncultured	0.000201361
d__Bacteria	p__Actinobacteriota	c__Actinobacteria	o__Propionibacteriales	f__Propionibacteriaceae	Friedmanniella	0.000197811
d__Bacteria	p__Bacteroidota	c__Bacteroidia	o__Chitinophagales	f__Chitinophagaceae	Sediminibacterium	0.000197495
d__Bacteria	p__Bacillota	c__Desulfotomaculia	o__Desulfotomaculales	f__Desulfotomaculales	Desulfotomaculum	0.000196571
d__Bacteria	p__Actinobacteriota	c__Actinobacteria	o__Micrococcales	f__Microbacteriaceae	Plantibacter	0.000196498
d__Bacteria	p__Bacteroidota	c__Bacteroidia	o__Chitinophagales	f__Saprospiraceae	Aureispira	0.000195896
d__Bacteria	p__Chloroflexi	c__Chloroflexia	o__Chloroflexales	f__Roseiflexaceae	NA	0.000195762
d__Bacteria	p__Verrucomicrobiota	c__Verrucomicrobiae	o__Opitutales	f__Puniceicoccaceae	uncultured	0.000194232
d__Bacteria	p__Bacteroidota	c__Bacteroidia	o__Cytophagales	f__Spirosomaceae	Larkinella	0.000193405
d__Bacteria	p__Planctomycetota	c__Phycisphaerae	o__mle1-8	f__mle1-8	mle1-8	0.000193239
d__Bacteria	p__Proteobacteria	c__Alphaproteobacteria	o__Rhizobiales	f__Beijerinckiaceae	Methylocapsa	0.000193071
d__Bacteria	p__Verrucomicrobiota	c__Verrucomicrobiae	o__Verrucomicrobiales	f__Rubritaleaceae	Luteolibacter	0.000192754
d__Bacteria	p__Bacillota	c__Moorellia	o__NRB23	f__NRB23	NRB23	0.000192592
d__Bacteria	p__Proteobacteria	c__Gammaproteobacteria	o__Burkholderiales	f__A21b	A21b	0.000191873
d__Bacteria	p__Bacillota	c__Clostridia	o__Clostridia	f__Hungateiclostridiaceae	Pseudoclostridium	0.000191805
d__Bacteria	p__Proteobacteria	c__Gammaproteobacteria	o__Burkholderiales	f__Alcaligenaceae	Verticiella	0.000190444
d__Bacteria	p__Bacteroidota	c__Bacteroidia	o__Bacteroidales	f__Rikenellaceae	SP3-e08	0.000188938
d__Bacteria	p__Bacteroidota	c__Bacteroidia	o__Sphingobacteriales	f__Sphingobacteriaceae	uncultured	0.00018886
d__Bacteria	p__Verrucomicrobiota	c__Verrucomicrobiae	o__Opitutales	f__Puniceicoccaceae	NA	0.000188431
d__Bacteria	p__Proteobacteria	c__Alphaproteobacteria	o__Rhizobiales	f__Beijerinckiaceae	Beijerinckiaceae	0.000188359
d__Bacteria	p__Verrucomicrobiota	c__Verrucomicrobiae	o__Chthoniobacterales	f__Xiphinematobacteraceae	Candidatus_Xiphinematobacter	0.000187929
d__Bacteria	p__Campilobacterota	c__Campylobacteria	o__Campylobacterales	NA	NA	0.000187619
d__Bacteria	p__Myxococcota	c__Polyangia	o__Polyangiales	f__Polyangiaceae	uncultured	0.000187575
d__Bacteria	p__Bacillota	c__Moorellia	NA	NA	NA	0.00018667
d__Bacteria	p__Bacillota	c__Bacilli	o__Lactobacillales	f__Carnobacteriaceae	Lacticigenium	0.000185271
d__Bacteria	p__Actinobacteriota	c__Actinobacteria	o__Micrococcales	f__Cellulomonadaceae	Oerskovia	0.000185183
d__Bacteria	p__Myxococcota	c__Myxococcia	o__Myxococcales	f__Anaeromyxobacteraceae	Anaeromyxobacter	0.000184148
d__Bacteria	p__Bacteroidota	c__Bacteroidia	o__Cytophagales	f__Cyclobacteriaceae	Echinicola	0.000183772
d__Bacteria	p__Actinobacteriota	c__Actinobacteria	o__Streptomycetales	f__Streptomycetaceae	NA	0.000183045
d__Bacteria	p__Actinobacteriota	c__Actinobacteria	o__Propionibacteriales	f__Nocardioidaceae	Nocardioidaceae	0.000182378
d__Bacteria	p__Bacteroidota	c__Bacteroidia	o__Chitinophagales	NA	NA	0.000181311
d__Bacteria	p__Spirochaetota	c__Spirochaetia	o__Spirochaetales	f__Spirochaetaceae	Spirochaeta	0.00018128
d__Bacteria	p__Bacteroidota	c__Bacteroidia	o__Flavobacteriales	f__Flavobacteriaceae	Aequorivita	0.000180363
d__Bacteria	p__Bacillota	c__Clostridia	o__Clostridiales	f__Clostridiaceae	Sarcina	0.000179843
d__Bacteria	p__Bacteroidota	c__Bacteroidia	o__Flavobacteriales	f__Flavobacteriaceae	Maritimimonas	0.000179743
d__Bacteria	p__Proteobacteria	c__Gammaproteobacteria	o__Burkholderiales	f__Hydrogenophilaceae	Hydrogenophilus	0.000178985
d__Bacteria	p__Actinobacteriota	c__Actinobacteria	o__Micrococcales	f__Beutenbergiaceae	NA	0.000177766
d__Bacteria	p__Deinococcota	c__Deinococci	o__Thermales	f__Thermaceae	Thermus	0.000177039
d__Bacteria	p__Bacillota	c__Bacilli	o__Thermoactinomycetales	f__Thermoactinomycetaceae	Melghirimyces	0.000176447
d__Bacteria	p__Actinobacteriota	c__Actinobacteria	o__Corynebacteriales	f__Nocardiaceae	Millisia	0.000174008
d__Bacteria	p__Bacillota	c__Dethiobacteria	o__Dethiobacterales	f__Dethiobacteraceae	Candidatus_Contubernalis	0.000172841
d__Bacteria	p__Hydrogenedentes	c__Hydrogenedentia	o__Hydrogenedentiales	f__Hydrogenedensaceae	NA	0.000171935
d__Bacteria	p__Deinococcota	c__Deinococci	o__Deinococcales	f__Deinococcaceae	Deinococcus	0.00017165
d__Bacteria	p__Verrucomicrobiota	NA	NA	NA	NA	0.000171351
d__Bacteria	p__Chloroflexi	c__Anaerolineae	o__SBR1031	f__A4b	OLB15	0.000169831
d__Bacteria	p__Gemmatimonadota	c__Gemmatimonadetes	o__Gemmatimonadales	f__Gemmatimonadaceae	uncultured	0.000165418
d__Bacteria	p__Bacillota	c__Negativicutes	o__Veillonellales-Selenomonadales	f__Sporomusaceae	Anaeromusa-Anaeroarcus	0.000165401
d__Bacteria	p__Bacteroidota	c__Bacteroidia	o__Chitinophagales	f__Chitinophagaceae	Taibaiella	0.000164783
d__Bacteria	p__Actinobacteriota	c__Actinobacteria	o__Micrococcales	f__Microbacteriaceae	Agrococcus	0.000164535
d__Bacteria	p__Planctomycetota	c__Planctomycetes	o__Pirellulales	f__Pirellulaceae	Roseimaritima	0.000164313
d__Bacteria	p__Bacteroidota	c__Bacteroidia	o__Bacteroidales	f__Prevotellaceae	uncultured	0.000162187
d__Bacteria	p__Proteobacteria	c__Alphaproteobacteria	o__Thalassobaculales	f__Oceanibaculaceae	Oceanibaculum	0.000161903
d__Bacteria	p__Actinobacteriota	c__Actinobacteria	o__Kineosporiales	f__Kineosporiaceae	Quadrisphaera	0.000161579
d__Bacteria	p__Verrucomicrobiota	c__Verrucomicrobiae	o__Verrucomicrobiales	f__Verrucomicrobiales	Verrucomicrobiales	0.000160779
d__Bacteria	p__Proteobacteria	c__Gammaproteobacteria	o__Burkholderiales	f__Sutterellaceae	AAP99	0.0001603
d__Bacteria	p__Proteobacteria	c__Gammaproteobacteria	o__Enterobacterales	f__Morganellaceae	Proteus	0.000157806
d__Bacteria	p__Verrucomicrobiota	c__Chlamydiae	o__Chlamydiales	f__Parachlamydiaceae	NA	0.000154383
d__Bacteria	p__Acidobacteriota	c__Blastocatellia	o__11-24	f__11-24	11-24	0.0001543
d__Bacteria	p__Bacillota	c__Bacilli	o__Lactobacillales	f__Carnobacteriaceae	Desemzia	0.000154192
d__Bacteria	p__Bacteroidota	c__Bacteroidia	o__Bacteroidales	f__Tannerellaceae	NA	0.00015334
d__Bacteria	p__Proteobacteria	c__Alphaproteobacteria	o__Caulobacterales	f__Hyphomonadaceae	Hirschia	0.000152572
d__Bacteria	p__Desulfobacterota	c__Desulfuromonadia	o__Bradymonadales	NA	NA	0.000150459
d__Bacteria	p__Proteobacteria	c__Gammaproteobacteria	o__Pseudomonadales	f__Moraxellaceae	uncultured	0.000150376
d__Bacteria	p__Proteobacteria	c__Gammaproteobacteria	o__Xanthomonadales	f__Rhodanobacteraceae	Aquimonas	0.000150128
d__Bacteria	p__Bacillota	c__Clostridia	o__Peptostreptococcales-Tissierellales	f__Peptostreptococcales-Tissierellales	Natronincola	0.000149522
d__Bacteria	p__Actinobacteriota	c__Actinobacteria	o__Euzebyales	f__Euzebyaceae	NA	0.000149449
d__Bacteria	p__Bacteroidota	c__Bacteroidia	o__Cytophagales	f__Spirosomaceae	Persicitalea	0.000148859
d__Bacteria	p__Chloroflexi	c__Dehalococcoidia	NA	NA	NA	0.000146387
d__Bacteria	p__Spirochaetota	c__Leptospirae	o__Leptospirales	f__Leptospiraceae	Leptospira	0.000144212
d__Bacteria	p__Patescibacteria	c__Gracilibacteria	o__Candidatus_Peribacteria	f__Candidatus_Peribacteria	Candidatus_Peribacteria	0.000143776
d__Bacteria	p__Proteobacteria	c__Alphaproteobacteria	o__Caulobacterales	f__Hyphomonadaceae	Hellea	0.000143357
d__Bacteria	p__Bacteroidota	c__Bacteroidia	o__Flavobacteriales	f__Flavobacteriaceae	Myroides	0.000143037
d__Bacteria	p__Acidobacteriota	c__Acidobacteriae	o__Acidobacteriales	f__Koribacteraceae	Candidatus_Koribacter	0.000142251
d__Bacteria	p__Proteobacteria	c__Alphaproteobacteria	o__Kiloniellales	f__Kiloniellaceae	Pelagibius	0.000140366
d__Bacteria	p__Bacillota	c__Bacilli	o__Thermicanales	f__Thermicanaceae	Thermicanus	0.000139684
d__Bacteria	p__NB1-j	c__NB1-j	o__NB1-j	f__NB1-j	NB1-j	0.000139652
d__Bacteria	p__Bacteroidota	c__Bacteroidia	o__Cytophagales	f__Microscillaceae	OLB12	0.000138782
d__Bacteria	p__Proteobacteria	c__Alphaproteobacteria	o__Rhodospirillales	f__Rhodospirillaceae	Caenispirillum	0.000138259
d__Bacteria	p__Proteobacteria	c__Gammaproteobacteria	o__Gammaproteobacteria_Incertae_Sedis	f__Unknown_Family	Acidibacter	0.000137387
d__Bacteria	p__Bacillota	c__Clostridia	o__Clostridiales	f__Caloramatoraceae	NA	0.00013709
d__Bacteria	p__Proteobacteria	c__Gammaproteobacteria	o__Burkholderiales	f__Neisseriaceae	Vitreoscilla	0.000136277
d__Bacteria	p__Acidobacteriota	c__Blastocatellia	NA	NA	NA	0.000135938
d__Bacteria	p__Bacteroidota	c__Bacteroidia	o__Chitinophagales	f__Chitinophagaceae	Edaphobaculum	0.000135093
d__Bacteria	p__Bacteroidota	c__Bacteroidia	o__Bacteroidales	f__Rikenellaceae	Rikenellaceae	0.000133982
d__Bacteria	p__Sva0485	c__Sva0485	o__Sva0485	f__Sva0485	Sva0485	0.000133719
d__Bacteria	p__Abditibacteriota	c__Abditibacteria	o__Abditibacteriales	f__Abditibacteriaceae	Abditibacterium	0.000133321
d__Bacteria	p__Proteobacteria	c__Gammaproteobacteria	o__Cellvibrionales	f__Cellvibrionaceae	Cellvibrio	0.000133263
d__Bacteria	p__Verrucomicrobiota	c__Verrucomicrobiae	o__Opitutales	f__Puniceicoccaceae	Coraliomargarita	0.000132931
d__Bacteria	p__Bacteroidota	c__Bacteroidia	o__Flavobacteriales	f__Flavobacteriaceae	Winogradskyella	0.000131786
d__Bacteria	p__Planctomycetota	c__Phycisphaerae	o__Phycisphaerales	f__Phycisphaeraceae	uncultured	0.000131741
d__Bacteria	p__Bacillota	c__Negativicutes	o__Veillonellales-Selenomonadales	f__Sporomusaceae	Sporomusa	0.000131667
d__Bacteria	p__Myxococcota	NA	NA	NA	NA	0.000130979
d__Bacteria	p__Desulfobacterota	c__Desulfuromonadia	o__Geobacterales	f__Geobacteraceae	NA	0.000130453
d__Bacteria	p__Bacillota	c__Clostridia	o__Lachnospirales	f__Lachnospiraceae	Epulopiscium	0.000129707
d__Bacteria	p__Bacteroidota	c__Rhodothermia	o__Rhodothermales	f__Rhodothermaceae	uncultured	0.000129651
d__Bacteria	p__Proteobacteria	c__Alphaproteobacteria	o__AT-s3-44	f__AT-s3-44	AT-s3-44	0.000128641
d__Bacteria	p__Nitrospinota	c__Nitrospinia	o__Nitrospinales	f__Nitrospinaceae	Nitrospina	0.000128641
d__Bacteria	p__Proteobacteria	c__Gammaproteobacteria	o__EV818SWSAP88	f__EV818SWSAP88	EV818SWSAP88	0.000128641
d__Bacteria	p__Myxococcota	c__Polyangia	o__Polyangiales	f__Eel-36e1D6	Eel-36e1D6	0.000128641
d__Bacteria	p__Proteobacteria	c__Gammaproteobacteria	o__Cardiobacteriales	f__Wohlfahrtiimonadaceae	Ignatzschineria	0.000127772
d__Bacteria	p__Bacillota	c__Bacilli	o__Erysipelotrichales	f__Erysipelatoclostridiaceae	Erysipelatoclostridiaceae	0.000127206
d__Bacteria	p__Bacillota	c__Bacilli	o__Bacillales	f__Bacillaceae	Gracilibacillus	0.000126554
d__Bacteria	p__Bacteroidota	c__Bacteroidia	o__Flavobacteriales	f__Cryomorphaceae	NA	0.00012643
d__Bacteria	p__Proteobacteria	c__Alphaproteobacteria	o__Zavarziniales	f__Zavarziniaceae	NA	0.000125389
d__Bacteria	p__Proteobacteria	c__Alphaproteobacteria	o__Rhodobacterales	f__Rhodobacteraceae	Plastorhodobacter	0.00012458
d__Bacteria	p__Bacillota	c__Bacilli	o__Bacillales	f__Planococcaceae	Bhargavaea	0.000124549
d__Bacteria	p__Proteobacteria	c__Gammaproteobacteria	o__Beggiatoales	f__Beggiatoaceae	uncultured	0.000124274
d__Bacteria	p__Proteobacteria	c__Gammaproteobacteria	o__Aeromonadales	f__Aeromonadaceae	Oceanimonas	0.000124264
d__Bacteria	p__Bacteroidota	c__Bacteroidia	o__Bacteroidales	f__ML635J-40_aquatic_group	ML635J-40_aquatic_group	0.000123105
d__Bacteria	p__Gemmatimonadota	c__Gemmatimonadetes	o__Gemmatimonadales	f__Gemmatimonadaceae	Gemmatimonas	0.000122867
d__Bacteria	p__Proteobacteria	c__Gammaproteobacteria	o__EPR3968-O8a-Bc78	f__EPR3968-O8a-Bc78	EPR3968-O8a-Bc78	0.000122854
d__Bacteria	p__Chloroflexi	c__Anaerolineae	o__Anaerolineales	f__Anaerolineaceae	Ornatilinea	0.000122799
d__Bacteria	p__Cloacimonadota	c__Cloacimonadia	o__Cloacimonadales	f__Cloacimonadaceae	Cloacimonadaceae	0.000122799
d__Bacteria	p__Planctomycetota	c__Planctomycetes	o__Gemmatales	f__Gemmataceae	Fimbriiglobus	0.00012275
d__Bacteria	p__Bacillota	c__Clostridia	o__Lachnospirales	f__Lachnospiraceae	Hespellia	0.000122435
d__Bacteria	p__Desulfobacterota	c__Desulfuromonadia	o__Bradymonadales	f__Bradymonadaceae	Bradymonadaceae	0.000121429
d__Bacteria	p__Bacteroidota	c__Bacteroidia	o__Flavobacteriales	f__Flavobacteriaceae	Planktosalinus	0.000120771
d__Bacteria	p__Bacillota	c__Bacilli	o__Erysipelotrichales	f__Erysipelatoclostridiaceae	Kandleria	0.00012057
d__Bacteria	p__Bacillota	c__Incertae_Sedis	NA	NA	NA	0.000119964
d__Bacteria	p__Dependentiae	c__Babeliae	o__Babeliales	f__Babeliaceae	Babeliaceae	0.000119703
d__Bacteria	p__Actinobacteriota	c__Actinobacteria	o__Frankiales	NA	NA	0.000119662
d__Bacteria	p__Bacteroidota	c__Bacteroidia	o__Flavobacteriales	f__Flavobacteriaceae	NS4_marine_group	0.000119314
d__Bacteria	p__Proteobacteria	c__Gammaproteobacteria	o__Alteromonadales	NA	NA	0.000119209
d__Bacteria	p__Verrucomicrobiota	c__Lentisphaeria	o__Oligosphaerales	f__Oligosphaeraceae	horsej-a03	0.000117844
d__Bacteria	p__Proteobacteria	c__Gammaproteobacteria	o__Legionellales	f__Legionellaceae	uncultured	0.000116385
d__Bacteria	p__Bacteroidota	c__Bacteroidia	o__Chitinophagales	f__37-13	37-13	0.000115066
d__Bacteria	p__Patescibacteria	c__ABY1	o__Candidatus_Falkowbacteria	f__Candidatus_Falkowbacteria	Candidatus_Falkowbacteria	0.000114999
d__Bacteria	p__Proteobacteria	c__Gammaproteobacteria	o__Alteromonadales	f__Alteromonadaceae	NA	0.000114718
d__Bacteria	p__Proteobacteria	c__Gammaproteobacteria	o__Alteromonadales	f__Idiomarinaceae	Idiomarina	0.000113556
d__Bacteria	p__Proteobacteria	c__Alphaproteobacteria	o__Rhodobacterales	f__Rhodobacteraceae	Sedimentitalea	0.000113413
d__Bacteria	p__Bacillota	c__Clostridia	o__Oscillospirales	f__Oscillospiraceae	Oscillospira	0.000113403
d__Bacteria	p__Proteobacteria	c__Gammaproteobacteria	o__Pasteurellales	f__Pasteurellaceae	NA	0.000113225
d__Bacteria	p__Bacillota	c__Clostridia	o__Oscillospirales	f__Butyricicoccaceae	uncultured	0.000112598
d__Bacteria	p__Cloacimonadota	c__Cloacimonadia	o__Cloacimonadales	f__PBS-18	PBS-18	0.000112127
d__Bacteria	p__Bacillota	c__Clostridia	o__Clostridia	f__Hungateiclostridiaceae	Pseudobacteroides	0.000111944
d__Bacteria	p__Actinobacteriota	c__Actinobacteria	o__Corynebacteriales	f__Tsukamurellaceae	Tsukamurella	0.00011108
d__Bacteria	p__Bacillota	c__Bacilli	o__Erysipelotrichales	f__Erysipelotrichaceae	[Clostridium]_innocuum_group	0.00011085
d__Bacteria	p__Elusimicrobiota	NA	NA	NA	NA	0.000110263
d__Bacteria	p__Patescibacteria	c__ABY1	o__Candidatus_Uhrbacteria	f__Candidatus_Uhrbacteria	Candidatus_Uhrbacteria	0.000110263
d__Bacteria	p__Acidobacteriota	c__Acidobacteriae	o__PAUC26f	f__PAUC26f	PAUC26f	0.000110263
d__Bacteria	p__Bacteroidota	c__Bacteroidia	o__Sphingobacteriales	f__Sphingobacteriaceae	Nubsella	0.000109557
d__Bacteria	p__Actinobacteriota	c__Thermoleophilia	o__Solirubrobacterales	f__Solirubrobacteraceae	NA	0.000109366
d__Bacteria	p__Proteobacteria	c__Gammaproteobacteria	o__Cellvibrionales	f__Porticoccaceae	C1-B045	0.000108339
d__Bacteria	p__Gemmatimonadota	NA	NA	NA	NA	0.000107614
d__Bacteria	p__Bacillota	c__Clostridia	o__Lachnospirales	f__Lachnospiraceae	[Bacteroides]_pectinophilus_group	0.000107577
d__Bacteria	p__Bacillota	c__Clostridia	o__Peptostreptococcales-Tissierellales	f__Acidaminobacteraceae	Acidaminobacter	0.000107186
d__Bacteria	p__Planctomycetota	c__Planctomycetes	o__Isosphaerales	f__Isosphaeraceae	NA	0.000107186
d__Bacteria	p__Verrucomicrobiota	c__Verrucomicrobiae	o__Opitutales	f__Puniceicoccaceae	Cerasicoccus	0.000106479
d__Bacteria	p__Chloroflexi	c__Gitt-GS-136	o__Gitt-GS-136	f__Gitt-GS-136	Gitt-GS-136	0.000106017
d__Bacteria	p__Chloroflexi	c__Dehalococcoidia	o__RBG-13-46-9	f__RBG-13-46-9	RBG-13-46-9	0.000105488
d__Bacteria	p__Actinobacteriota	c__Actinobacteria	o__Micrococcales	f__Micrococcaceae	Micrococcus	0.000105404
d__Bacteria	p__Proteobacteria	c__Alphaproteobacteria	o__Rhodobacterales	f__Rhodobacteraceae	Lutimaribacter	0.000102848
d__Bacteria	p__Bacillota	c__Clostridia	o__Peptostreptococcales-Tissierellales	f__Dethiosulfatibacteraceae	Dethiosulfatibacter	0.000102768
d__Bacteria	p__Bacteroidota	c__Bacteroidia	o__Cytophagales	f__Cyclobacteriaceae	Fabibacter	0.000102722
d__Bacteria	p__Bacillota	c__Clostridia	o__Lachnospirales	f__Lachnospiraceae	Lachnospiraceae_UCG-004	0.00010172
d__Bacteria	p__Cyanobacteria	c__Vampirivibrionia	o__Vampirovibrionales	f__Vampirovibrionales	Vampirovibrionales	0.000101453
d__Bacteria	p__Proteobacteria	c__Gammaproteobacteria	o__Burkholderiales	f__Burkholderiaceae	NA	0.000101439
d__Bacteria	p__Proteobacteria	c__Alphaproteobacteria	o__Rhizobiales	f__Xanthobacteraceae	Rhodoplanes	9.96324e-05
d__Bacteria	p__Proteobacteria	c__Gammaproteobacteria	o__CCD24	f__CCD24	CCD24	9.96324e-05
d__Bacteria	p__Bacillota	c__Clostridia	o__Clostridia	NA	NA	9.75467e-05
d__Bacteria	p__Bacillota	c__Clostridia	o__Clostridiales	f__Caloramatoraceae	uncultured	9.7347e-05
d__Bacteria	p__Actinobacteriota	c__Coriobacteriia	o__Coriobacteriales	f__Coriobacteriales_Incertae_Sedis	NA	9.67872e-05
d__Bacteria	p__Proteobacteria	c__Alphaproteobacteria	o__Ferrovibrionales	f__Ferrovibrionaceae	Ferrovibrio	9.66466e-05
d__Bacteria	p__Dependentiae	c__Babeliae	o__Babeliales	f__UBA12409	UBA12409	9.64312e-05
d__Bacteria	p__Spirochaetota	c__Spirochaetia	o__Spirochaetales	f__Spirochaetaceae	GWE2-31-10	9.61509e-05
d__Bacteria	p__Fusobacteriota	c__Fusobacteriia	o__Fusobacteriales	NA	NA	9.55712e-05
d__Bacteria	p__Bacillota	c__Negativicutes	o__Veillonellales-Selenomonadales	f__Sporomusaceae	Anaerosinus	9.45002e-05
d__Bacteria	p__Bacillota	c__Clostridia	o__Clostridiales	f__Clostridiaceae	Clostridium_sensu_stricto_11	9.44263e-05
d__Bacteria	p__Bacillota	c__Bacilli	o__Lactobacillales	f__Lactobacillaceae	NA	9.36186e-05
d__Bacteria	p__Proteobacteria	c__Gammaproteobacteria	o__Thiomicrospirales	f__Thioglobaceae	SUP05_cluster	9.27927e-05
d__Bacteria	p__Bacillota	c__Bacilli	o__Lactobacillales	f__Aerococcaceae	Dolosicoccus	9.26681e-05
d__Bacteria	p__Planctomycetota	c__Phycisphaerae	o__Tepidisphaerales	f__Tepidisphaeraceae	Tepidisphaeraceae	9.25665e-05
d__Bacteria	p__Bacteroidota	c__Bacteroidia	o__Cytophagales	f__Spirosomaceae	Runella	9.25284e-05
d__Bacteria	p__Patescibacteria	c__Microgenomatia	NA	NA	NA	9.2209e-05
d__Bacteria	p__Proteobacteria	c__Alphaproteobacteria	o__Rickettsiales	f__Fokiniaceae	uncultured	9.20813e-05
d__Bacteria	p__Verrucomicrobiota	c__Lentisphaeria	o__Victivallales	f__Arctic95B-14	Arctic95B-14	9.18861e-05
d__Bacteria	p__Actinobacteriota	c__Actinobacteria	o__Micrococcales	f__Microbacteriaceae	Schumannella	9.04181e-05
d__Bacteria	p__Actinobacteriota	c__Actinobacteria	o__Propionibacteriales	f__Propionibacteriaceae	Propionimicrobium	8.99216e-05
d__Bacteria	p__Bacteroidota	c__Bacteroidia	o__Chitinophagales	f__Chitinophagaceae	Niabella	8.99148e-05
d__Bacteria	p__Bacillota	c__Clostridia	o__Lachnospirales	f__Lachnospiraceae	[Eubacterium]_fissicatena_group	8.96797e-05
d__Bacteria	p__Bacteroidota	c__Bacteroidia	o__Chitinophagales	f__Saprospiraceae	NA	8.94586e-05
d__Bacteria	p__Verrucomicrobiota	c__Lentisphaeria	o__Oligosphaerales	f__Oligosphaeraceae	Oligosphaera	8.91032e-05
d__Bacteria	p__Spirochaetota	c__Brevinematia	o__Brevinematales	f__Brevinemataceae	Brevinema	8.76332e-05
d__Bacteria	p__Chloroflexi	c__Chloroflexia	o__Chloroflexales	f__Chloroflexaceae	Chloronema	8.72603e-05
d__Bacteria	p__Bacteroidota	c__Bacteroidia	o__Cytophagales	f__Cyclobacteriaceae	Algoriphagus	8.5968e-05
d__Bacteria	p__Bacteroidota	c__Bacteroidia	o__Flavobacteriales	f__Flavobacteriaceae	Aureisphaera	8.58175e-05
d__Bacteria	p__Proteobacteria	c__Gammaproteobacteria	o__Burkholderiales	f__Rhodocyclaceae	Propionivibrio	8.51888e-05
d__Bacteria	p__Verrucomicrobiota	c__Omnitrophia	o__Omnitrophales	NA	NA	8.4841e-05
d__Bacteria	p__Fibrobacterota	c__Chitinivibrionia	o__uncultured	f__uncultured	uncultured	8.4841e-05
d__Bacteria	p__Acidobacteriota	c__Acidobacteriae	o__GOUTB8	f__GOUTB8	GOUTB8	8.46836e-05
d__Bacteria	p__Bacillota	c__Bacilli	o__Bacillales	f__Bacillaceae	Vulcanibacillus	8.40796e-05
d__Bacteria	p__Desulfobacterota	c__Desulfovibrionia	o__Desulfovibrionales	f__Desulfovibrionaceae	Mailhella	8.34829e-05
d__Bacteria	p__Desulfobacterota	c__Desulfobulbia	o__Desulfobulbales	f__Desulfobulbaceae	uncultured	8.24824e-05
d__Bacteria	p__Desulfobacterota	c__Desulfobacteria	o__Desulfatiglandales	f__Desulfatiglandaceae	Desulfatiglans	8.24824e-05
d__Bacteria	p__Spirochaetota	c__Spirochaetia	o__Spirochaetales	f__Spirochaetaceae	M2PT2-76_termite_group	8.19798e-05
d__Bacteria	p__Bacillota	c__Bacilli	o__Lactobacillales	f__Enterococcaceae	NA	8.18742e-05
d__Bacteria	p__Actinobacteriota	c__Thermoleophilia	o__Solirubrobacterales	NA	NA	8.17505e-05
d__Bacteria	p__Proteobacteria	c__Alphaproteobacteria	o__Paracaedibacterales	f__Paracaedibacteraceae	Candidatus_Captivus	8.06544e-05
d__Bacteria	p__Bacteroidota	c__Bacteroidia	o__Sphingobacteriales	f__KD3-93	KD3-93	8.03893e-05
d__Bacteria	p__Proteobacteria	c__Alphaproteobacteria	o__Rickettsiales	f__SM1B06	SM1B06	8.03893e-05
d__Bacteria	p__Proteobacteria	c__Alphaproteobacteria	o__Rhodobacterales	f__Rhodobacteraceae	Roseivivax	7.96457e-05
d__Bacteria	p__Cyanobacteria	c__Cyanobacteriia	o__Cyanobacteriales	f__Phormidiaceae	Tychonema_CCAP_1459-11B	7.89021e-05
d__Bacteria	p__Proteobacteria	c__Gammaproteobacteria	o__Gammaproteobacteria_Incertae_Sedis	f__Unknown_Family	Candidatus_Berkiella	7.88317e-05
d__Bacteria	p__Bacteroidota	c__Bacteroidia	o__Cytophagales	f__Hymenobacteraceae	Adhaeribacter	7.8156e-05
d__Bacteria	p__Proteobacteria	c__Alphaproteobacteria	o__Ferrovibrionales	f__Ferrovibrionales	Marinibaculum	7.80202e-05
d__Bacteria	p__Actinobacteriota	c__Coriobacteriia	o__FS118-23B-02	f__FS118-23B-02	FS118-23B-02	7.80202e-05
d__Bacteria	p__Proteobacteria	c__Gammaproteobacteria	o__Salinisphaerales	f__Salinisphaeraceae	Salinisphaera	7.79456e-05
d__Bacteria	p__Bacillota	c__Bacilli	o__Staphylococcales	f__Staphylococcaceae	Nosocomiicoccus	7.75327e-05
d__Bacteria	p__Bacillota	c__Desulfotomaculia	o__Desulfotomaculales	f__SCADC1-2-3	SCADC1-2-3	7.58541e-05
d__Bacteria	p__Bacillota	c__Clostridia	o__Lachnospirales	f__Lachnospiraceae	Sellimonas	7.57143e-05
d__Bacteria	p__Chloroflexi	c__Anaerolineae	o__Anaerolineales	f__Anaerolineaceae	RBG-16-58-14	7.53484e-05
d__Bacteria	p__Chloroflexi	c__Anaerolineae	o__Anaerolineales	f__Anaerolineaceae	GWD2-49-16	7.53484e-05
d__Bacteria	p__Acidobacteriota	c__Acidobacteriae	o__Elev-16S-1166	f__Elev-16S-1166	Elev-16S-1166	7.53436e-05
d__Bacteria	p__Planctomycetota	c__Planctomycetes	o__Pirellulales	f__Pirellulaceae	NA	7.51006e-05
d__Bacteria	p__Bacillota	c__Thermaerobacteria	o__Thermaerobacterales	f__Thermaerobacteraceae	Thermaerobacter	7.48715e-05
d__Bacteria	p__Patescibacteria	c__Saccharimonadia	o__Saccharimonadales	f__S32	TM7	7.47885e-05
d__Bacteria	p__Verrucomicrobiota	c__Chlamydiae	o__Chlamydiales	f__Parachlamydiaceae	Candidatus_Protochlamydia	7.45749e-05
d__Bacteria	p__Proteobacteria	c__Alphaproteobacteria	o__Rhodospirillales	f__Magnetospirillaceae	Magnetospirillum	7.45094e-05
d__Bacteria	p__Verrucomicrobiota	c__Verrucomicrobiae	o__Chthoniobacterales	f__Terrimicrobiaceae	FukuN18_freshwater_group	7.40532e-05
d__Bacteria	p__Planctomycetota	c__Planctomycetes	o__Pirellulales	f__Pirellulaceae	Rhodopirellula	7.40532e-05
d__Bacteria	p__Planctomycetota	c__Planctomycetes	o__Isosphaerales	f__Isosphaeraceae	Tundrisphaera	7.40532e-05
d__Bacteria	p__Proteobacteria	c__Gammaproteobacteria	o__uncultured	f__uncultured	uncultured	7.3947e-05
d__Bacteria	p__Bacillota	c__Bacilli	o__Bacillales	f__Bacillaceae	Calditerricola	7.38778e-05
d__Bacteria	p__Bacillota	c__Negativicutes	o__Veillonellales-Selenomonadales	f__Selenomonadaceae	Mitsuokella	7.38318e-05
d__Bacteria	p__Proteobacteria	c__Alphaproteobacteria	o__Rhizobiales	f__Beijerinckiaceae	Psychroglaciecola	7.37239e-05
d__Bacteria	p__Bacillota	c__Clostridia	o__Oscillospirales	f__Ruminococcaceae	Harryflintia	7.35089e-05
d__Bacteria	p__WOR-1	c__WOR-1	o__WOR-1	f__WOR-1	WOR-1	7.35089e-05
d__Bacteria	p__Proteobacteria	c__Alphaproteobacteria	o__Alphaproteobacteria_Incertae_Sedis	f__Unknown_Family	uncultured	7.35089e-05
d__Bacteria	p__Cyanobacteria	c__Cyanobacteriia	o__Phormidesmiales	f__Nodosilineaceae	MBIC10086	7.35089e-05
d__Bacteria	p__Proteobacteria	c__Gammaproteobacteria	o__Alteromonadales	f__Alteromonadaceae	Catenovulum	7.35089e-05
d__Bacteria	p__Proteobacteria	c__Alphaproteobacteria	o__Acetobacterales	f__Acetobacteraceae	Roseococcus	7.30698e-05
d__Bacteria	p__Bacillota	c__Clostridia	o__Clostridiales	f__Clostridiaceae	Candidatus_Arthromitus	7.22248e-05
d__Bacteria	p__Bacteroidota	c__Bacteroidia	o__Cytophagales	f__Cyclobacteriaceae	Mariniradius	7.22019e-05
d__Bacteria	p__Verrucomicrobiota	c__Lentisphaeria	o__Lentisphaerales	f__Lentisphaeraceae	Lentisphaera	7.21721e-05
d__Bacteria	p__Myxococcota	c__Polyangia	o__mle1-27	f__mle1-27	mle1-27	7.19701e-05
d__Bacteria	p__Desulfobacterota	c__Desulfuromonadia	o__Desulfuromonadia	f__Geopsychrobacteraceae	NA	7.16784e-05
d__Bacteria	p__Proteobacteria	c__Gammaproteobacteria	o__Tenderiales	f__Tenderiaceae	Candidatus_Tenderia	7.16784e-05
d__Bacteria	p__Proteobacteria	c__Gammaproteobacteria	o__S1-3-65	f__S1-3-65	S1-3-65	7.16784e-05
d__Bacteria	p__Proteobacteria	c__Alphaproteobacteria	o__Tistrellales	f__Geminicoccaceae	Geminicoccus	7.13142e-05
d__Bacteria	p__Bacteroidota	c__Bacteroidia	o__Cytophagales	f__Cyclobacteriaceae	NA	7.02463e-05
d__Bacteria	p__Proteobacteria	c__Gammaproteobacteria	o__Oceanospirillales	f__Pseudohongiellaceae	Pseudohongiella	7.00307e-05
d__Bacteria	p__Actinobacteriota	c__Thermoleophilia	o__Solirubrobacterales	f__Solirubrobacteraceae	Solirubrobacter	6.99825e-05
d__Bacteria	p__Acidobacteriota	c__d142	o__d142	f__d142	d142	6.99023e-05
d__Bacteria	p__Proteobacteria	c__Alphaproteobacteria	o__Paracaedibacterales	f__Paracaedibacteraceae	NA	6.98091e-05
d__Bacteria	p__Actinobacteriota	c__Thermoleophilia	o__Solirubrobacterales	f__Solirubrobacteraceae	JCM_18997	6.9784e-05
d__Bacteria	p__Planctomycetota	c__Planctomycetes	o__Planctomycetales	f__Gimesiaceae	uncultured	6.95011e-05
d__Bacteria	p__Verrucomicrobiota	c__Lentisphaeria	o__Oligosphaerales	f__Oligosphaeraceae	NA	6.92622e-05
d__Bacteria	p__Chloroflexi	c__Chloroflexia	o__Thermomicrobiales	f__Thermomicrobiaceae	NA	6.8654e-05
d__Bacteria	p__Actinobacteriota	c__Actinobacteria	o__Euzebyales	f__Euzebyaceae	Euzebya	6.8654e-05
d__Bacteria	p__Proteobacteria	c__Gammaproteobacteria	o__Salinisphaerales	f__Solimonadaceae	Polycyclovorans	6.8654e-05
d__Bacteria	p__Proteobacteria	c__Gammaproteobacteria	o__Alteromonadales	f__Pseudoalteromonadaceae	Pseudoalteromonas	6.79966e-05
d__Bacteria	p__Proteobacteria	c__Gammaproteobacteria	o__Pseudomonadales	f__Moraxellaceae	Moraxellaceae	6.75798e-05
d__Bacteria	p__Actinobacteriota	c__Actinobacteria	o__Propionibacteriales	f__Propionibacteriaceae	Acidipropionibacterium	6.73392e-05
d__Bacteria	p__Bacillota	c__Desulfitobacteriia	o__Desulfitobacteriales	f__Heliobacteriaceae	uncultured	6.73392e-05
d__Bacteria	p__FCPU426	c__FCPU426	o__FCPU426	f__FCPU426	FCPU426	6.56991e-05
d__Bacteria	p__Desulfobacterota	c__Desulfuromonadia	o__Desulfuromonadia	f__Geopsychrobacteraceae	Desulfuromusa	6.54279e-05
d__Bacteria	p__Myxococcota	c__Polyangia	o__Nannocystales	f__Nannocystaceae	uncultured	6.50174e-05
d__Bacteria	p__Proteobacteria	c__Gammaproteobacteria	o__Salinisphaerales	f__Algiphilaceae	Algiphilus	6.49357e-05
d__Bacteria	p__Bacillota	c__Clostridia	o__Peptococcales	f__Peptococcaceae	Dehalobacterium	6.48363e-05
d__Bacteria	p__Actinobacteriota	c__Actinobacteria	o__Streptosporangiales	NA	NA	6.41407e-05
d__Bacteria	p__Proteobacteria	c__Gammaproteobacteria	o__Cellvibrionales	f__Halieaceae	Luminiphilus	6.39876e-05
d__Bacteria	p__Proteobacteria	c__Gammaproteobacteria	o__Diplorickettsiales	f__Diplorickettsiaceae	NA	6.3823e-05
d__Bacteria	p__Myxococcota	c__Polyangia	o__Nannocystales	f__Nannocystaceae	Nannocystaceae	6.3192e-05
d__Bacteria	p__Actinobacteriota	c__Actinobacteria	o__Nitriliruptorales	f__Nitriliruptoraceae	Nitriliruptor	6.29509e-05
d__Bacteria	p__Proteobacteria	c__Alphaproteobacteria	o__Puniceispirillales	f__SAR116_clade	SAR116_clade	6.29509e-05
d__Bacteria	p__Bacillota	c__Bacilli	o__Lactobacillales	f__Leuconostocaceae	NA	6.23068e-05
d__Bacteria	p__Proteobacteria	c__Alphaproteobacteria	o__Micropepsales	f__Micropepsaceae	uncultured	6.22341e-05
d__Bacteria	p__Proteobacteria	c__Alphaproteobacteria	o__Caulobacterales	f__Hyphomonadaceae	NA	6.22047e-05
d__Bacteria	p__Proteobacteria	c__Gammaproteobacteria	o__Burkholderiales	f__Comamonadaceae	Rhizobacter	6.21458e-05
d__Bacteria	p__Spirochaetota	c__Spirochaetia	o__Spirochaetales	f__Spirochaetaceae	Spirochaeta_2	6.18618e-05
d__Bacteria	p__Thermotogota	c__Thermotogae	o__Petrotogales	f__Petrotogaceae	AUTHM297	6.14726e-05
d__Bacteria	p__Actinobacteriota	c__Actinobacteria	o__Streptosporangiales	f__Streptosporangiaceae	Nonomuraea	6.12175e-05
d__Bacteria	p__Actinobacteriota	c__Actinobacteria	o__Actinomycetales	f__Actinomycetaceae	NA	6.08297e-05
d__Bacteria	p__Proteobacteria	c__Alphaproteobacteria	o__Rhizobiales	f__Xanthobacteraceae	Pseudoxanthobacter	6.02021e-05
d__Bacteria	p__Bacillota	c__Desulfitobacteriia	o__Desulfitobacteriales	f__Desulfitobacteriaceae	NA	6.00965e-05
d__Bacteria	p__Bacillota	c__Bacilli	o__RsaHf231	f__RsaHf231	RsaHf231	5.93531e-05
d__Bacteria	p__Actinobacteriota	c__Actinobacteria	o__Corynebacteriales	f__Corynebacteriaceae	NA	5.90707e-05
d__Bacteria	p__Proteobacteria	c__Alphaproteobacteria	o__Rhodobacterales	f__Rhodobacteraceae	Falsirhodobacter	5.83932e-05
d__Bacteria	p__Proteobacteria	c__Gammaproteobacteria	o__Enterobacterales	f__Morganellaceae	Providencia	5.83131e-05
d__Bacteria	p__Planctomycetota	c__Planctomycetes	o__Planctomycetales	f__Rubinisphaeraceae	NA	5.79213e-05
d__Bacteria	p__Desulfobacterota	c__Desulfovibrionia	o__Desulfovibrionales	f__Desulfovibrionaceae	Bilophila	5.75453e-05
d__Bacteria	p__Acidobacteriota	c__Holophagae	o__Subgroup_7	f__Subgroup_7	Subgroup_7	5.72059e-05
d__Bacteria	p__Planctomycetota	NA	NA	NA	NA	5.57892e-05
d__Bacteria	p__Acidobacteriota	c__Acidobacteriae	o__Acidobacteriales	f__Acidobacteriaceae_(Subgroup_1)	NA	5.57283e-05
d__Bacteria	p__Cyanobacteria	c__Cyanobacteriia	o__Phormidesmiales	f__Nodosilineaceae	NA	5.51317e-05
d__Bacteria	p__Cyanobacteria	c__Cyanobacteriia	o__Cyanobacteriales	f__Geitlerinemaceae	Geitlerinema_PCC-7105	5.51317e-05
d__Bacteria	p__Proteobacteria	c__Alphaproteobacteria	o__Caulobacterales	f__Hyphomonadaceae	Algimonas	5.51317e-05
d__Bacteria	p__Proteobacteria	c__Alphaproteobacteria	o__Caulobacterales	f__Parvularculaceae	Parvularcula	5.51317e-05
d__Bacteria	p__Proteobacteria	c__Alphaproteobacteria	o__Azospirillales	f__Azospirillaceae	Skermanella	5.44662e-05
d__Bacteria	p__Bacteroidota	c__Bacteroidia	o__Chitinophagales	f__Saprospiraceae	Haliscomenobacter	5.35929e-05
d__Bacteria	p__Acidobacteriota	c__Holophagae	o__Holophagales	f__Holophagaceae	uncultured	5.35929e-05
d__Bacteria	p__Bacillota	c__Syntrophomonadia	o__Syntrophomonadales	f__Syntrophomonadaceae	Pelospora	5.35426e-05
d__Bacteria	p__Bacteroidota	c__Bacteroidia	o__Bacteroidales	f__Rikenellaceae	Rikenella	5.30972e-05
d__Bacteria	p__Desulfobacterota	c__Desulfuromonadia	o__Desulfuromonadia	f__Desulfuromonadaceae	Desulfuromonadaceae	5.23735e-05
d__Bacteria	p__Actinobacteriota	c__Actinobacteria	o__Micrococcales	f__Dermacoccaceae	Demetria	5.22706e-05
d__Bacteria	p__Planctomycetota	c__Planctomycetes	o__Planctomycetales	f__Rubinisphaeraceae	Planctomicrobium	5.2096e-05
d__Bacteria	p__Proteobacteria	c__Gammaproteobacteria	o__Xanthomonadales	f__Rhodanobacteraceae	Mizugakiibacter	5.15515e-05
d__Bacteria	p__Proteobacteria	c__Alphaproteobacteria	o__Sphingomonadales	f__Sphingomonadaceae	Sphingosinicella	5.15515e-05
d__Bacteria	p__Proteobacteria	c__Gammaproteobacteria	o__Alteromonadales	f__Alteromonadaceae	Paraglaciecola	5.15515e-05
d__Bacteria	p__Proteobacteria	c__Gammaproteobacteria	o__Aeromonadales	f__Succinivibrionaceae	Succinimonas	5.14905e-05
d__Bacteria	p__Proteobacteria	c__Gammaproteobacteria	o__Thiotrichales	f__Thiotrichaceae	uncultured	5.14905e-05
d__Bacteria	p__Patescibacteria	c__Microgenomatia	o__Microgenomatia	f__Microgenomatia	Microgenomatia	5.09148e-05
d__Bacteria	p__Verrucomicrobiota	c__Lentisphaeria	o__Victivallales	f__Victivallaceae	Victivallaceae	5.05044e-05
d__Bacteria	p__Bacillota	c__Clostridia	o__Clostridiales	f__Clostridiaceae	Hathewaya	5.05044e-05
d__Bacteria	p__Proteobacteria	c__Gammaproteobacteria	o__Cardiobacteriales	f__Wohlfahrtiimonadaceae	NA	5.05044e-05
d__Bacteria	p__Actinobacteriota	c__Coriobacteriia	o__Coriobacteriales	f__Coriobacteriaceae	Enorma	5.02378e-05
d__Bacteria	p__Proteobacteria	c__Alphaproteobacteria	o__Rhizobiales	f__Thermopetrobacteraceae	Thermopetrobacter	4.98162e-05
d__Bacteria	p__Synergistota	c__Synergistia	o__Synergistales	f__Synergistaceae	Aminomonas	4.97166e-05
d__Bacteria	p__Bacteroidota	c__Bacteroidia	o__Sphingobacteriales	f__Lentimicrobiaceae	NA	4.93803e-05
d__Bacteria	p__Gemmatimonadota	c__Gemmatimonadetes	o__Gemmatimonadales	f__Gemmatimonadaceae	NA	4.90091e-05
d__Bacteria	p__Proteobacteria	c__Gammaproteobacteria	o__Alteromonadales	f__Marinobacteraceae	Marinobacter	4.90091e-05
d__Bacteria	p__Bacillota	c__Bacilli	o__Bacillales	f__Marinococcaceae	Marinococcaceae	4.86065e-05
d__Bacteria	p__Bacillota	c__Bacilli	o__Lactobacillales	f__Aerococcaceae	Bavariicoccus	4.82021e-05
d__Bacteria	p__Proteobacteria	c__Gammaproteobacteria	o__Burkholderiales	f__Comamonadaceae	Schlegelella	4.82021e-05
d__Bacteria	p__Proteobacteria	c__Gammaproteobacteria	o__Ectothiorhodospirales	f__Thioalkalispiraceae	uncultured	4.80455e-05
d__Bacteria	p__Proteobacteria	c__Gammaproteobacteria	o__Gammaproteobacteria_Incertae_Sedis	f__Unknown_Family	Unknown_Family	4.77856e-05
d__Bacteria	p__Proteobacteria	c__Gammaproteobacteria	o__Burkholderiales	f__Comamonadaceae	Brachymonas	4.77856e-05
d__Bacteria	p__Proteobacteria	c__Gammaproteobacteria	o__Burkholderiales	f__Comamonadaceae	uncultured	4.77856e-05
d__Bacteria	p__Verrucomicrobiota	c__Verrucomicrobiae	o__Opitutales	f__Opitutaceae	Diplosphaera	4.72132e-05
d__Bacteria	p__Bacillota	c__Clostridia	o__Lachnospirales	f__Lachnospiraceae	Lachnospiraceae_NC2004_group	4.66505e-05
d__Bacteria	p__Verrucomicrobiota	c__Lentisphaeria	o__Victivallales	f__Victivallaceae	Victivallis	4.6334e-05
d__Bacteria	p__Proteobacteria	c__Gammaproteobacteria	o__Burkholderiales	f__Gallionellaceae	Candidatus_Nitrotoga	4.60363e-05
d__Bacteria	p__Bacteroidota	c__Bacteroidia	o__Bacteroidales	f__Prolixibacteraceae	Prolixibacteraceae	4.5209e-05
d__Bacteria	p__Bacillota	c__Syntrophomonadia	o__Syntrophomonadales	f__Syntrophomonadaceae	Syntrophomonadaceae	4.5209e-05
d__Bacteria	p__Bacillota	c__Negativicutes	o__Veillonellales-Selenomonadales	NA	NA	4.49951e-05
d__Bacteria	p__Desulfobacterota	c__Desulfobulbia	o__Desulfobulbales	f__Desulfocapsaceae	uncultured	4.46131e-05
d__Bacteria	p__Bacillota	c__Negativicutes	o__Veillonellales-Selenomonadales	f__Veillonellaceae	Veillonellaceae	4.434e-05
d__Bacteria	p__Proteobacteria	c__Gammaproteobacteria	o__Burkholderiales	f__Methylophilaceae	uncultured	4.434e-05
d__Bacteria	p__Proteobacteria	c__Gammaproteobacteria	o__Cellvibrionales	NA	NA	4.37121e-05
d__Bacteria	p__Planctomycetota	c__BD7-11	o__BD7-11	f__BD7-11	BD7-11	4.36186e-05
d__Bacteria	p__Bacteroidota	c__Bacteroidia	o__Flavobacteriales	f__Flavobacteriaceae	Flavobacteriaceae	4.30242e-05
d__Bacteria	p__Bacteroidota	c__Bacteroidia	o__Cytophagales	f__Cyclobacteriaceae	Marinoscillum	4.25262e-05
d__Bacteria	p__Bdellovibrionota	c__Oligoflexia	o__Oligoflexales	f__Oligoflexales	Pseudobacteriovorax	4.25262e-05
d__Bacteria	p__Fusobacteriota	c__Fusobacteriia	o__Fusobacteriales	f__Fusobacteriaceae	Propionigenium	4.25262e-05
d__Bacteria	p__MBNT15	c__MBNT15	o__MBNT15	f__MBNT15	MBNT15	4.24578e-05
d__Bacteria	p__Proteobacteria	c__Gammaproteobacteria	o__Alteromonadales	f__Psychromonadaceae	Psychromonas	4.24299e-05
d__Bacteria	p__Proteobacteria	c__Alphaproteobacteria	o__Rhizobiales	f__Rhizobiales_Incertae_Sedis	Nordella	4.21816e-05
d__Bacteria	p__Actinobacteriota	c__Actinobacteria	o__Corynebacteriales	f__Nocardiaceae	NA	4.19822e-05
d__Bacteria	p__Proteobacteria	c__Alphaproteobacteria	o__Rhizobiales	f__D05-2	D05-2	4.1294e-05
d__Bacteria	p__Actinobacteriota	c__Actinobacteria	o__Frankiales	f__Geodermatophilaceae	Blastococcus	4.12412e-05
d__Bacteria	p__Bacteroidota	c__Bacteroidia	o__Cytophagales	NA	NA	4.08497e-05
d__Bacteria	p__Actinobacteriota	c__Actinobacteria	o__Propionibacteriales	f__Propionibacteriaceae	Pseudopropionibacterium	4.05768e-05
d__Bacteria	p__Bacillota	c__Negativicutes	o__uncultured	f__uncultured	uncultured	3.98686e-05
d__Bacteria	p__Actinobacteriota	c__Thermoleophilia	o__Solirubrobacterales	f__Solirubrobacteraceae	Parviterribacter	3.98686e-05
d__Bacteria	p__Proteobacteria	c__Alphaproteobacteria	o__Azospirillales	f__Azospirillaceae	NA	3.98229e-05
d__Bacteria	p__Proteobacteria	c__Gammaproteobacteria	o__Salinisphaerales	f__Solimonadaceae	Hydrocarboniphaga	3.90101e-05
d__Bacteria	p__Proteobacteria	c__Gammaproteobacteria	o__Nitrosococcales	f__Methylophagaceae	Methylophaga	3.90056e-05
d__Bacteria	p__Myxococcota	c__Polyangia	o__Polyangiales	f__Sandaracinaceae	NA	3.88625e-05
d__Bacteria	p__Myxococcota	c__Polyangia	o__Nannocystales	f__Nannocystaceae	NA	3.87269e-05
d__Bacteria	p__Gemmatimonadota	c__Longimicrobia	o__Longimicrobiales	f__Longimicrobiaceae	Longimicrobiaceae	3.87269e-05
d__Bacteria	p__Bacteroidota	c__Bacteroidia	o__Bacteroidales	f__Prolixibacteraceae	Meniscus	3.86142e-05
d__Bacteria	p__Bacillota	c__Clostridia	o__Peptostreptococcales-Tissierellales	f__Thermotaleaceae	Crassaminicella	3.83541e-05
d__Bacteria	p__Proteobacteria	c__Alphaproteobacteria	o__Holosporales	f__Holosporaceae	NA	3.76718e-05
d__Bacteria	p__Bacteroidota	c__Bacteroidia	o__Flavobacteriales	f__Crocinitomicaceae	Brumimicrobium	3.73621e-05
d__Bacteria	p__Bacteroidota	c__Bacteroidia	o__Chitinophagales	f__Chitinophagaceae	Puia	3.73621e-05
d__Bacteria	p__Actinobacteriota	c__Actinobacteria	o__Corynebacteriales	f__Nocardiaceae	Nocardia	3.72875e-05
d__Bacteria	p__Proteobacteria	c__Gammaproteobacteria	o__Methylococcales	f__Methylomonadaceae	Methylovulum	3.70266e-05
d__Bacteria	p__Proteobacteria	c__Gammaproteobacteria	o__Competibacterales	f__Competibacteraceae	Candidatus_Contendobacter	3.68434e-05
d__Bacteria	p__Bacteroidota	c__Ignavibacteria	o__Ignavibacteriales	f__BSV40	BSV40	3.68434e-05
d__Bacteria	p__Cyanobacteria	c__Cyanobacteriia	o__Cyanobacteriales	NA	NA	3.68434e-05
d__Bacteria	p__Proteobacteria	c__Alphaproteobacteria	o__Kiloniellales	NA	NA	3.67544e-05
d__Bacteria	p__Proteobacteria	c__Gammaproteobacteria	o__Oceanospirillales	f__Marinomonadaceae	Marinomonas	3.67544e-05
d__Bacteria	p__Verrucomicrobiota	c__Omnitrophia	o__Omnitrophales	f__koll11	koll11	3.67544e-05
d__Bacteria	p__Bacteroidota	c__Bacteroidia	o__Flavobacteriales	f__Flavobacteriaceae	Kordia	3.67544e-05
d__Bacteria	p__Patescibacteria	c__Microgenomatia	o__Candidatus_Chisholmbacteria	f__Candidatus_Chisholmbacteria	Candidatus_Chisholmbacteria	3.67544e-05
d__Bacteria	p__Cyanobacteria	c__Cyanobacteriia	o__Phormidesmiales	f__Phormidesmiaceae	Acrophormium_PCC-7375	3.67544e-05
d__Bacteria	p__Proteobacteria	c__Gammaproteobacteria	o__Burkholderiales	f__Burkholderiaceae	Cupriavidus	3.64548e-05
d__Bacteria	p__Proteobacteria	c__Gammaproteobacteria	o__Aeromonadales	f__Succinivibrionaceae	Succinivibrionaceae_UCG-001	3.64548e-05
d__Bacteria	p__Proteobacteria	c__Gammaproteobacteria	o__Oceanospirillales	f__Alcanivoracaceae1	Alcanivorax	3.61515e-05
d__Bacteria	p__Desulfobacterota	c__Desulfobacteria	o__Desulfobacterales	f__Desulfosarcinaceae	uncultured	3.61515e-05
d__Bacteria	p__Acidobacteriota	c__Vicinamibacteria	o__Vicinamibacterales	f__Vicinamibacteraceae	NA	3.6013e-05
d__Bacteria	p__Proteobacteria	c__Gammaproteobacteria	o__Burkholderiales	f__Alcaligenaceae	Pigmentiphaga	3.49879e-05
d__Bacteria	p__Bacillota	c__Negativicutes	o__Veillonellales-Selenomonadales	f__Selenomonadaceae	Selenomonas	3.45834e-05
d__Bacteria	p__Proteobacteria	c__Gammaproteobacteria	o__Steroidobacterales	f__Steroidobacteraceae	Steroidobacter	3.45272e-05
d__Bacteria	p__Verrucomicrobiota	c__Verrucomicrobiae	o__Arctic97B-4_marine_group	f__Arctic97B-4_marine_group	Arctic97B-4_marine_group	3.4327e-05
d__Bacteria	p__Verrucomicrobiota	c__Lentisphaeria	o__SS1-B-02-17	f__SS1-B-02-17	SS1-B-02-17	3.4327e-05
d__Bacteria	p__Bacteroidota	c__Bacteroidia	o__Flavobacteriales	f__Flavobacteriaceae	Nonlabens	3.4327e-05
d__Bacteria	p__Bacteroidota	c__Bacteroidia	o__Bacteroidales	f__gir-aah93h0	gir-aah93h0	3.4327e-05
d__Bacteria	p__Campilobacterota	c__Campylobacteria	o__Campylobacterales	f__Helicobacteraceae	uncultured	3.4327e-05
d__Bacteria	p__Bacillota	c__Bacilli	o__Izemoplasmatales	NA	NA	3.36696e-05
d__Bacteria	p__Bacteroidota	c__Bacteroidia	o__Flavobacteriales	f__Flavobacteriaceae	Tenacibaculum	3.36696e-05
d__Bacteria	p__Bacillota	c__Clostridia	o__Peptostreptococcales-Tissierellales	f__Peptostreptococcaceae	Peptoclostridium	3.36696e-05
d__Bacteria	p__Bacillota	c__Bacilli	o__Erysipelotrichales	f__Erysipelotrichaceae	Erysipelotrichaceae	3.34919e-05
d__Bacteria	p__Bacteroidota	c__Bacteroidia	o__Flavobacteriales	f__Flavobacteriaceae	Arenibacter	3.34535e-05
d__Bacteria	p__Desulfobacterota	c__Desulfobacteria	o__Desulfobacterales	f__Desulfobacteraceae	NA	3.27139e-05
d__Bacteria	p__Proteobacteria	c__Alphaproteobacteria	o__Rhizobiales	f__Beijerinckiaceae	uncultured	3.1596e-05
d__Bacteria	p__Proteobacteria	c__Gammaproteobacteria	o__Aeromonadales	f__Succinivibrionaceae	Ruminobacter	3.14754e-05
d__Bacteria	p__Proteobacteria	c__Gammaproteobacteria	o__Chromatiales	f__Chromatiaceae	NA	3.14754e-05
d__Bacteria	p__Cyanobacteria	c__Cyanobacteriia	o__Phormidesmiales	f__Phormidesmiaceae	Phormidium_MBIC10003	3.14754e-05
d__Bacteria	p__Fusobacteriota	c__Fusobacteriia	o__Fusobacteriales	f__Fusobacteriaceae	Psychrilyobacter	3.09309e-05
d__Bacteria	p__Proteobacteria	c__Gammaproteobacteria	o__Nitrosococcales	f__Nitrosococcaceae	CI75cm.2.12	3.07363e-05
d__Bacteria	p__Proteobacteria	c__Gammaproteobacteria	o__Burkholderiales	f__Nitrosomonadaceae	966-1	3.06087e-05
d__Bacteria	p__Bacteroidota	c__Bacteroidia	o__Bacteroidales	f__Rikenellaceae	hoa5-07d05_gut_group	3.06087e-05
d__Bacteria	p__Actinobacteriota	c__Coriobacteriia	o__Coriobacteriales	f__Atopobiaceae	Atopobiaceae	3.04416e-05
d__Bacteria	p__Chloroflexi	c__NLS2-31	o__NLS2-31	f__NLS2-31	NLS2-31	3.04092e-05
d__Bacteria	p__Bacillota	c__Bacilli	o__Thermoactinomycetales	f__Thermoactinomycetaceae	Pasteuria	2.83508e-05
d__Bacteria	p__Proteobacteria	c__Gammaproteobacteria	o__Burkholderiales	f__Comamonadaceae	Tepidicella	2.78642e-05
d__Bacteria	p__Fibrobacterota	c__Fibrobacteria	o__Fibrobacterales	f__Fibrobacteraceae	Fibrobacteraceae	2.78642e-05
d__Bacteria	p__Bacillota	c__Bacilli	o__Lactobacillales	f__P5D1-392	P5D1-392	2.75863e-05
d__Bacteria	p__Proteobacteria	c__Alphaproteobacteria	o__Acetobacterales	f__Acetobacteraceae	Craurococcus-Caldovatus	2.72331e-05
d__Bacteria	p__Acidobacteriota	c__Blastocatellia	o__Blastocatellales	f__Blastocatellaceae	Blastocatella	2.72331e-05
d__Bacteria	p__Bacillota	c__Clostridia	o__Clostridiales	f__Clostridiaceae	Youngiibacter	2.72331e-05
d__Bacteria	p__Proteobacteria	c__Gammaproteobacteria	o__Burkholderiales	f__Comamonadaceae	Leptothrix	2.67964e-05
d__Bacteria	p__Actinobacteriota	c__Actinobacteria	o__Propionibacteriales	f__Propionibacteriaceae	Marinilutecoccus	2.65791e-05
d__Bacteria	p__Bacteroidota	c__Bacteroidia	o__Cytophagales	f__Cyclobacteriaceae	Lunatimonas	2.65486e-05
d__Bacteria	p__Chloroflexi	c__Chloroflexia	o__Thermomicrobiales	f__Thermomicrobiaceae	Thermomicrobium	2.65486e-05
d__Bacteria	p__Proteobacteria	c__Alphaproteobacteria	o__Rhizobiales	f__Beijerinckiaceae	Pseudochelatococcus	2.60067e-05
d__Bacteria	p__Bacteroidota	c__Rhodothermia	o__Rhodothermales	f__Rhodothermaceae	Rhodothermus	2.60067e-05
d__Bacteria	p__Verrucomicrobiota	c__Verrucomicrobiae	o__Verrucomicrobiales	f__Rubritaleaceae	NA	2.60037e-05
d__Bacteria	p__Proteobacteria	c__Alphaproteobacteria	o__Kiloniellales	f__Fodinicurvataceae	NA	2.60037e-05
d__Bacteria	p__Proteobacteria	c__Gammaproteobacteria	o__Burkholderiales	f__Alcaligenaceae	uncultured	2.60037e-05
d__Bacteria	p__Bacillota	c__Bacilli	o__Erysipelotrichales	f__Erysipelotrichaceae	Faecalicoccus	2.59083e-05
d__Bacteria	p__Actinobacteriota	c__Thermoleophilia	o__Gaiellales	NA	NA	2.58179e-05
d__Bacteria	p__Desulfobacterota	c__Desulfobacteria	o__Desulfobacterales	f__Desulfosarcinaceae	Desulfatitalea	2.56919e-05
d__Bacteria	p__Nitrospirota	c__4-29-1	o__4-29-1	f__4-29-1	4-29-1	2.56919e-05
d__Bacteria	p__Cloacimonadota	c__Cloacimonadia	o__Cloacimonadales	f__Cloacimonadaceae	LNR_A2-18	2.56268e-05
d__Bacteria	p__Bacteroidota	c__Bacteroidia	o__Chitinophagales	f__Chitinophagaceae	Flavisolibacter	2.56268e-05
d__Bacteria	p__Bacillota	c__Bacilli	o__Paenibacillales	f__Paenibacillaceae	Paenibacillaceae	2.56158e-05
d__Bacteria	p__Proteobacteria	c__Gammaproteobacteria	o__Burkholderiales	f__Nitrosomonadaceae	MND1	2.5533e-05
d__Bacteria	p__Proteobacteria	c__Gammaproteobacteria	o__Enterobacterales	f__Yersiniaceae	Serratia	2.52571e-05
d__Bacteria	p__Bacillota	c__Clostridia	o__Clostridiales	f__Caloramatoraceae	Caloramator	2.52571e-05
d__Bacteria	p__Bacillota	c__Negativicutes	o__Veillonellales-Selenomonadales	f__Veillonellaceae	NA	2.51373e-05
d__Bacteria	p__Planctomycetota	c__Phycisphaerae	o__Phycisphaerales	f__Phycisphaeraceae	CL500-3	2.51145e-05
d__Bacteria	p__Bacteroidota	c__Bacteroidia	o__Cytophagales	f__Hymenobacteraceae	Hymenobacter	2.51145e-05
d__Bacteria	p__Bacillota	c__Bacilli	o__Lactobacillales	f__Streptococcaceae	NA	2.50606e-05
d__Bacteria	p__Proteobacteria	c__Gammaproteobacteria	o__CCM19a	f__CCM19a	CCM19a	2.48583e-05
d__Bacteria	p__Desulfobacterota	c__Syntrophobacteria	o__Syntrophobacterales	f__Syntrophobacteraceae	uncultured	2.48583e-05
d__Bacteria	p__Bacteroidota	c__Bacteroidia	o__Flavobacteriales	f__Flavobacteriaceae	Pricia	2.46259e-05
d__Bacteria	p__Verrucomicrobiota	c__Omnitrophia	o__Omnitrophales	f__Omnitrophales	Omnitrophales	2.45623e-05
d__Bacteria	p__Proteobacteria	c__Gammaproteobacteria	o__Burkholderiales	f__Rhodocyclaceae	Dechlorobacter	2.45623e-05
d__Bacteria	p__Verrucomicrobiota	c__Omnitrophia	o__Omnitrophales	f__Omnitrophaceae	Candidatus_Omnitrophus	2.45623e-05
d__Bacteria	p__Verrucomicrobiota	c__Verrucomicrobiae	o__Methylacidiphilales	f__Methylacidiphilaceae	uncultured	2.45623e-05
d__Bacteria	p__Verrucomicrobiota	c__Chlamydiae	o__Chlamydiales	f__Parachlamydiaceae	Neochlamydia	2.43461e-05
d__Bacteria	p__Proteobacteria	c__Gammaproteobacteria	o__Thiomicrospirales	f__Thiomicrospiraceae	Thioalkalimicrobium	2.4101e-05
d__Bacteria	p__Chloroflexi	c__Anaerolineae	o__SBR1031	NA	NA	2.40228e-05
d__Bacteria	p__Verrucomicrobiota	c__Chlamydiae	o__Chlamydiales	f__Simkaniaceae	uncultured	2.33573e-05
d__Bacteria	p__Actinobacteriota	c__Thermoleophilia	NA	NA	NA	2.3167e-05
d__Bacteria	p__Bacillota	c__Bacilli	o__Lactobacillales	f__Lactobacillales	Lactobacillales	2.3167e-05
d__Bacteria	p__Bacteroidota	c__Bacteroidia	o__Bacteroidales	f__009E01-B-SD-P15	009E01-B-SD-P15	2.30181e-05
d__Bacteria	p__Proteobacteria	c__Gammaproteobacteria	o__Burkholderiales	f__Neisseriaceae	NA	2.30181e-05
d__Bacteria	p__Dependentiae	c__Babeliae	o__Babeliales	f__Vermiphilaceae	Vermiphilaceae	2.30181e-05
d__Bacteria	p__Planctomycetota	c__Planctomycetes	o__Isosphaerales	f__Isosphaeraceae	Paludisphaera	2.28013e-05
d__Bacteria	p__Proteobacteria	c__Gammaproteobacteria	o__Burkholderiales	f__Nitrosomonadaceae	Nitrosomonas	2.24199e-05
d__Bacteria	p__Bacillota	c__Bacilli	o__Erysipelotrichales	f__Erysipelotrichaceae	Holdemania	2.23162e-05
d__Bacteria	p__Actinobacteriota	c__Actinobacteria	o__Propionibacteriales	NA	NA	2.23023e-05
d__Bacteria	p__Actinobacteriota	c__Actinobacteria	o__Streptosporangiales	f__Thermomonosporaceae	[Streptomyces]_thermoautotrophicus	2.23023e-05
d__Bacteria	p__Bacillota	c__Bacilli	o__Alicyclobacillales	f__Alicyclobacillaceae	Tumebacillus	2.217e-05
d__Bacteria	p__Bacillota	c__Negativicutes	o__Veillonellales-Selenomonadales	f__Sporomusaceae	Anaerosporomusa	2.18093e-05
d__Bacteria	p__Cyanobacteria	c__Cyanobacteriia	o__Cyanobacteriales	f__Coleofasciculaceae	uncultured	2.10908e-05
d__Bacteria	p__Actinobacteriota	c__Actinobacteria	o__Nitriliruptorales	f__Nitriliruptoraceae	NA	2.1064e-05
d__Bacteria	p__Bdellovibrionota	c__Oligoflexia	o__Silvanigrellales	f__Silvanigrellaceae	uncultured	2.06206e-05
d__Bacteria	p__Proteobacteria	c__Gammaproteobacteria	o__Cellvibrionales	f__Porticoccaceae	NA	2.06206e-05
d__Bacteria	p__Proteobacteria	c__Gammaproteobacteria	o__Cellvibrionales	f__Cellvibrionaceae	NA	2.06206e-05
d__Bacteria	p__Bacteroidota	c__Bacteroidia	o__Bacteroidales	f__Prolixibacteraceae	Draconibacterium	2.06206e-05
d__Bacteria	p__Desulfobacterota	c__Desulfobacteria	o__Desulfobacterales	f__Desulfobacteraceae	Desulfobacterium	2.02728e-05
d__Bacteria	p__Thermotogota	c__Thermotogae	o__Thermotogales	f__Thermotogaceae	Pseudothermotoga	2.02728e-05
d__Bacteria	p__Proteobacteria	c__Gammaproteobacteria	o__Burkholderiales	f__Methylophilaceae	OM43_clade	1.85133e-05
d__Bacteria	p__Proteobacteria	c__Gammaproteobacteria	o__Burkholderiales	f__Chitinimonadaceae	Chitinivorax	1.85133e-05
d__Bacteria	p__Bacillota	c__Bacilli	o__Desulfuribacillales	f__Desulfuribacillaceae	Desulfuribacillus	1.82363e-05
d__Bacteria	p__Proteobacteria	c__Gammaproteobacteria	o__Oceanospirillales	NA	NA	1.68348e-05
d__Bacteria	p__Cyanobacteria	c__Cyanobacteriia	o__Synechococcales	f__Cyanobiaceae	Cyanobium_PCC-6307	1.68348e-05
d__Bacteria	p__Bacillota	c__Bacilli	o__Bacillales	f__Bacillaceae	Bacillaceae	1.57377e-05
d__Bacteria	p__Bacillota	c__Negativicutes	o__Veillonellales-Selenomonadales	f__Selenomonadaceae	uncultured	1.57377e-05
d__Bacteria	p__Acidobacteriota	c__Vicinamibacteria	o__Subgroup_17	f__Subgroup_17	Subgroup_17	1.53682e-05
d__Bacteria	p__Bacillota	c__Limnochordia	o__Limnochordales	NA	NA	1.53499e-05
d__Bacteria	p__Actinobacteriota	c__Actinobacteria	o__Streptosporangiales	f__Thermomonosporaceae	NA	1.49019e-05
d__Bacteria	p__Bacillota	c__Bacilli	o__Bacillales	f__Planococcaceae	Psychrobacillus	1.41754e-05
d__Bacteria	p__Desulfobacterota	c__Desulfovibrionia	o__Desulfovibrionales	f__Desulfovibrionaceae	NA	1.41754e-05
d__Bacteria	p__Proteobacteria	c__Gammaproteobacteria	o__Burkholderiales	f__Oxalobacteraceae	Janthinobacterium	1.39321e-05
d__Bacteria	p__Bacillota	c__Bacilli	o__Bacillales	f__Bacillaceae	Anoxybacillus	1.39321e-05
d__Bacteria	p__Actinobacteriota	c__Actinobacteria	o__Micrococcales	f__Bogoriellaceae	NA	1.28459e-05
d__Bacteria	p__Bacteroidota	c__Bacteroidia	o__Flavobacteriales	f__Flavobacteriaceae	Capnocytophaga	1.22811e-05
d__Bacteria	p__Desulfobacterota	c__Syntrophobacteria	o__Syntrophobacterales	f__Syntrophobacteraceae	NA	1.22811e-05
d__Bacteria	p__Actinobacteriota	c__Actinobacteria	o__Corynebacteriales	f__Corynebacteriaceae	uncultured	1.21516e-05
d__Bacteria	p__Proteobacteria	c__Gammaproteobacteria	o__Methylococcales	f__Methylococcaceae	NA	1.20505e-05
d__Bacteria	p__Verrucomicrobiota	c__Verrucomicrobiae	o__Chthoniobacterales	f__Chthoniobacteraceae	Candidatus_Udaeobacter	1.18706e-05
d__Bacteria	p__Actinobacteriota	c__Actinobacteria	o__Actinobacteria	f__Actinobacteria	Actinobacteria	1.04541e-05
d__Bacteria	p__Proteobacteria	c__Gammaproteobacteria	o__Xanthomonadales	f__Xanthomonadaceae	Xanthomonas	1.03103e-05
