# Supplementary material for: Multivariate comparison of taxonomic, chemical and operational data from 80 different full-scale anaerobic digester-related systems
Source: Biotechnol Biofuels Bioprod. 2024 Jun 20;17:84. doi: 10.1186/s13068-024-02525-1 (PMC11191226; doi:10.1186/s13068-024-02525-1)
Supplement: Supplementary file 8 — Supplementary Tables 4A-F. All multivariate analysis. [file 13068_2024_2525_MOESM8_ESM.zip › Supple 8/Supplementary Table 4G.xlsx]

## Sheet: CSTR
baseMean	log2FoldChange*	lfcSE	stat	pvalue	padj	Rank1	Rank2	Rank3	Rank4	Rank5	Rank6
25.4473	29.7789	4.01689	-7.41343	1.23073e-13	3.07682e-11	d__Bacteria	p__Actinobacteriota	c__Actinobacteria	o__Micrococcales	f__Microbacteriaceae	g__Candidatus_Aquiluna
368.164	7.79198	2.18324	-3.56901	0.000358336	0.00597227	d__Bacteria	p__Proteobacteria	c__Gammaproteobacteria	o__Enterobacterales	f__Enterobacteriaceae	g__Escherichia-Shigella
194.38	6.54503	2.13606	-3.06407	0.00218347	0.0248122	d__Bacteria	p__Coprothermobacterota	c__Coprothermobacteria	o__Coprothermobacterales	f__Coprothermobacteraceae	g__Coprothermobacter
724.137	5.39245	1.15228	-4.6798	2.87151e-06	0.000143575	d__Archaea	p__Euryarchaeota	c__Methanobacteria	o__Methanobacteriales	f__Methanothermobacteriaceae	g__Methanothermobacter
79.5761	4.77845	1.71758	-2.78209	0.00540099	0.0426954	d__Bacteria	p__Actinobacteriota	c__Acidimicrobiia	o__Microtrichales	f__Microtrichaceae	g__IMCC26207
170.872	4.7392	1.53924	-3.07893	0.00207746	0.0248122	d__Bacteria	p__Firmicutes	c__Clostridia	o__Peptostreptococcales-Tissierellales	f__Peptostreptococcaceae	g__Terrisporobacter
40.4823	4.00785	1.41365	-2.83511	0.00458106	0.0394919	d__Bacteria	p__Actinobacteriota	c__Actinobacteria	o__Streptosporangiales	f__Nocardiopsaceae	g__Nocardiopsis
265.771	3.99413	1.21645	-3.28342	0.00102556	0.0143628	d__Bacteria	p__Firmicutes	c__Syntrophomonadia	o__Syntrophomonadales	f__Syntrophomonadaceae	g__Syntrophomonas
22.9292	3.6772	1.36166	-2.70053	0.00692293	0.0480759	d__Bacteria	p__Actinobacteriota	c__Actinobacteria	o__Pseudonocardiales	f__Pseudonocardiaceae	g__Saccharomonospora
146.466	3.52607	0.721852	-4.88475	1.03559e-06	6.47244e-05	d__Bacteria	p__Firmicutes	c__Clostridia	o__Peptostreptococcales-Tissierellales	f__Peptostreptococcales-Tissierellales	NA
3686.21	2.59835	0.686455	-3.78517	0.000153602	0.00320003	d__Bacteria	p__Synergistota	c__Synergistia	o__Synergistales	f__Synergistaceae	g__Acetomicrobium
26.0076	2.50691	0.883426	-2.83772	0.00454373	0.0394919	d__Bacteria	p__Firmicutes	c__Clostridia	o__Peptostreptococcales-Tissierellales	NA	NA
64.1619	2.50355	0.919621	-2.72237	0.00648157	0.046297	d__Bacteria	p__Firmicutes	c__Clostridia	o__Peptostreptococcales-Tissierellales	f__Peptostreptococcales-Tissierellales	g__uncultured
212.42	2.08552	0.53873	-3.87118	0.000108308	0.00270771	d__Bacteria	p__Firmicutes	c__Thermovenabulia	o__Thermovenabulales	f__Thermovenabulales	g__Tepidanaerobacter
842.47	2.05377	0.614709	-3.34105	0.000834626	0.013041	d__Bacteria	p__Firmicutes	c__Thermacetogenia	o__Thermacetogeniales	f__Thermacetogeniaceae	g__Syntrophaceticus
494.192	1.73678	0.631893	-2.74853	0.00598629	0.0453507	d__Bacteria	p__Firmicutes	c__Clostridia	o__Peptostreptococcales-Tissierellales	f__Peptostreptococcales-Tissierellales	g__Tepidimicrobium
1322.31	1.09347	0.399278	-2.73863	0.00616964	0.045365	d__Bacteria	p__Firmicutes	c__Clostridia	o__Caldicoprobacterales	f__Caldicoprobacteraceae	g__Caldicoprobacter
131.159	-1.28128	0.457488	2.80068	0.00509944	0.0424953	d__Bacteria	p__Firmicutes	c__Clostridia	NA	NA	NA
661.059	-2.15194	0.774561	2.77826	0.00546501	0.0426954	d__Bacteria	p__Firmicutes	c__Clostridia	o__Oscillospirales	f__Ruminococcaceae	g__Ruminococcus
93.6286	-2.55453	0.502663	5.08198	3.73515e-07	4.66894e-05	d__Bacteria	p__Firmicutes	c__Clostridia	o__Clostridia	f__Hungateiclostridiaceae	g__uncultured
90.2578	-2.86318	0.912622	3.13731	0.00170505	0.0224348	d__Bacteria	p__Firmicutes	c__Clostridia	o__Oscillospirales	f__Oscillospiraceae	NA
312.091	-2.96729	1.02772	2.88727	0.00388602	0.0373656	d__Bacteria	p__Synergistota	c__Synergistia	o__Synergistales	f__Synergistaceae	g__Syner-01
51.1157	-3.07577	0.785676	3.9148	9.0479e-05	0.00251331	d__Bacteria	p__Firmicutes	c__Clostridia	o__Christensenellales	f__Christensenellaceae	g__uncultured
150.609	-3.23372	0.860724	3.75697	0.000171982	0.00330734	d__Bacteria	p__Bacteroidota	c__Bacteroidia	o__Bacteroidales	f__Bacteroidaceae	g__Bacteroides
181.608	-3.28664	1.14477	2.87102	0.00409153	0.0378846	d__Bacteria	p__Firmicutes	c__Clostridia	o__Clostridia	f__Hungateiclostridiaceae	g__Saccharofermentans
535.117	-3.70165	1.23972	2.98587	0.00282775	0.0294558	d__Bacteria	p__Bacteroidota	c__Bacteroidia	o__Bacteroidales	f__Bacteroidetes_vadinHA17	g__Bacteroidetes_vadinHA17
79.0389	-4.14933	1.37995	3.00688	0.00263942	0.0286894	d__Bacteria	p__Bacteroidota	c__Bacteroidia	o__Bacteroidales	f__Prolixibacteraceae	g__uncultured
632.945	-4.32631	0.87468	4.94616	7.56911e-07	6.30759e-05	d__Bacteria	p__Actinobacteriota	c__Actinobacteria	o__Actinomycetales	f__Actinomycetaceae	g__Actinomyces
255.5	-4.58313	1.11916	4.09514	4.21919e-05	0.0013185	d__Bacteria	p__Chloroflexi	c__Anaerolineae	o__SBR1031	f__SBR1031	g__SBR1031
214.03	-4.65262	1.03342	4.50218	6.72593e-06	0.000280247	d__Bacteria	p__Chloroflexi	c__Anaerolineae	o__Anaerolineales	f__Anaerolineaceae	g__Anaerolinea
213.914	-5.16256	1.24946	4.13185	3.5986e-05	0.00128521	d__Bacteria	p__Chloroflexi	c__Anaerolineae	o__SJA-15	f__SJA-15	g__SJA-15
635.497	-5.21728	1.59011	3.28107	0.00103412	0.0143628	d__Archaea	p__Halobacterota	NA	NA	NA	NA
60.3927	-5.29392	1.72326	3.07203	0.00212609	0.0248122	d__Bacteria	p__Actinobacteriota	c__Coriobacteriia	o__Coriobacteriales	f__Atopobiaceae	NA
963.303	-6.16764	1.60363	3.84605	0.00012004	0.00272817	d__Bacteria	p__Nitrospirota	c__Thermodesulfovibrionia	o__uncultured	f__uncultured	g__uncultured
375.027	-6.29999	1.72217	3.65817	0.000254023	0.00453613	d__Bacteria	p__Chloroflexi	c__Anaerolineae	o__Anaerolineales	f__Anaerolineaceae	g__Longilinea
112.861	-6.35103	2.16269	2.93664	0.00331793	0.0331793	d__Bacteria	p__Patescibacteria	c__Saccharimonadia	o__Saccharimonadales	f__Saccharimonadaceae	NA
*Positive log2FoldChange means overexpression in this type of reactor

## Sheet: Plug_flow_fermenter
baseMean	log2FoldChange*	lfcSE	stat	pvalue	padj	Rank1	Rank2	Rank3	Rank4	Rank5	Rank6
181.608	23.0496	3.72952	-6.1803	6.39782e-10	1.59946e-07	d__Bacteria	p__Firmicutes	c__Clostridia	o__Clostridia	f__Hungateiclostridiaceae	g__Saccharofermentans
884.442	22.4264	7.01701	-3.19601	0.00139343	0.0133983	d__Bacteria	p__Actinobacteriota	c__Actinobacteria	o__Propionibacteriales	f__Propionibacteriaceae	g__Brooklawnia
169.222	21.3812	5.93538	-3.60233	0.000315378	0.0046379	d__Bacteria	p__Firmicutes	c__Clostridia	o__Clostridiales	f__Clostridiaceae	g__Clostridium_sensu_stricto_12
94.6931	20.8825	5.51703	-3.7851	0.000153647	0.00320097	d__Bacteria	p__Bacteroidota	c__Bacteroidia	o__Bacteroidales	f__Muribaculaceae	g__Muribaculaceae
110.435	20.3504	6.99735	-2.9083	0.003634	0.0267206	d__Bacteria	p__Proteobacteria	c__Gammaproteobacteria	o__Methylococcales	f__Methylomonadaceae	NA
41.3361	20.3009	6.30648	-3.21906	0.00128612	0.0128612	d__Bacteria	p__Verrucomicrobiota	c__Verrucomicrobiae	o__Verrucomicrobiales	f__Akkermansiaceae	g__Akkermansia
191.309	20.2135	4.85791	-4.16094	3.16935e-05	0.00118813	d__Bacteria	p__Proteobacteria	c__Alphaproteobacteria	o__Sphingomonadales	f__Sphingomonadaceae	NA
107.091	20.1484	6.73635	-2.991	0.00278066	0.0210656	d__Bacteria	p__Firmicutes	c__Bacilli	o__Bacillales	f__Bacillaceae	g__Amphibacillus
235.56	19.8596	4.51447	-4.39908	1.08708e-05	0.000845257	d__Bacteria	p__Actinobacteriota	c__Actinobacteria	o__Micrococcales	f__Dermabacteraceae	g__Brachybacterium
201.653	19.6434	5.31172	-3.69813	0.000217197	0.00361994	d__Bacteria	p__Acidobacteriota	c__Aminicenantia	o__Aminicenantales	f__Aminicenantales	g__Aminicenantales
112.861	19.5922	6.24107	-3.13925	0.00169384	0.0155102	d__Bacteria	p__Patescibacteria	c__Saccharimonadia	o__Saccharimonadales	f__Saccharimonadaceae	NA
635.497	19.4309	4.79486	-4.05244	5.06858e-05	0.00126715	d__Archaea	p__Halobacterota	NA	NA	NA	NA
91.5813	19.4208	5.4269	-3.57861	0.000345431	0.0047702	d__Bacteria	p__Firmicutes	c__Bacilli	o__Staphylococcales	f__Staphylococcaceae	g__Jeotgalicoccus
50.7583	19.2218	5.10825	-3.76289	0.000167962	0.00323005	d__Bacteria	p__Firmicutes	c__Clostridia	o__Lachnospirales	f__Lachnospiraceae	g__Shuttleworthia
56.3875	19.1023	5.7579	-3.31759	0.00090799	0.00988164	d__Bacteria	p__Proteobacteria	c__Alphaproteobacteria	o__Rhizobiales	f__Rhizobiaceae	g__Mesorhizobium
577.543	19.0436	4.37637	-4.35145	1.35241e-05	0.000845257	d__Bacteria	p__Chloroflexi	c__Anaerolineae	o__Anaerolineales	f__Anaerolineaceae	NA
71.6938	18.5748	6.20246	-2.99475	0.00274667	0.0210656	d__Bacteria	p__Actinobacteriota	c__Acidimicrobiia	o__Microtrichales	f__Microtrichaceae	g__Candidatus_Microthrix
409.62	18.5342	4.60143	-4.02792	5.6273e-05	0.00127893	d__Archaea	p__Halobacterota	c__Methanomicrobia	o__Methanomicrobiales	f__Methanoregulaceae	g__Methanolinea
26.8044	18.5135	5.50378	-3.36378	0.000768821	0.00915263	d__Bacteria	p__Firmicutes	c__Bacilli	o__Thermoactinomycetales	f__Thermoactinomycetaceae	g__Thermoactinomyces
345.495	18.3474	5.53092	-3.31724	0.000909111	0.00988164	d__Bacteria	p__Bacteroidota	c__Bacteroidia	o__Bacteroidales	f__Paludibacteraceae	g__Paludibacter
294.864	18.2564	4.42792	-4.12302	3.73931e-05	0.00118813	d__Bacteria	p__Actinobacteriota	c__Acidimicrobiia	o__Microtrichales	f__Ilumatobacteraceae	g__CL500-29_marine_group
104.101	18.2437	5.94497	-3.06877	0.00214943	0.0173341	d__Bacteria	p__Firmicutes	c__Clostridia	o__Peptostreptococcales-Tissierellales	f__Peptostreptococcales-Tissierellales	g__Helcococcus
19.3335	18.0546	3.78626	-4.76846	1.85643e-06	0.000232054	d__Bacteria	p__Spirochaetota	c__Spirochaetia	o__Spirochaetales	f__Spirochaetaceae	g__Sphaerochaeta
79.5761	17.7167	5.03175	-3.52098	0.000429948	0.00537435	d__Bacteria	p__Actinobacteriota	c__Acidimicrobiia	o__Microtrichales	f__Microtrichaceae	g__IMCC26207
146.136	17.6907	4.28725	-4.12636	3.68553e-05	0.00118813	d__Bacteria	p__Proteobacteria	c__Alphaproteobacteria	o__Rhizobiales	f__Devosiaceae	g__Pelagibacterium
107.109	17.6874	4.90926	-3.60286	0.000314733	0.0046379	d__Bacteria	p__Proteobacteria	c__Alphaproteobacteria	o__Rhizobiales	f__Rhizobiales_Incertae_Sedis	g__uncultured
356.233	17.221	4.62664	-3.72215	0.000197537	0.00352745	d__Bacteria	p__Proteobacteria	c__Alphaproteobacteria	o__Sphingomonadales	f__Sphingomonadaceae	g__Sphingomonas
194.38	16.9491	6.03318	-2.80931	0.00496473	0.0341001	d__Bacteria	p__Coprothermobacterota	c__Coprothermobacteria	o__Coprothermobacterales	f__Coprothermobacteraceae	g__Coprothermobacter
69.4397	16.9233	4.13575	-4.09197	4.27725e-05	0.00118813	d__Bacteria	p__Chloroflexi	c__Anaerolineae	o__Caldilineales	f__Caldilineaceae	g__uncultured
62.2108	15.9879	4.4835	-3.56595	0.000362535	0.0047702	d__Bacteria	p__Proteobacteria	c__Alphaproteobacteria	o__Rhizobiales	f__Hyphomicrobiaceae	g__Hyphomicrobium
212.467	15.823	5.05231	-3.13184	0.00173715	0.0155102	d__Bacteria	p__Actinobacteriota	c__Actinobacteria	o__Micrococcales	f__Intrasporangiaceae	g__Tetrasphaera
137.906	15.632	4.8473	-3.22489	0.0012602	0.0128612	d__Bacteria	p__Chloroflexi	c__Anaerolineae	o__Anaerolineales	f__Anaerolineaceae	g__Leptolinea
86.3031	15.0546	4.85591	-3.10027	0.00193343	0.0161119	d__Bacteria	p__Proteobacteria	c__Alphaproteobacteria	o__Rhizobiales	f__Beijerinckiaceae	g__Methylobacterium-Methylorubrum
74.0869	14.8969	5.22827	-2.8493	0.00438158	0.031297	d__Bacteria	p__Verrucomicrobiota	c__Verrucomicrobiae	o__Verrucomicrobiales	f__Verrucomicrobiaceae	g__uncultured
124.646	14.7559	5.26238	-2.80403	0.00504682	0.0341001	d__Bacteria	p__Proteobacteria	c__Alphaproteobacteria	o__Rhodobacterales	f__Rhodobacteraceae	g__Rhodobacter
115.959	14.5314	4.67816	-3.10621	0.001895	0.0161119	d__Bacteria	p__Actinobacteriota	c__Acidimicrobiia	o__Microtrichales	f__Microtrichaceae	g__uncultured
167.215	-6.19567	1.51341	4.09384	4.24294e-05	0.00118813	d__Bacteria	p__Bacteroidota	c__Bacteroidia	o__Bacteroidales	f__Marinilabiliaceae	g__Ruminofilibacter
*Positive log2FoldChange means overexpression in this type of reactor

## Sheet: UASBD
baseMean	log2FoldChange*	lfcSE	stat	pvalue	padj	Rank1	Rank2	Rank3	Rank4	Rank5	Rank6
963.303	26.8796	4.8725	-5.51659	3.45641e-08	1.72821e-06	d__Bacteria	p__Nitrospirota	c__Thermodesulfovibrionia	o__uncultured	f__uncultured	g__uncultured
409.62	26.7312	4.64272	-5.75765	8.52949e-09	7.10791e-07	d__Archaea	p__Halobacterota	c__Methanomicrobia	o__Methanomicrobiales	f__Methanoregulaceae	g__Methanolinea
577.543	25.7683	4.41457	-5.8371	5.31183e-09	6.63978e-07	d__Bacteria	p__Chloroflexi	c__Anaerolineae	o__Anaerolineales	f__Anaerolineaceae	NA
345.495	25.7612	5.58468	-4.61284	3.97203e-06	8.27506e-05	d__Bacteria	p__Bacteroidota	c__Bacteroidia	o__Bacteroidales	f__Paludibacteraceae	g__Paludibacter
635.497	25.4898	4.8387	-5.2679	1.37994e-07	5.74975e-06	d__Archaea	p__Halobacterota	NA	NA	NA	NA
112.861	24.3612	6.30367	-3.8646	0.000111272	0.00132466	d__Bacteria	p__Patescibacteria	c__Saccharimonadia	o__Saccharimonadales	f__Saccharimonadaceae	NA
201.653	24.2458	5.36226	-4.52156	6.13845e-06	0.000109615	d__Bacteria	p__Acidobacteriota	c__Aminicenantia	o__Aminicenantales	f__Aminicenantales	g__Aminicenantales
169.222	23.9621	5.9944	-3.99742	6.40367e-05	0.000889398	d__Bacteria	p__Firmicutes	c__Clostridia	o__Clostridiales	f__Clostridiaceae	g__Clostridium_sensu_stricto_12
181.608	23.8915	3.75913	-6.35559	2.0763e-10	5.19075e-08	d__Bacteria	p__Firmicutes	c__Clostridia	o__Clostridia	f__Hungateiclostridiaceae	g__Saccharofermentans
40.1941	23.3915	5.90739	-3.9597	7.50449e-05	0.000987433	d__Bacteria	p__Desulfobacterota	c__Syntrophia	o__Syntrophales	f__Smithellaceae	g__Smithella
356.233	22.933	4.66823	-4.91257	8.98881e-07	2.809e-05	d__Bacteria	p__Proteobacteria	c__Alphaproteobacteria	o__Sphingomonadales	f__Sphingomonadaceae	g__Sphingomonas
71.6938	22.9067	6.25621	-3.66143	0.000250812	0.00250812	d__Bacteria	p__Actinobacteriota	c__Acidimicrobiia	o__Microtrichales	f__Microtrichaceae	g__Candidatus_Microthrix
137.906	22.6455	4.88935	-4.63159	3.6287e-06	8.24704e-05	d__Bacteria	p__Chloroflexi	c__Anaerolineae	o__Anaerolineales	f__Anaerolineaceae	g__Leptolinea
46.7573	22.46	4.92291	-4.56234	5.05861e-06	9.7281e-05	d__Bacteria	p__Desulfobacterota	c__Syntrophia	o__Syntrophales	f__uncultured	g__uncultured
294.864	22.1267	4.46516	-4.95542	7.2174e-07	2.57764e-05	d__Bacteria	p__Actinobacteriota	c__Acidimicrobiia	o__Microtrichales	f__Ilumatobacteraceae	g__CL500-29_marine_group
56.3875	22.1244	5.81428	-3.80518	0.0001417	0.00154022	d__Bacteria	p__Proteobacteria	c__Alphaproteobacteria	o__Rhizobiales	f__Rhizobiaceae	g__Mesorhizobium
884.442	21.8697	7.08973	-3.0847	0.00203756	0.013405	d__Bacteria	p__Actinobacteriota	c__Actinobacteria	o__Propionibacteriales	f__Propionibacteriaceae	g__Brooklawnia
191.309	21.6021	4.90295	-4.40594	1.05328e-05	0.000175547	d__Bacteria	p__Proteobacteria	c__Alphaproteobacteria	o__Sphingomonadales	f__Sphingomonadaceae	NA
19.3335	21.404	3.8142	-5.61168	2.00375e-08	1.25235e-06	d__Bacteria	p__Spirochaetota	c__Spirochaetia	o__Spirochaetales	f__Spirochaetaceae	g__Sphaerochaeta
94.6931	21.1244	5.57108	-3.79179	0.000149565	0.00155797	d__Bacteria	p__Bacteroidota	c__Bacteroidia	o__Bacteroidales	f__Muribaculaceae	g__Muribaculaceae
146.136	20.778	4.32453	-4.80467	1.55004e-06	4.30566e-05	d__Bacteria	p__Proteobacteria	c__Alphaproteobacteria	o__Rhizobiales	f__Devosiaceae	g__Pelagibacterium
107.109	20.3039	4.95427	-4.09826	4.16261e-05	0.000612149	d__Bacteria	p__Proteobacteria	c__Alphaproteobacteria	o__Rhizobiales	f__Rhizobiales_Incertae_Sedis	g__uncultured
38.4615	20.2501	6.01588	-3.3661	0.000762394	0.00614834	d__Bacteria	p__Caldatribacteriota	c__JS1	o__JS1	f__JS1	g__JS1
107.091	19.858	6.80633	-2.91758	0.00352759	0.0209976	d__Bacteria	p__Firmicutes	c__Bacilli	o__Bacillales	f__Bacillaceae	g__Amphibacillus
25.7295	19.6686	6.53749	-3.00859	0.00262464	0.016404	d__Bacteria	p__Bacteroidota	c__Bacteroidia	o__Flavobacteriales	f__Weeksellaceae	g__Cloacibacterium
104.101	19.636	6.00425	-3.27035	0.00107415	0.00813746	d__Bacteria	p__Firmicutes	c__Clostridia	o__Peptostreptococcales-Tissierellales	f__Peptostreptococcales-Tissierellales	g__Helcococcus
235.56	19.5566	4.55643	-4.2921	1.76991e-05	0.000276549	d__Bacteria	p__Actinobacteriota	c__Actinobacteria	o__Micrococcales	f__Dermabacteraceae	g__Brachybacterium
69.4397	19.5176	4.16815	-4.68256	2.83317e-06	7.08292e-05	d__Bacteria	p__Chloroflexi	c__Anaerolineae	o__Caldilineales	f__Caldilineaceae	g__uncultured
86.3031	18.9694	4.89884	-3.87223	0.000107842	0.00132466	d__Bacteria	p__Proteobacteria	c__Alphaproteobacteria	o__Rhizobiales	f__Beijerinckiaceae	g__Methylobacterium-Methylorubrum
91.5813	18.8628	5.48125	-3.44134	0.000578841	0.00482367	d__Bacteria	p__Firmicutes	c__Bacilli	o__Staphylococcales	f__Staphylococcaceae	g__Jeotgalicoccus
212.467	18.3657	5.09799	-3.60253	0.000315131	0.00303011	d__Bacteria	p__Actinobacteriota	c__Actinobacteria	o__Micrococcales	f__Intrasporangiaceae	g__Tetrasphaera
124.646	18.2989	5.28486	-3.46251	0.000535154	0.0046134	d__Bacteria	p__Proteobacteria	c__Alphaproteobacteria	o__Rhodobacterales	f__Rhodobacteraceae	g__Rhodobacter
115.959	18.025	4.71335	-3.82425	0.000131171	0.00149058	d__Bacteria	p__Actinobacteriota	c__Acidimicrobiia	o__Microtrichales	f__Microtrichaceae	g__uncultured
59.8372	17.854	5.47602	-3.26039	0.00111258	0.00818074	d__Bacteria	p__Proteobacteria	c__Alphaproteobacteria	o__Defluviicoccales	f__Defluviicoccaceae	g__Defluviicoccus
74.0869	17.3781	5.27638	-3.29356	0.00098927	0.00772867	d__Bacteria	p__Verrucomicrobiota	c__Verrucomicrobiae	o__Verrucomicrobiales	f__Verrucomicrobiaceae	g__uncultured
70.0909	16.7229	5.5339	-3.0219	0.00251192	0.0161021	d__Bacteria	p__Proteobacteria	c__Alphaproteobacteria	o__Rhizobiales	f__A0839	g__A0839
41.3361	16.7065	6.3816	-2.61791	0.00884696	0.0439028	d__Bacteria	p__Verrucomicrobiota	c__Verrucomicrobiae	o__Verrucomicrobiales	f__Akkermansiaceae	g__Akkermansia
79.5761	16.2687	5.0888	-3.19697	0.00138881	0.0099201	d__Bacteria	p__Actinobacteriota	c__Acidimicrobiia	o__Microtrichales	f__Microtrichaceae	g__IMCC26207
28.2649	15.7484	5.90232	-2.66817	0.00762659	0.040567	d__Bacteria	p__Chloroflexi	c__Chloroflexia	o__Chloroflexales	f__Roseiflexaceae	g__Kouleothrix
535.117	13.8212	3.98295	-3.47008	0.000520299	0.0046134	d__Bacteria	p__Bacteroidota	c__Bacteroidia	o__Bacteroidales	f__Bacteroidetes_vadinHA17	g__Bacteroidetes_vadinHA17
375.027	13.7258	5.17064	-2.65458	0.00794083	0.0413585	d__Bacteria	p__Chloroflexi	c__Anaerolineae	o__Anaerolineales	f__Anaerolineaceae	g__Longilinea
255.5	12.9549	3.70047	-3.50089	0.000463715	0.00429366	d__Bacteria	p__Chloroflexi	c__Anaerolineae	o__SBR1031	f__SBR1031	g__SBR1031
213.914	12.7634	4.0049	-3.18695	0.00143783	0.00998495	d__Bacteria	p__Chloroflexi	c__Anaerolineae	o__SJA-15	f__SJA-15	g__SJA-15
195.298	11.6382	4.06005	-2.86652	0.0041501	0.0235801	d__Bacteria	p__Patescibacteria	c__Saccharimonadia	o__Saccharimonadales	f__Saccharimonadales	g__Saccharimonadales
194.353	10.6217	3.54674	-2.99479	0.00274634	0.016746	d__Bacteria	p__Bacteroidota	c__Bacteroidia	o__Bacteroidales	f__Prevotellaceae	g__Prevotella
105.022	8.81149	3.28488	-2.68244	0.00730869	0.0397212	d__Bacteria	p__Actinobacteriota	c__Actinobacteria	o__Propionibacteriales	f__Propionibacteriaceae	g__Propioniciclava
35.4594	8.72681	3.10461	-2.81092	0.00494008	0.0274449	d__Bacteria	p__Bacteroidota	c__Bacteroidia	o__Bacteroidales	f__Paludibacteraceae	g__uncultured
29.8548	8.01851	3.06785	-2.61372	0.00895616	0.0439028	d__Bacteria	p__Firmicutes	c__Clostridia	o__Lachnospirales	f__Lachnospiraceae	g__Lachnospira
23.9858	7.94603	3.00523	-2.64407	0.00819154	0.0417936	d__Bacteria	p__Proteobacteria	c__Alphaproteobacteria	o__Rhizobiales	f__Rhizobiaceae	g__Chelativorans
632.945	7.58851	2.43839	-3.11209	0.00185767	0.0125518	d__Bacteria	p__Actinobacteriota	c__Actinobacteria	o__Actinomycetales	f__Actinomycetaceae	g__Actinomyces
167.215	-4.38805	1.53021	2.86761	0.0041359	0.0235801	d__Bacteria	p__Bacteroidota	c__Bacteroidia	o__Bacteroidales	f__Marinilabiliaceae	g__Ruminofilibacter
*Positive log2FoldChange means overexpression in this type of reactor

## Sheet: Two_stage_reactors
baseMean	log2FoldChange*	lfcSE	stat	pvalue	padj	Rank1	Rank2	Rank3	Rank4	Rank5	Rank6
25.4473	29.1522	5.90344	-4.93816	7.88612e-07	3.66882e-06	d__Bacteria	p__Actinobacteriota	c__Actinobacteria	o__Micrococcales	f__Microbacteriaceae	g__Candidatus_Aquiluna
21.1974	23.8964	7.44605	-3.20928	0.0013307	0.00322986	d__Bacteria	p__Proteobacteria	c__Gammaproteobacteria	o__Methylococcales	f__Methylomonadaceae	g__Methyloprofundus
724.137	10.3611	1.68493	-6.14926	7.78431e-10	6.08149e-09	d__Archaea	p__Euryarchaeota	c__Methanobacteria	o__Methanobacteriales	f__Methanothermobacteriaceae	g__Methanothermobacter
22.9292	6.04456	1.91933	-3.14931	0.00163657	0.00389659	d__Bacteria	p__Actinobacteriota	c__Actinobacteria	o__Pseudonocardiales	f__Pseudonocardiaceae	g__Saccharomonospora
116.419	5.8796	1.19931	-4.90248	9.46338e-07	4.30154e-06	d__Bacteria	p__Firmicutes	c__Clostridia	o__Clostridiales	f__Clostridiaceae	g__Clostridium_sensu_stricto_7
25.0878	4.84503	1.54422	-3.13753	0.00170378	0.00401835	d__Bacteria	p__Firmicutes	c__Clostridia	o__Clostridiales	f__Clostridiaceae	NA
139.071	4.79124	1.08705	-4.40757	1.04535e-05	3.95966e-05	d__Bacteria	p__Firmicutes	c__Clostridia	o__Clostridiales	f__Clostridiaceae	g__Clostridium_sensu_stricto_8
842.47	4.76437	0.909641	-5.23763	1.62648e-07	9.03598e-07	d__Bacteria	p__Firmicutes	c__Thermacetogenia	o__Thermacetogeniales	f__Thermacetogeniaceae	g__Syntrophaceticus
494.192	4.61156	0.934042	-4.93721	7.92464e-07	3.66882e-06	d__Bacteria	p__Firmicutes	c__Clostridia	o__Peptostreptococcales-Tissierellales	f__Peptostreptococcales-Tissierellales	g__Tepidimicrobium
46.1179	4.1041	1.60029	-2.5646	0.0103295	0.0208777	d__Bacteria	p__Firmicutes	c__Bacilli	o__Paenibacillales	f__Paenibacillaceae	g__Paenibacillus
1560.15	3.72044	1.01964	-3.64879	0.000263479	0.000757123	d__Bacteria	p__Thermotogota	c__Thermotogae	o__Petrotogales	f__Petrotogaceae	g__Defluviitoga
3275.08	3.05451	1.1273	-2.70958	0.00673683	0.014519	d__Bacteria	p__Firmicutes	c__Clostridia	o__Clostridiales	f__Clostridiaceae	g__Clostridium_sensu_stricto_1
154.521	2.03163	0.764921	-2.656	0.00790727	0.0164735	d__Bacteria	p__Firmicutes	c__Clostridia	o__Lachnospirales	f__Lachnospiraceae	g__Herbinix
131.159	-1.73737	0.679864	2.55547	0.0106044	0.0212087	d__Bacteria	p__Firmicutes	c__Clostridia	NA	NA	NA
59.0506	-2.00171	0.788699	2.53799	0.0111491	0.021947	d__Bacteria	p__Firmicutes	c__Moorellia	o__Desulfitibacterales	f__Desulfitibacteraceae	g__Desulfitibacter
28.6846	-2.3096	1.02488	2.25352	0.0242264	0.0455383	d__Bacteria	p__Firmicutes	c__Bacilli	o__RF39	f__RF39	g__RF39
157.724	-2.45341	0.90731	2.70404	0.00685016	0.0146371	d__Bacteria	NA	NA	NA	NA	NA
57.9465	-2.65182	1.01932	2.60155	0.00928035	0.0191743	d__Bacteria	p__Chloroflexi	c__Anaerolineae	o__MSB-5E12	f__MSB-5E12	g__MSB-5E12
129.782	-3.04927	1.10692	2.75472	0.00587415	0.0127963	d__Bacteria	p__Firmicutes	c__Clostridia	o__Proteinivoracales	f__uncultured	g__uncultured
90.2578	-3.06898	1.35534	2.26437	0.0235516	0.0446053	d__Bacteria	p__Firmicutes	c__Clostridia	o__Oscillospirales	f__Oscillospiraceae	NA
183.105	-3.10262	0.927694	3.34444	0.000824485	0.00210328	d__Bacteria	p__Bacteroidota	c__Bacteroidia	o__Bacteroidales	f__Dysgonomonadaceae	g__Petrimonas
249.658	-3.14539	1.40451	2.2395	0.0251235	0.0468722	d__Bacteria	p__Actinobacteriota	c__Actinobacteria	o__Micrococcales	f__Microbacteriaceae	NA
247.352	-3.37796	1.26862	2.6627	0.00775174	0.0162852	d__Bacteria	p__Actinobacteriota	c__Actinobacteria	o__Micrococcales	NA	NA
302.875	-3.39756	0.995511	3.41289	0.00064279	0.00170955	d__Bacteria	p__Caldatribacteriota	c__Caldatribacteriia	o__Caldatribacteriales	f__Caldatribacteriaceae	g__Candidatus_Caldatribacterium
71.4387	-3.48507	1.3849	2.51647	0.0118536	0.0231515	d__Bacteria	p__Chloroflexi	c__Chloroflexia	o__Thermomicrobiales	f__JG30-KF-CM45	g__JG30-KF-CM45
526.994	-3.59435	1.13097	3.1781	0.00148241	0.00356349	d__Bacteria	p__Proteobacteria	c__Alphaproteobacteria	o__Rhizobiales	f__Rhizobiaceae	NA
1058.17	-3.62206	1.31046	2.76396	0.00571051	0.0126339	d__Bacteria	p__Synergistota	c__Synergistia	o__Synergistales	f__Synergistaceae	g__uncultured
45.7642	-3.75821	0.935024	4.01937	5.83529e-05	0.000199839	d__Bacteria	p__Firmicutes	c__Clostridia	o__Peptococcales	f__Peptococcaceae	g__uncultured
661.059	-4.07103	1.14988	3.54039	0.000399533	0.00113504	d__Bacteria	p__Firmicutes	c__Clostridia	o__Oscillospirales	f__Ruminococcaceae	g__Ruminococcus
934.561	-4.19034	1.06703	3.9271	8.59775e-05	0.000279148	d__Bacteria	p__Firmicutes	c__Clostridia	o__Peptostreptococcales-Tissierellales	f__Sedimentibacteraceae	g__Sedimentibacter
200.917	-4.23047	1.37306	3.08106	0.00206268	0.00481935	d__Bacteria	p__Proteobacteria	c__Alphaproteobacteria	o__Rhizobiales	f__Devosiaceae	g__Devosia
73.0953	-4.27317	1.27733	3.34539	0.000821668	0.00210328	d__Bacteria	p__Firmicutes	c__Clostridia	o__Peptostreptococcales-Tissierellales	f__Anaerovoracaceae	NA
22.8763	-4.34832	1.57888	2.75405	0.00588629	0.0127963	d__Bacteria	p__Bacteroidota	c__Bacteroidia	o__Bacteroidales	f__Dysgonomonadaceae	NA
300.988	-4.44318	1.06025	4.19067	2.78127e-05	9.79321e-05	d__Bacteria	p__Bacteroidota	c__Bacteroidia	o__Bacteroidales	f__Dysgonomonadaceae	g__Fermentimonas
93.6286	-4.61817	0.760784	6.07028	1.27687e-09	9.38872e-09	d__Bacteria	p__Firmicutes	c__Clostridia	o__Clostridia	f__Hungateiclostridiaceae	g__uncultured
2860.98	-5.0067	1.23972	4.03856	5.37803e-05	0.000186737	d__Bacteria	p__Firmicutes	c__Clostridia	o__Christensenellales	f__Christensenellaceae	g__Christensenellaceae_R-7_group
134.062	-5.00994	1.86153	2.6913	0.00711751	0.0150795	d__Bacteria	p__Actinobacteriota	c__Actinobacteria	o__Micrococcales	f__Bogoriellaceae	g__Georgenia
175.623	-5.01649	1.27091	3.94715	7.90862e-05	0.000260152	d__Bacteria	p__Bacteroidota	c__Bacteroidia	o__Bacteroidales	f__Bacteroidales_UCG-001	g__Bacteroidales_UCG-001
112.842	-5.09643	1.30892	3.89362	9.87575e-05	0.000304807	d__Bacteria	p__Firmicutes	c__D8A-2	o__D8A-2	f__D8A-2	g__D8A-2
482.412	-5.10624	1.35601	3.76564	0.00016612	0.000506463	d__Bacteria	p__Firmicutes	c__Bacilli	o__Erysipelotrichales	f__Erysipelotrichaceae	g__uncultured
35.4594	-5.13567	1.31252	3.91283	9.12226e-05	0.000288679	d__Bacteria	p__Bacteroidota	c__Bacteroidia	o__Bacteroidales	f__Paludibacteraceae	g__uncultured
181.608	-5.23186	1.70375	3.07079	0.00213495	0.00494202	d__Bacteria	p__Firmicutes	c__Clostridia	o__Clostridia	f__Hungateiclostridiaceae	g__Saccharofermentans
45.0372	-5.31887	2.08891	2.54625	0.0108888	0.0216048	d__Bacteria	p__Proteobacteria	c__Alphaproteobacteria	o__Rhizobiales	f__Rhizobiaceae	g__Aminobacter
44.4591	-5.72053	1.647	3.4733	0.000514098	0.00139701	d__Bacteria	p__Patescibacteria	c__Saccharimonadia	o__Saccharimonadales	f__Saccharimonadaceae	g__Candidatus_Saccharimonas
83.1695	-5.72817	1.90505	3.00684	0.00263979	0.00605458	d__Bacteria	p__Firmicutes	c__Clostridia	o__Oscillospirales	f__uncultured	g__uncultured
4779.67	-5.75034	1.47437	3.9002	9.61145e-05	0.000300358	d__Bacteria	p__Firmicutes	c__Clostridia	o__Peptostreptococcales-Tissierellales	f__Peptostreptococcales-Tissierellales	g__Gallicola
18.0066	-5.75418	1.45169	3.96377	7.3775e-05	0.000245917	d__Bacteria	p__Patescibacteria	c__Gracilibacteria	o__Absconditabacteriales_(SR1)	f__Absconditabacteriales_(SR1)	g__Absconditabacteriales_(SR1)
62.2108	-5.80413	2.25845	2.56996	0.0101711	0.0208424	d__Bacteria	p__Proteobacteria	c__Alphaproteobacteria	o__Rhizobiales	f__Hyphomicrobiaceae	g__Hyphomicrobium
25.6504	-5.89481	1.80282	3.26977	0.00107633	0.00266419	d__Bacteria	p__Firmicutes	c__Desulfotomaculia	o__Desulfotomaculales	f__Desulfotomaculales	g__Cryptanaerobacter
845.958	-5.96064	1.59442	3.73843	0.000185173	0.00055111	d__Bacteria	p__Proteobacteria	c__Alphaproteobacteria	o__Rhodobacterales	f__Rhodobacteraceae	g__Paracoccus
29.5067	-6.07002	2.4718	2.45571	0.0140608	0.0272497	d__Bacteria	p__Firmicutes	c__Limnochordia	o__uncultured	f__uncultured	g__uncultured
25.8021	-6.08669	1.85342	3.28402	0.00102336	0.0025584	d__Bacteria	p__Bacteroidota	c__Bacteroidia	o__Bacteroidales	f__Rikenellaceae	NA
51.1157	-6.12836	1.20855	5.07084	3.96065e-07	1.98033e-06	d__Bacteria	p__Firmicutes	c__Clostridia	o__Christensenellales	f__Christensenellaceae	g__uncultured
72.3714	-6.19149	1.32609	4.66898	3.02699e-06	1.28262e-05	d__Bacteria	p__Firmicutes	c__Bacilli	o__Erysipelotrichales	f__Erysipelotrichaceae	g__Erysipelothrix
5407.14	-6.44079	1.23471	5.21646	1.82375e-07	9.91168e-07	d__Bacteria	p__Firmicutes	c__Clostridia	o__Clostridia	f__Hungateiclostridiaceae	g__Fastidiosipila
230.034	-6.47751	1.65445	3.91521	9.03271e-05	0.000288679	d__Bacteria	p__Firmicutes	c__Bacilli	o__Lactobacillales	f__Carnobacteriaceae	g__uncultured
105.022	-6.59458	1.50806	4.37289	1.22611e-05	4.50776e-05	d__Bacteria	p__Actinobacteriota	c__Actinobacteria	o__Propionibacteriales	f__Propionibacteriaceae	g__Propioniciclava
321.811	-6.61461	2.58007	2.56373	0.0103553	0.0208777	d__Bacteria	p__Firmicutes	c__Bacilli	o__Lactobacillales	f__Enterococcaceae	g__Enterococcus
106.942	-6.63583	1.96729	3.37308	0.000743337	0.00193577	d__Bacteria	p__Actinobacteriota	c__Acidimicrobiia	o__Microtrichales	f__Iamiaceae	g__Iamia
212.963	-6.66522	1.24991	5.33257	9.6834e-08	5.76393e-07	d__Bacteria	p__Synergistota	c__Synergistia	o__Synergistales	f__Synergistaceae	g__Aminobacterium
65.0221	-6.70746	1.55498	4.31354	1.60658e-05	5.82094e-05	d__Bacteria	p__Proteobacteria	c__Alphaproteobacteria	o__Rhizobiales	f__Rhizobiaceae	g__Allorhizobium-Neorhizobium-Pararhizobium-Rhizobium
89.5363	-6.89353	2.12773	3.23985	0.00119593	0.00293119	d__Bacteria	p__WPS-2	c__WPS-2	o__WPS-2	f__WPS-2	g__WPS-2
19.3335	-6.92861	1.88498	3.67569	0.000237203	0.000689543	d__Bacteria	p__Spirochaetota	c__Spirochaetia	o__Spirochaetales	f__Spirochaetaceae	g__Sphaerochaeta
422.427	-7.13341	1.35666	5.25806	1.45581e-07	8.27166e-07	d__Bacteria	p__Firmicutes	c__Clostridia	o__Peptostreptococcales-Tissierellales	f__Peptostreptococcales-Tissierellales	g__W5053
56.3875	-7.14821	2.98543	2.39436	0.0166493	0.0320178	d__Bacteria	p__Proteobacteria	c__Alphaproteobacteria	o__Rhizobiales	f__Rhizobiaceae	g__Mesorhizobium
60.7857	-7.18924	1.56508	4.59353	4.35811e-06	1.81588e-05	d__Bacteria	p__Firmicutes	c__Clostridia	o__Eubacteriales	f__Anaerofustaceae	g__Anaerofustis
104.101	-7.23437	3.17023	2.28197	0.022491	0.0429217	d__Bacteria	p__Firmicutes	c__Clostridia	o__Peptostreptococcales-Tissierellales	f__Peptostreptococcales-Tissierellales	g__Helcococcus
146.136	-7.24214	2.07119	3.4966	0.000471221	0.00129456	d__Bacteria	p__Proteobacteria	c__Alphaproteobacteria	o__Rhizobiales	f__Devosiaceae	g__Pelagibacterium
69.4397	-7.33111	2.13558	3.43284	0.0005973	0.00160564	d__Bacteria	p__Chloroflexi	c__Anaerolineae	o__Caldilineales	f__Caldilineaceae	g__uncultured
207.722	-7.40738	1.53027	4.84056	1.29475e-06	5.78015e-06	d__Bacteria	p__Actinobacteriota	c__Thermoleophilia	o__Gaiellales	f__uncultured	g__uncultured
60.3927	-7.55188	2.58304	2.92364	0.00345966	0.00772245	d__Bacteria	p__Actinobacteriota	c__Coriobacteriia	o__Coriobacteriales	f__Atopobiaceae	NA
153.004	-7.56423	1.72334	4.38928	1.13728e-05	4.2436e-05	d__Bacteria	p__Firmicutes	c__Clostridia	o__Peptostreptococcales-Tissierellales	f__Peptostreptococcales-Tissierellales	g__Guggenheimella
80.7446	-7.65483	1.82649	4.19101	2.77719e-05	9.79321e-05	d__Bacteria	p__Chloroflexi	c__Anaerolineae	o__Anaerolineales	f__Anaerolineaceae	g__ADurb.Bin120
635.497	-7.84449	2.36199	3.32114	0.000896494	0.00226387	d__Archaea	p__Halobacterota	NA	NA	NA	NA
641.656	-7.87177	1.77176	4.44292	8.87456e-06	3.41329e-05	d__Bacteria	p__Synergistota	c__Synergistia	o__Synergistales	f__Synergistaceae	g__Thermovirga
187.359	-7.95579	1.99843	3.98102	6.86202e-05	0.000231825	d__Bacteria	p__Synergistota	c__Synergistia	o__Synergistales	f__Synergistaceae	NA
299.87	-7.98006	1.37505	5.80349	6.49488e-09	4.0593e-08	d__Bacteria	p__Chloroflexi	c__Anaerolineae	o__RBG-13-54-9	f__RBG-13-54-9	g__RBG-13-54-9
211.466	-8.03259	1.5222	5.27696	1.31346e-07	7.63637e-07	d__Bacteria	p__Synergistota	c__Synergistia	o__Synergistales	f__Synergistaceae	g__JGI-0000079-D21
32.7507	-8.646	1.74581	4.95243	7.32935e-07	3.52373e-06	d__Bacteria	p__Firmicutes	c__Clostridia	o__Clostridiales	f__Clostridiaceae	g__Proteiniclasticum
195.298	-8.76722	1.94596	4.50535	6.62631e-06	2.62949e-05	d__Bacteria	p__Patescibacteria	c__Saccharimonadia	o__Saccharimonadales	f__Saccharimonadales	g__Saccharimonadales
79.6479	-9.19474	2.60612	3.52814	0.000418488	0.00116955	d__Bacteria	p__Patescibacteria	c__Saccharimonadia	o__Saccharimonadales	NA	NA
632.945	-9.23878	1.31862	7.00642	2.44496e-12	2.91066e-11	d__Bacteria	p__Actinobacteriota	c__Actinobacteria	o__Actinomycetales	f__Actinomycetaceae	g__Actinomyces
122.992	-9.42749	2.6733	3.52653	0.000421038	0.00116955	d__Bacteria	p__Actinobacteriota	c__Actinobacteria	o__Propionibacteriales	f__Propionibacteriaceae	g__uncultured
265.487	-9.45072	2.10587	4.4878	7.19609e-06	2.81097e-05	d__Bacteria	p__Patescibacteria	c__Dojkabacteria	o__Dojkabacteria	f__Dojkabacteria	g__Dojkabacteria
112.861	-9.56251	3.25435	2.93838	0.00329936	0.00743099	d__Bacteria	p__Patescibacteria	c__Saccharimonadia	o__Saccharimonadales	f__Saccharimonadaceae	NA
89.9773	-9.65559	2.0415	4.72965	2.2491e-06	9.86448e-06	d__Bacteria	p__Bacteroidota	c__Bacteroidia	o__Bacteroidales	f__Rikenellaceae	g__DMER64
214.03	-9.76763	1.60081	6.10167	1.04965e-09	7.95191e-09	d__Bacteria	p__Chloroflexi	c__Anaerolineae	o__Anaerolineales	f__Anaerolineaceae	g__Anaerolinea
326.821	-10.029	1.92747	5.20318	1.95907e-07	1.04206e-06	d__Bacteria	p__Actinobacteriota	c__Actinobacteria	o__Micrococcales	f__Intrasporangiaceae	NA
255.5	-10.0566	1.72513	5.82948	5.5601e-09	3.65796e-08	d__Bacteria	p__Chloroflexi	c__Anaerolineae	o__SBR1031	f__SBR1031	g__SBR1031
2487.98	-10.5268	1.62332	6.48472	8.88946e-11	7.93702e-10	d__Bacteria	p__Chloroflexi	c__Anaerolineae	o__Anaerolineales	f__Anaerolineaceae	g__uncultured
58.4594	-10.5561	2.81549	3.7493	0.000177331	0.000534131	d__Bacteria	p__Verrucomicrobiota	c__Verrucomicrobiae	o__Pedosphaerales	f__Pedosphaeraceae	g__ADurb.Bin063-1
60.443	-11.0885	2.43699	4.55007	5.36272e-06	2.19784e-05	d__Bacteria	p__Verrucomicrobiota	c__Verrucomicrobiae	o__Pedosphaerales	f__Pedosphaeraceae	g__Pedosphaeraceae
312.091	-11.4702	1.74422	6.5761	4.82947e-11	4.64372e-10	d__Bacteria	p__Synergistota	c__Synergistia	o__Synergistales	f__Synergistaceae	g__Syner-01
79.0389	-11.6212	2.23974	5.18863	2.11852e-07	1.1034e-06	d__Bacteria	p__Bacteroidota	c__Bacteroidia	o__Bacteroidales	f__Prolixibacteraceae	g__uncultured
963.303	-11.9836	2.41887	4.95422	7.26213e-07	3.52373e-06	d__Bacteria	p__Nitrospirota	c__Thermodesulfovibrionia	o__uncultured	f__uncultured	g__uncultured
110.435	-12.9221	3.80929	3.39225	0.000693212	0.00182424	d__Bacteria	p__Proteobacteria	c__Gammaproteobacteria	o__Methylococcales	f__Methylomonadaceae	NA
213.914	-13.2146	2.06487	6.39972	1.55666e-10	1.34195e-09	d__Bacteria	p__Chloroflexi	c__Anaerolineae	o__SJA-15	f__SJA-15	g__SJA-15
2548.19	-13.9249	2.14511	6.49146	8.50058e-11	7.87091e-10	d__Archaea	p__Halobacterota	c__Methanosarcinia	o__Methanosarciniales	f__Methanosaetaceae	g__Methanosaeta
194.38	-15.3495	3.254	4.71712	2.39206e-06	1.03106e-05	d__Bacteria	p__Coprothermobacterota	c__Coprothermobacteria	o__Coprothermobacterales	f__Coprothermobacteraceae	g__Coprothermobacter
28.2649	-15.9249	3.13367	5.08186	3.73762e-07	1.90695e-06	d__Bacteria	p__Chloroflexi	c__Chloroflexia	o__Chloroflexales	f__Roseiflexaceae	g__Kouleothrix
27.2379	-16.4863	5.54972	2.97066	0.00297164	0.00675374	d__Bacteria	p__Firmicutes	c__Bacilli	o__Erysipelotrichales	f__Erysipelotrichaceae	g__Allobaculum
26.525	-17.0004	3.77308	4.50569	6.61567e-06	2.62949e-05	d__Bacteria	p__Fusobacteriota	c__Fusobacteriia	o__Fusobacteriales	f__Leptotrichiaceae	g__Leptotrichia
70.0909	-17.2858	2.91829	5.92326	3.15624e-09	2.25446e-08	d__Bacteria	p__Proteobacteria	c__Alphaproteobacteria	o__Rhizobiales	f__A0839	g__A0839
115.959	-18.0244	2.46587	7.30955	2.68029e-13	3.72263e-12	d__Bacteria	p__Actinobacteriota	c__Acidimicrobiia	o__Microtrichales	f__Microtrichaceae	g__uncultured
74.0869	-18.2709	2.77446	6.58539	4.53687e-11	4.53687e-10	d__Bacteria	p__Verrucomicrobiota	c__Verrucomicrobiae	o__Verrucomicrobiales	f__Verrucomicrobiaceae	g__uncultured
294.864	-18.5289	2.32205	7.97952	1.46898e-15	2.62318e-14	d__Bacteria	p__Actinobacteriota	c__Acidimicrobiia	o__Microtrichales	f__Ilumatobacteraceae	g__CL500-29_marine_group
51.4808	-19.0882	3.28656	5.80795	6.3241e-09	4.05391e-08	d__Bacteria	p__Proteobacteria	c__Alphaproteobacteria	o__Rhodobacterales	f__Rhodobacteraceae	g__Defluviimonas
107.091	-19.6506	3.60897	5.44493	5.18262e-08	3.16014e-07	d__Bacteria	p__Firmicutes	c__Bacilli	o__Bacillales	f__Bacillaceae	g__Amphibacillus
124.646	-19.6744	2.77627	7.08661	1.37433e-12	1.71792e-11	d__Bacteria	p__Proteobacteria	c__Alphaproteobacteria	o__Rhodobacterales	f__Rhodobacteraceae	g__Rhodobacter
212.467	-19.6869	2.67327	7.36435	1.78008e-13	2.61776e-12	d__Bacteria	p__Actinobacteriota	c__Actinobacteria	o__Micrococcales	f__Intrasporangiaceae	g__Tetrasphaera
59.8372	-19.7921	2.88084	6.87024	6.40921e-12	6.96654e-11	d__Bacteria	p__Proteobacteria	c__Alphaproteobacteria	o__Defluviicoccales	f__Defluviicoccaceae	g__Defluviicoccus
54.6754	-19.8015	2.95988	6.68997	2.23221e-11	2.32522e-10	d__Bacteria	p__Campilobacterota	c__Campylobacteria	o__Campylobacterales	f__Arcobacteraceae	g__Arcobacter
38.4615	-20.0824	3.17702	6.32114	2.59637e-10	2.16364e-09	d__Bacteria	p__Caldatribacteriota	c__JS1	o__JS1	f__JS1	g__JS1
160.383	-20.1844	5.4483	3.70471	0.000211635	0.000622456	d__Bacteria	p__Firmicutes	c__Bacilli	o__Bacillales	f__Sporolactobacillaceae	g__Sporolactobacillus
66.8282	-20.1901	3.26823	6.17769	6.50474e-10	5.24576e-09	d__Bacteria	p__Proteobacteria	c__Alphaproteobacteria	o__Sphingomonadales	f__Sphingomonadaceae	g__Novosphingobium
25.7295	-20.2728	3.46155	5.85657	4.72532e-09	3.28147e-08	d__Bacteria	p__Bacteroidota	c__Bacteroidia	o__Flavobacteriales	f__Weeksellaceae	g__Cloacibacterium
67.6603	-20.4081	2.65388	7.68992	1.47223e-14	2.30036e-13	d__Bacteria	p__Firmicutes	c__Clostridia	o__Eubacteriales	f__Eubacteriaceae	g__Eubacterium
86.3031	-20.898	2.56268	8.15476	3.49865e-16	7.28885e-15	d__Bacteria	p__Proteobacteria	c__Alphaproteobacteria	o__Rhizobiales	f__Beijerinckiaceae	g__Methylobacterium-Methylorubrum
107.109	-21.011	2.59314	8.10253	5.38267e-16	1.03513e-14	d__Bacteria	p__Proteobacteria	c__Alphaproteobacteria	o__Rhizobiales	f__Rhizobiales_Incertae_Sedis	g__uncultured
53.3643	-21.5146	2.61364	8.23164	1.84668e-16	4.197e-15	d__Archaea	p__Halobacterota	c__Methanomicrobia	o__Methanomicrobiales	f__Methanospirillaceae	g__Methanospirillum
884.442	-21.9739	3.76194	5.8411	5.18576e-09	3.50389e-08	d__Bacteria	p__Actinobacteriota	c__Actinobacteria	o__Propionibacteriales	f__Propionibacteriaceae	g__Brooklawnia
40.1941	-22.1524	3.11661	7.10784	1.17875e-12	1.55099e-11	d__Bacteria	p__Desulfobacterota	c__Syntrophia	o__Syntrophales	f__Smithellaceae	g__Smithella
46.7573	-22.5207	2.57543	8.74444	2.24117e-18	5.60292e-17	d__Bacteria	p__Desulfobacterota	c__Syntrophia	o__Syntrophales	f__uncultured	g__uncultured
356.233	-22.6403	2.43443	9.30003	1.40409e-20	7.02044e-19	d__Bacteria	p__Proteobacteria	c__Alphaproteobacteria	o__Sphingomonadales	f__Sphingomonadaceae	g__Sphingomonas
71.6938	-22.7645	3.3073	6.88311	5.85598e-12	6.65453e-11	d__Bacteria	p__Actinobacteriota	c__Acidimicrobiia	o__Microtrichales	f__Microtrichaceae	g__Candidatus_Microthrix
191.309	-22.9727	2.56425	8.95884	3.28125e-19	1.17187e-17	d__Bacteria	p__Proteobacteria	c__Alphaproteobacteria	o__Sphingomonadales	f__Sphingomonadaceae	NA
137.906	-23.4288	2.55669	9.16374	5.01287e-20	2.0887e-18	d__Bacteria	p__Chloroflexi	c__Anaerolineae	o__Anaerolineales	f__Anaerolineaceae	g__Leptolinea
169.222	-24.6901	3.16398	7.8035	6.02135e-15	1.00356e-13	d__Bacteria	p__Firmicutes	c__Clostridia	o__Clostridiales	f__Clostridiaceae	g__Clostridium_sensu_stricto_12
201.653	-24.8365	2.81724	8.8159	1.18727e-18	3.71021e-17	d__Bacteria	p__Acidobacteriota	c__Aminicenantia	o__Aminicenantales	f__Aminicenantales	g__Aminicenantales
409.62	-25.316	2.42014	10.4606	1.31083e-25	1.09236e-23	d__Archaea	p__Halobacterota	c__Methanomicrobia	o__Methanomicrobiales	f__Methanoregulaceae	g__Methanolinea
345.495	-25.7529	2.93941	8.76125	1.931e-18	5.36388e-17	d__Bacteria	p__Bacteroidota	c__Bacteroidia	o__Bacteroidales	f__Paludibacteraceae	g__Paludibacter
577.543	-25.776	2.29348	11.2388	2.62851e-29	3.28564e-27	d__Bacteria	p__Chloroflexi	c__Anaerolineae	o__Anaerolineales	f__Anaerolineaceae	NA
535.117	-25.799	2.05255	12.5693	3.11539e-36	7.78847e-34	d__Bacteria	p__Bacteroidota	c__Bacteroidia	o__Bacteroidales	f__Bacteroidetes_vadinHA17	g__Bacteroidetes_vadinHA17
375.027	-25.9669	2.71176	9.57566	1.01206e-21	6.32539e-20	d__Bacteria	p__Chloroflexi	c__Anaerolineae	o__Anaerolineales	f__Anaerolineaceae	g__Longilinea
*Positive log2FoldChange means overexpression in this type of reactor
