# Supplementary material for: Multivariate comparison of taxonomic, chemical and operational data from 80 different full-scale anaerobic digester-related systems
Source: Biotechnol Biofuels Bioprod. 2024 Jun 20;17:84. doi: 10.1186/s13068-024-02525-1 (PMC11191226; doi:10.1186/s13068-024-02525-1)
Supplement: Supplementary file 8 — Supplementary Tables 4A-F. All multivariate analysis. [file 13068_2024_2525_MOESM8_ESM.zip › Supple 8/Supplementary Table 4F.xlsx]

## Sheet: CropManure_vs_Biowaste
	baseMean	log2FoldChange	lfcSE	stat	pvalue	padj	Rank1	Rank2	Rank3	Rank4	Rank5	Rank6
Biowaste	627.235	2.25961	0.486989	4.63997	3.48461e-06	0.00056015	d__Bacteria	p__Firmicutes	c__Limnochordia	o__Limnochordia	f__Limnochordia	g__Limnochordia
	140.203	1.47152	0.484423	3.03768	0.00238408	0.0450872	d__Bacteria	p__Firmicutes	c__Clostridia	o__Oscillospirales	f__Oscillospiraceae	g__NK4A214_group
	245.578	1.34823	0.394161	3.42052	0.000625015	0.0200942	d__Bacteria	p__Firmicutes	c__Clostridia	o__Lachnospirales	f__Defluviitaleaceae	g__Defluviitalea
	75.706	1.27959	0.396469	3.22748	0.00124887	0.0308856	d__Bacteria	p__Firmicutes	c__Clostridia	o__Clostridia	f__Hungateiclostridiaceae	g__uncultured
Crop/Manure	954.475	-1.67751	0.500684	-3.35044	0.000806828	0.024369	d__Bacteria	p__Actinobacteriota	c__Actinobacteria	o__Corynebacteriales	f__Corynebacteriaceae	g__Corynebacterium
	42.6771	-1.99674	0.667716	-2.9904	0.00278612	0.0484183	d__Bacteria	p__Firmicutes	c__Bacilli	o__Erysipelotrichales	f__Erysipelotrichaceae	NA
	852.775	-2.25787	0.629421	-3.58722	0.000334219	0.0143269	d__Bacteria	p__Firmicutes	c__Clostridia	o__Peptostreptococcales-Tissierellales	f__Peptostreptococcaceae	g__Romboutsia
	58.7545	-2.36598	0.604334	-3.91502	9.03962e-05	0.0064583	d__Bacteria	p__Actinobacteriota	c__Actinobacteria	o__Corynebacteriales	f__Dietziaceae	g__Dietzia
	146.094	-2.52949	0.780426	-3.24116	0.00119043	0.0308856	d__Bacteria	p__Firmicutes	c__Clostridia	o__Peptostreptococcales-Tissierellales	f__Peptostreptococcaceae	NA
	9.98449	-2.87479	0.888612	-3.23514	0.00121582	0.0308856	d__Bacteria	p__Actinobacteriota	c__Actinobacteria	o__Pseudonocardiales	f__Pseudonocardiaceae	g__Saccharopolyspora
	679.36	-2.90265	0.784601	-3.69953	0.000216	0.0106974	d__Bacteria	p__Firmicutes	c__Clostridia	o__Peptostreptococcales-Tissierellales	f__Peptostreptococcaceae	g__Paeniclostridium
	4476.89	-2.91464	0.567723	-5.1339	2.83792e-07	7.69549e-05	d__Bacteria	p__Firmicutes	c__Clostridia	o__Clostridiales	f__Clostridiaceae	g__Clostridium_sensu_stricto_1
	21.9781	-2.98023	0.984847	-3.02609	0.00247743	0.0453793	d__Bacteria	p__Verrucomicrobiota	c__Kiritimatiellae	o__WCHB1-41	f__WCHB1-41	g__WCHB1-41
	23.8816	-2.98526	0.942015	-3.16901	0.00152959	0.0347693	d__Bacteria	p__Firmicutes	c__Clostridia	o__Lachnospirales	f__Lachnospiraceae	g__Cellulosilyticum
	56.5528	-3.01662	0.861876	-3.50007	0.000465145	0.017996	d__Bacteria	p__Actinobacteriota	c__Actinobacteria	o__Micrococcales	f__Brevibacteriaceae	g__Brevibacterium
	58.9966	-3.12858	0.992606	-3.15188	0.00162221	0.0347693	d__Bacteria	p__Actinobacteriota	c__Actinobacteria	o__Streptosporangiales	f__Nocardiopsaceae	g__Nocardiopsis
	6.67553	-3.14753	0.99564	-3.16132	0.00157058	0.0347693	d__Bacteria	p__Cyanobacteria	c__Vampirivibrionia	o__Gastranaerophilales	f__Gastranaerophilales	g__Gastranaerophilales
	17.5227	-3.26199	1.05624	-3.08831	0.00201299	0.0392228	d__Bacteria	p__Actinobacteriota	c__Actinobacteria	o__Glycomycetales	f__Glycomycetaceae	g__Glycomyces
	5.9803	-3.33655	0.975267	-3.42117	0.000623527	0.0200942	d__Bacteria	p__Actinobacteriota	c__Actinobacteria	o__Micromonosporales	f__Micromonosporaceae	g__Longispora
	1105.71	-3.59349	0.971422	-3.6992	0.000216277	0.0106974	d__Bacteria	p__Firmicutes	c__Bacilli	o__Lactobacillales	f__Streptococcaceae	g__Streptococcus
	2.7658	-3.80135	1.10187	-3.44989	0.000560808	0.0200333	d__Bacteria	p__Verrucomicrobiota	c__Lentisphaeria	o__Oligosphaerales	f__Oligosphaeraceae	g__ADurb.Bin063-2
	333.649	-3.8032	1.08849	-3.49403	0.00047579	0.017996	d__Bacteria	p__Actinobacteriota	c__Actinobacteria	o__Micrococcales	f__Dermabacteraceae	g__Brachybacterium
	14.0887	-3.83281	1.22011	-3.14136	0.00168165	0.0348807	d__Bacteria	p__Verrucomicrobiota	c__Verrucomicrobiae	o__LD1-PB3	f__LD1-PB3	g__LD1-PB3
	5.78236	-3.86548	1.15687	-3.34133	0.000833776	0.024369	d__Bacteria	p__Firmicutes	c__Clostridia	o__Oscillospirales	f__Oscillospiraceae	g__Sporobacter
	262.886	-3.86804	0.760007	-5.08948	3.59043e-07	7.69549e-05	d__Archaea	p__Euryarchaeota	c__Methanobacteria	o__Methanobacteriales	f__Methanothermobacteriaceae	g__Methanothermobacter
	3.53543	-4.18413	1.1161	-3.74889	0.000177616	0.0103825	d__Bacteria	p__Actinobacteriota	c__Actinobacteria	o__Pseudonocardiales	f__Pseudonocardiaceae	g__Pseudonocardiaceae
	4.80378	-4.22655	1.27294	-3.32031	0.000899174	0.0251378	d__Bacteria	p__Firmicutes	c__Bacilli	o__Lactobacillales	f__Carnobacteriaceae	g__Jeotgalibaca
	59.6243	-4.24817	1.03722	-4.09572	4.20867e-05	0.00386596	d__Bacteria	p__Actinobacteriota	c__Actinobacteria	o__Micrococcales	f__Bogoriellaceae	g__Georgenia
	103.89	-4.82544	1.23085	-3.92042	8.83945e-05	0.0064583	d__Bacteria	p__Firmicutes	c__Bacilli	o__Lactobacillales	f__Enterococcaceae	g__Enterococcus
	6.00815	-5.13163	1.1855	-4.32865	1.50024e-05	0.00192931	d__Bacteria	p__Actinobacteriota	c__Actinobacteria	o__Micrococcales	f__Micrococcaceae	g__Kocuria
	5.71577	-5.25688	1.64964	-3.18669	0.00143911	0.0342722	d__Bacteria	p__Proteobacteria	c__Gammaproteobacteria	o__Burkholderiales	f__Alcaligenaceae	g__Pusillimonas
	14.7112	-5.58216	1.48208	-3.76643	0.000165599	0.0103825	d__Bacteria	p__Desulfobacterota	c__Syntrophia	o__Syntrophales	f__uncultured	g__uncultured
	10.6942	-6.1573	1.97974	-3.11015	0.00186992	0.0375737	d__Bacteria	p__Bacteroidota	c__Bacteroidia	o__Flavobacteriales	f__Cryomorphaceae	g__uncultured
	39.2752	-6.43846	1.77964	-3.61785	0.000297062	0.0136436	d__Bacteria	p__Caldatribacteriota	c__JS1	o__JS1	f__JS1	g__JS1
	21.2853	-6.73813	2.23231	-3.01845	0.00254068	0.0453793	d__Bacteria	p__Firmicutes	c__Bacilli	o__Erysipelotrichales	f__Erysipelotrichaceae	g__Dubosiella
	332.428	-7.12656	1.70218	-4.18672	2.83019e-05	0.00303302	d__Bacteria	p__Proteobacteria	c__Gammaproteobacteria	o__Enterobacterales	f__Enterobacteriaceae	g__Escherichia-Shigella
	12.5354	-23.0357	2.39204	-9.63014	5.96472e-22	3.83532e-19	d__Bacteria	p__Bacteroidota	c__Rhodothermia	o__Balneolales	f__Balneolaceae	g__Balneola

## Sheet: CropManure_vs_IndustrialWaste
	baseMean	log2FoldChange	lfcSE	stat	pvalue	padj	Rank1	Rank2	Rank3	Rank4	Rank5	Rank6
Industrial Waste	609.203	9.65437	1.50204	6.42751	1.29712e-10	1.43239e-08	d__Bacteria	p__Coprothermobacterota	c__Coprothermobacteria	o__Coprothermobacterales	f__Coprothermobacteraceae	g__Coprothermobacter
	17.033	9.253	2.39631	3.86135	0.000112761	0.00111749	d__Bacteria	p__Actinobacteriota	c__Actinobacteria	o__Frankiales	f__Sporichthyaceae	g__Longivirga
	10.4943	7.95801	3.24425	2.45296	0.0141685	0.046408	d__Bacteria	p__Proteobacteria	c__Alphaproteobacteria	o__Rhizobiales	f__Rhizobiaceae	g__Rhizobiaceae
	83.9477	7.81124	1.03933	7.51567	5.66219e-14	8.75375e-12	d__Bacteria	p__Acidobacteriota	c__Aminicenantia	o__Aminicenantales	f__Aminicenantales	g__Aminicenantales
	81.184	7.74469	1.54239	5.02123	5.13427e-07	1.58752e-05	d__Bacteria	p__Chloroflexi	c__Chloroflexia	o__Chloroflexales	f__Roseiflexaceae	g__Kouleothrix
	12.3849	7.68545	1.71759	4.47456	7.65675e-06	0.000140921	d__Bacteria	p__Firmicutes	c__Negativicutes	o__Veillonellales-Selenomonadales	f__Sporomusaceae	g__uncultured
	8.51101	7.65519	1.86105	4.11336	3.89935e-05	0.000528807	d__Archaea	p__Halobacterota	c__Methanomicrobia	o__Methanomicrobiales	f__Methanoregulaceae	g__Methanoregula
	11.3582	7.49579	2.03597	3.68168	0.000231705	0.00186571	d__Bacteria	p__Bacteroidota	c__Bacteroidia	o__Chitinophagales	f__Chitinophagaceae	g__Terrimonas
	17.4994	7.4946	1.84267	4.06725	4.75719e-05	0.000612885	d__Bacteria	p__Proteobacteria	c__Alphaproteobacteria	o__Rhizobiales	f__Beijerinckiaceae	g__Bosea
	9.21937	7.15365	1.88655	3.79193	0.000149484	0.00137561	d__Bacteria	p__Bacteroidota	c__Bacteroidia	o__Chitinophagales	f__Chitinophagaceae	g__Ferruginibacter
	7.2224	6.9652	2.68174	2.59727	0.00939679	0.0331609	d__Bacteria	p__Armatimonadota	c__Fimbriimonadia	o__Fimbriimonadales	f__Fimbriimonadaceae	g__Fimbriimonadaceae
	6.70001	6.85967	2.38082	2.88122	0.00396134	0.0162879	d__Bacteria	p__Proteobacteria	c__Alphaproteobacteria	o__Acetobacterales	f__Acetobacteraceae	g__uncultured
	4.11172	6.60143	2.24994	2.93405	0.00334568	0.0142884	d__Bacteria	p__Proteobacteria	c__Alphaproteobacteria	o__Rhizobiales	f__Rhizobiales_Incertae_Sedis	NA
	5.13546	6.55302	2.10144	3.11834	0.0018187	0.00956364	d__Bacteria	p__Proteobacteria	c__Alphaproteobacteria	o__Rhizobiales	f__Pleomorphomonadaceae	g__uncultured
	219.223	6.50834	1.35702	4.79604	1.61837e-06	3.90937e-05	d__Bacteria	p__Proteobacteria	c__Alphaproteobacteria	o__Rhodobacterales	f__Rhodobacteraceae	g__Rhodobacter
	9.30535	6.43807	1.69562	3.79689	0.000146525	0.00136463	d__Bacteria	p__Chloroflexi	c__Anaerolineae	o__ADurb.Bin180	f__ADurb.Bin180	g__ADurb.Bin180
	62.1435	6.34491	1.30501	4.86198	1.16218e-06	3.0978e-05	d__Bacteria	p__Verrucomicrobiota	c__Verrucomicrobiae	o__Pedosphaerales	f__Pedosphaeraceae	g__ADurb.Bin063-1
	30.0969	6.30621	1.55697	4.05032	5.11468e-05	0.000627564	d__Bacteria	p__Chloroflexi	c__Chloroflexia	o__Chloroflexales	f__Roseiflexaceae	g__uncultured
	23.4646	6.28259	1.55579	4.03821	5.386e-05	0.00064052	d__Bacteria	p__Proteobacteria	c__Alphaproteobacteria	o__Rhodobacterales	f__Rhodobacteraceae	g__Pseudorhodobacter
	9.23342	6.23985	1.47473	4.23119	2.32458e-05	0.000339038	d__Bacteria	p__Proteobacteria	c__Alphaproteobacteria	o__Rhodobacterales	f__Rhodobacteraceae	g__Amaricoccus
	7.29014	6.15584	1.98516	3.10094	0.00192909	0.00984116	d__Bacteria	p__Proteobacteria	c__Alphaproteobacteria	o__Acetobacterales	f__Acetobacteraceae	NA
	4.50787	6.11931	1.95623	3.12811	0.00175936	0.00944436	d__Bacteria	p__Patescibacteria	c__Gracilibacteria	o__Candidatus_Peregrinibacteria	f__Candidatus_Peregrinibacteria	g__Candidatus_Peregrinibacteria
	91.1379	6.11136	1.31724	4.63953	3.49207e-06	7.29559e-05	d__Bacteria	p__Proteobacteria	c__Alphaproteobacteria	o__Defluviicoccales	f__Defluviicoccaceae	g__Defluviicoccus
	28.2478	6.09375	1.81176	3.36345	0.00076974	0.00491743	d__Bacteria	p__Chloroflexi	c__OLB14	o__OLB14	f__OLB14	g__OLB14
	63.4924	6.07152	1.35864	4.4688	7.86581e-06	0.000141402	d__Bacteria	p__Chloroflexi	c__Anaerolineae	o__1-20	f__1-20	g__1-20
	433.926	6.01556	1.11095	5.4148	6.13561e-08	2.93569e-06	d__Archaea	p__Halobacterota	c__Methanomicrobia	o__Methanomicrobiales	f__Methanoregulaceae	g__Methanolinea
	3.40472	5.86815	2.34571	2.50165	0.0123616	0.0420948	d__Bacteria	p__Planctomycetota	c__OM190	o__OM190	f__OM190	g__OM190
	20.9412	5.83791	1.89132	3.08669	0.00202398	0.0101593	d__Bacteria	p__Proteobacteria	c__Alphaproteobacteria	o__Rhizobiales	f__Labraceae	g__Labrys
	677.588	5.83402	1.06157	5.49566	3.89254e-08	2.50745e-06	d__Bacteria	p__Chloroflexi	c__Anaerolineae	o__Anaerolineales	f__Anaerolineaceae	NA
	4.57859	5.82216	2.01205	2.89364	0.00380804	0.0157412	d__Bacteria	p__Proteobacteria	c__Alphaproteobacteria	o__Reyranellales	f__Reyranellaceae	g__Reyranella
	3.20749	5.68384	2.32937	2.44008	0.014684	0.0476922	d__Bacteria	p__Proteobacteria	c__Alphaproteobacteria	o__Tistrellales	f__Geminicoccaceae	g__uncultured
	52.211	5.67216	1.30313	4.35272	1.3446e-05	0.00021767	d__Bacteria	p__Actinobacteriota	c__Acidimicrobiia	o__IMCC26256	f__IMCC26256	g__IMCC26256
	11.8546	5.58896	1.57983	3.53769	0.000403642	0.00297157	d__Bacteria	p__Proteobacteria	c__Alphaproteobacteria	o__Puniceispirillales	f__Puniceispirillales_Incertae_Sedis	g__Constrictibacter
	4.85755	5.55202	2.08634	2.66112	0.00778805	0.0285316	d__Bacteria	p__Proteobacteria	c__Alphaproteobacteria	o__Caulobacterales	f__Hyphomonadaceae	g__SWB02
	3.69336	5.51302	1.57083	3.50962	0.00044875	0.00315349	d__Bacteria	p__Verrucomicrobiota	c__Verrucomicrobiae	o__Pedosphaerales	f__Pedosphaeraceae	NA
	16.2877	5.4656	1.6886	3.23677	0.0012089	0.00697219	d__Bacteria	p__Acidobacteriota	c__Blastocatellia	o__DS-100	f__DS-100	g__DS-100
	3.52483	5.42367	1.98934	2.72636	0.00640362	0.024226	d__Bacteria	p__Proteobacteria	c__Alphaproteobacteria	o__Azospirillales	f__Inquilinaceae	g__Inquilinus
	8.87887	5.41052	1.72107	3.14369	0.00166831	0.0092021	d__Bacteria	p__Proteobacteria	c__Alphaproteobacteria	o__Caulobacterales	f__Caulobacteraceae	g__Caulobacter
	11.0581	5.40506	2.04157	2.6475	0.0081089	0.0294281	d__Bacteria	p__Bacteroidota	c__Bacteroidia	o__Bacteroidales	f__Tannerellaceae	g__Macellibacteroides
	38.7395	5.30954	1.50664	3.52408	0.00042495	0.00306997	d__Bacteria	p__Proteobacteria	c__Alphaproteobacteria	o__Acetobacterales	f__Acetobacteraceae	g__Roseomonas
	167.019	5.29216	1.30655	4.05049	5.11112e-05	0.000627564	d__Bacteria	p__Actinobacteriota	c__Acidimicrobiia	o__Microtrichales	f__Microtrichaceae	g__uncultured
	16.7904	5.27941	1.78491	2.95781	0.00309837	0.0136082	d__Archaea	p__Thermoplasmatota	c__Thermoplasmata	o__Methanomassiliicoccales	f__Methanomassiliicoccaceae	g__uncultured
	3.27107	5.27756	1.99962	2.63927	0.0083084	0.0298716	d__Bacteria	p__Chloroflexi	c__JG30-KF-CM66	o__JG30-KF-CM66	f__JG30-KF-CM66	g__JG30-KF-CM66
	2.0724	5.27735	1.83486	2.87615	0.00402555	0.0164643	d__Bacteria	p__Chloroflexi	c__Anaerolineae	o__Ardenticatenales	f__uncultured	g__uncultured
	152.775	5.23829	1.24325	4.2134	2.51559e-05	0.000353554	d__Bacteria	p__Chloroflexi	c__Anaerolineae	o__Anaerolineales	f__Anaerolineaceae	g__Leptolinea
	519.514	5.22786	1.01812	5.13482	2.82419e-07	1.03957e-05	d__Bacteria	p__Bacteroidota	c__Bacteroidia	o__Bacteroidales	f__Bacteroidetes_vadinHA17	g__Bacteroidetes_vadinHA17
	44.1398	5.17419	1.35257	3.82545	0.000130531	0.00124569	d__Bacteria	p__Chloroflexi	c__Anaerolineae	o__Anaerolineales	f__Anaerolineaceae	g__Pelolinea
	96.8779	5.14004	1.7142	2.9985	0.00271316	0.0122647	d__Bacteria	p__Proteobacteria	c__Alphaproteobacteria	o__Rhodobacterales	f__Rhodobacteraceae	g__Defluviimonas
	469.625	5.08174	1.07175	4.74155	2.12086e-06	4.82184e-05	d__Bacteria	p__Patescibacteria	c__Saccharimonadia	o__Saccharimonadales	f__Saccharimonadales	g__Saccharimonadales
	65.3843	5.07578	1.35825	3.737	0.000186228	0.00161746	d__Bacteria	p__Verrucomicrobiota	c__Verrucomicrobiae	o__Pedosphaerales	f__Pedosphaeraceae	g__Pedosphaeraceae
	10.976	5.06195	1.29006	3.92382	8.71542e-05	0.000922879	d__Bacteria	p__Actinobacteriota	c__Coriobacteriia	o__OPB41	f__OPB41	g__OPB41
	126.869	5.00359	1.53575	3.25807	0.00112173	0.00651952	d__Bacteria	p__Proteobacteria	c__Alphaproteobacteria	o__Sphingomonadales	f__Sphingomonadaceae	g__Novosphingobium
	46.1618	4.97403	1.32979	3.74047	0.000183679	0.00161345	d__Bacteria	p__Nitrospirota	c__Nitrospiria	o__Nitrospirales	f__Nitrospiraceae	g__Nitrospira
	18.0544	4.95116	1.64029	3.01848	0.00254048	0.0119018	d__Bacteria	p__Acidobacteriota	c__c5LKS83	o__c5LKS83	f__c5LKS83	g__c5LKS83
	76.9869	4.91838	1.32093	3.72341	0.00019655	0.0016696	d__Bacteria	p__Bacteroidota	c__SJA-28	o__SJA-28	f__SJA-28	g__SJA-28
	199.166	4.9056	0.966805	5.07403	3.89481e-07	1.25445e-05	d__Bacteria	p__Actinobacteriota	c__Acidimicrobiia	o__Microtrichales	f__Iamiaceae	g__Iamia
	5.33515	4.89173	1.20024	4.07563	4.58895e-05	0.00061098	d__Bacteria	p__Spirochaetota	c__Spirochaetia	o__Spirochaetales	f__Spirochaetaceae	g__uncultured
	11.9159	4.86388	1.9747	2.4631	0.0137742	0.0458267	d__Bacteria	p__Proteobacteria	c__Alphaproteobacteria	o__Rhizobiales	f__Hyphomicrobiaceae	g__uncultured
	12.3541	4.84876	1.31102	3.69845	0.000216918	0.00178381	d__Bacteria	p__Patescibacteria	c__Microgenomatia	o__Candidatus_Pacebacteria	f__Candidatus_Pacebacteria	g__Candidatus_Pacebacteria
	19.6003	4.84089	1.59927	3.02694	0.00247046	0.0117157	d__Bacteria	p__Proteobacteria	c__Alphaproteobacteria	o__Rhizobiales	f__Hyphomicrobiaceae	g__Pedomicrobium
	244.358	4.83623	0.834256	5.79706	6.74863e-09	5.21669e-07	d__Bacteria	p__Chloroflexi	c__Anaerolineae	o__Anaerolineales	f__Anaerolineaceae	g__Anaerolinea
	72.6621	4.8164	1.58867	3.03171	0.0024317	0.0116031	d__Bacteria	p__Proteobacteria	c__Alphaproteobacteria	o__Rhizobiales	f__A0839	g__A0839
	2.18946	4.80872	1.78107	2.69991	0.0069359	0.0259007	d__Bacteria	p__Planctomycetota	c__Planctomycetes	o__Pirellulales	f__Pirellulaceae	g__uncultured
	145.36	4.8004	1.46139	3.28482	0.00102046	0.00631053	d__Bacteria	p__Chloroflexi	c__Anaerolineae	o__Anaerolineales	f__Anaerolineaceae	g__Longilinea
	7.1351	4.79409	1.63127	2.93886	0.00329423	0.0141953	d__Bacteria	p__Patescibacteria	c__Saccharimonadia	o__Saccharimonadales	f__LWQ8	g__LWQ8
	27.1231	4.77548	1.32062	3.61609	0.000299085	0.00233528	d__Bacteria	p__Proteobacteria	c__Alphaproteobacteria	o__uncultured	f__uncultured	g__uncultured
	15.9194	4.76529	1.17029	4.07189	4.66336e-05	0.00061098	d__Bacteria	p__Actinobacteriota	c__Acidimicrobiia	o__Microtrichales	f__Ilumatobacteraceae	NA
	118.567	4.76437	1.11486	4.27352	1.92407e-05	0.000293657	d__Bacteria	p__Proteobacteria	c__Alphaproteobacteria	o__Rhizobiales	f__Hyphomicrobiaceae	g__Hyphomicrobium
	23.0771	4.75868	1.66242	2.86249	0.00420322	0.0170058	d__Bacteria	p__Actinobacteriota	c__Actinobacteria	o__uncultured	f__uncultured	g__uncultured
	5.70975	4.73033	1.70067	2.78145	0.0054116	0.0210692	d__Bacteria	p__Proteobacteria	c__Alphaproteobacteria	o__Rhizobiales	f__Xanthobacteraceae	g__Pseudolabrys
	34.2433	4.67385	1.48989	3.13704	0.00170665	0.00929041	d__Bacteria	p__Proteobacteria	c__Alphaproteobacteria	o__Azospirillales	f__Azospirillales_Incertae_Sedis	g__Stella
	48.5798	4.62294	1.22705	3.76751	0.000164883	0.00149947	d__Bacteria	p__Chloroflexi	c__Anaerolineae	o__uncultured	f__uncultured	g__uncultured
	137.625	4.60634	1.41367	3.25843	0.00112032	0.00651952	d__Bacteria	p__Actinobacteriota	c__Actinobacteria	o__Propionibacteriales	f__Propionibacteriaceae	g__uncultured
	330.574	4.60593	1.46597	3.14191	0.00167852	0.0092021	d__Bacteria	p__Actinobacteriota	c__Actinobacteria	o__Micrococcales	f__Intrasporangiaceae	g__Tetrasphaera
	5.92006	4.5941	1.85303	2.47924	0.0131664	0.0445794	d__Bacteria	p__Patescibacteria	c__Microgenomatia	o__Candidatus_Shapirobacteria	f__Candidatus_Shapirobacteria	g__Candidatus_Shapirobacteria
	8.81341	4.53166	1.4567	3.11092	0.00186508	0.00974126	d__Bacteria	p__Synergistota	c__Synergistia	o__Synergistales	f__Synergistaceae	g__Lactivibrio
	16.9092	4.49023	1.54446	2.90731	0.00364557	0.0152326	d__Bacteria	p__Acidobacteriota	c__Blastocatellia	o__Blastocatellales	f__Blastocatellaceae	NA
	180.387	4.46934	1.4132	3.16257	0.00156385	0.00869679	d__Bacteria	p__Proteobacteria	c__Alphaproteobacteria	o__Rhizobiales	f__Rhizobiales_Incertae_Sedis	g__uncultured
	18.8995	4.46875	1.52817	2.92425	0.00345284	0.0146651	d__Bacteria	p__Proteobacteria	c__Alphaproteobacteria	o__Rhizobiales	f__Devosiaceae	NA
	10.4306	4.41581	1.49775	2.94829	0.00319534	0.0139548	d__Bacteria	p__Firmicutes	c__Clostridia	o__Oscillospirales	f__Oscillospiraceae	g__Intestinimonas
	129.838	4.36951	1.33447	3.27434	0.00105911	0.00640808	d__Bacteria	p__Bacteroidota	c__Bacteroidia	o__Bacteroidales	f__Paludibacteraceae	g__Paludibacter
	47.3144	4.36385	0.915268	4.76784	1.8621e-06	4.36184e-05	d__Bacteria	p__Proteobacteria	c__Alphaproteobacteria	o__Rhizobiales	NA	NA
	95.6039	4.351	1.25336	3.47147	0.000517617	0.00354087	d__Bacteria	p__Bacteroidota	c__Bacteroidia	o__Bacteroidales	f__Prolixibacteraceae	g__uncultured
	33.8281	4.35057	1.24996	3.48057	0.00050035	0.00345331	d__Bacteria	p__Actinobacteriota	c__Acidimicrobiia	o__Microtrichales	NA	NA
	196.547	4.28294	1.17176	3.65513	0.000257053	0.00202757	d__Archaea	p__Halobacterota	NA	NA	NA	NA
	20.6955	4.27331	0.930146	4.59423	4.34346e-06	8.83551e-05	d__Bacteria	p__Actinobacteriota	c__Actinobacteria	o__Corynebacteriales	f__Mycobacteriaceae	g__Mycobacterium
	215.245	4.26366	1.21439	3.51093	0.000446539	0.00315349	d__Bacteria	p__Proteobacteria	c__Alphaproteobacteria	o__Sphingomonadales	f__Sphingomonadaceae	NA
	37.699	4.19801	0.936241	4.4839	7.32898e-06	0.000140921	d__Bacteria	p__Myxococcota	c__Polyangia	o__Polyangiales	f__Phaselicystidaceae	g__Phaselicystis
	59.4242	4.16383	1.2242	3.40127	0.000670733	0.00435695	d__Bacteria	p__Proteobacteria	c__Alphaproteobacteria	o__Rhizobiales	f__Beijerinckiaceae	NA
	8.66542	4.14447	0.811673	5.10609	3.28892e-07	1.15561e-05	d__Bacteria	p__Chloroflexi	c__Anaerolineae	NA	NA	NA
	464.175	4.13646	1.33631	3.09544	0.00196521	0.00992881	d__Bacteria	p__Actinobacteriota	c__Acidimicrobiia	o__Microtrichales	f__Ilumatobacteraceae	g__CL500-29_marine_group
	743.785	4.1363	0.695236	5.94949	2.68971e-09	2.31016e-07	d__Bacteria	p__Proteobacteria	c__Alphaproteobacteria	o__Rhodobacterales	f__Rhodobacteraceae	g__Paracoccus
	89.0871	4.08306	1.26657	3.22372	0.00126538	0.00719218	d__Bacteria	p__Actinobacteriota	c__Acidimicrobiia	o__Microtrichales	f__Microtrichaceae	g__IMCC26207
	16.4614	4.06772	1.06786	3.80923	0.000139402	0.00131412	d__Bacteria	p__Chloroflexi	c__Chloroflexia	o__Thermomicrobiales	f__AKYG1722	g__AKYG1722
	213.831	4.05534	0.598271	6.77844	1.21481e-11	1.56508e-09	d__Bacteria	p__Proteobacteria	c__Alphaproteobacteria	o__Rhizobiales	f__Devosiaceae	g__Devosia
	20.6869	4.02279	1.47233	2.73226	0.00629022	0.024071	d__Bacteria	p__Spirochaetota	c__Leptospirae	o__Leptospirales	f__Leptospiraceae	g__RBG-16-49-21
	55.9486	4.0035	1.13122	3.5391	0.000401496	0.00297157	d__Bacteria	p__Proteobacteria	c__Alphaproteobacteria	o__Rhizobiales	f__Xanthobacteraceae	NA
	362.159	3.99969	0.858921	4.65664	3.2141e-06	6.9014e-05	d__Bacteria	p__Actinobacteriota	c__Actinobacteria	o__Micrococcales	f__Intrasporangiaceae	NA
	79.8725	3.97153	0.984447	4.03428	5.47698e-05	0.00064147	d__Bacteria	p__WPS-2	c__WPS-2	o__WPS-2	f__WPS-2	g__WPS-2
	32.0869	3.86132	1.27849	3.02022	0.00252592	0.0119018	d__Bacteria	p__Verrucomicrobiota	c__Verrucomicrobiae	o__Verrucomicrobiales	f__Verrucomicrobiaceae	g__uncultured
	85.4031	3.81914	1.31361	2.90736	0.00364499	0.0152326	d__Bacteria	p__Patescibacteria	c__Saccharimonadia	o__Saccharimonadales	NA	NA
	22.9009	3.77981	1.02912	3.67287	0.000239839	0.00191129	d__Bacteria	p__Firmicutes	c__Clostridia	o__Christensenellales	f__Christensenellaceae	NA
	73.5567	3.73379	1.06238	3.51455	0.0004405	0.00315284	d__Bacteria	p__Chloroflexi	c__Anaerolineae	o__Caldilineales	f__Caldilineaceae	g__uncultured
	5.04114	3.72234	1.51428	2.45816	0.0139652	0.046133	d__Bacteria	p__Patescibacteria	NA	NA	NA	NA
	496.749	3.65168	0.674937	5.41041	6.28819e-08	2.93569e-06	d__Bacteria	p__Proteobacteria	c__Alphaproteobacteria	o__Rhodobacterales	f__Rhodobacteraceae	NA
	100.443	3.6004	0.844633	4.26268	2.01986e-05	0.000300261	d__Bacteria	p__Chloroflexi	c__Anaerolineae	o__SBR1031	f__SBR1031	g__SBR1031
	24.5127	3.5974	1.38088	2.60515	0.0091834	0.0325632	d__Bacteria	p__Bacteroidota	c__Bacteroidia	o__Sphingobacteriales	f__Lentimicrobiaceae	g__Lentimicrobiaceae
	12.0708	3.59044	1.19231	3.01133	0.00260105	0.0121121	d__Bacteria	p__Proteobacteria	c__Alphaproteobacteria	o__Rhizobiales	f__Hyphomicrobiaceae	NA
	122.91	3.58521	0.735424	4.87502	1.08799e-06	3.00363e-05	d__Bacteria	p__Synergistota	c__Synergistia	o__Synergistales	f__Synergistaceae	g__Syner-01
	117.354	3.56604	1.19152	2.99286	0.00276377	0.0124209	d__Bacteria	p__Chloroflexi	c__Anaerolineae	o__SJA-15	f__SJA-15	g__SJA-15
	9.56618	3.46265	1.00781	3.43583	0.000590746	0.00390296	d__Bacteria	p__Bdellovibrionota	c__Bdellovibrionia	o__Bdellovibrionales	f__Bdellovibrionaceae	g__Bdellovibrio
	22.2838	3.45453	1.10654	3.12191	0.00179684	0.00952194	d__Bacteria	p__Patescibacteria	c__Saccharimonadia	o__Saccharimonadales	f__Saccharimonadaceae	g__TM7a
	320.018	3.45355	0.689485	5.00889	5.47452e-07	1.62762e-05	d__Bacteria	p__Chloroflexi	c__Anaerolineae	o__RBG-13-54-9	f__RBG-13-54-9	g__RBG-13-54-9
	27.3734	3.44653	1.08644	3.1723	0.00151238	0.00853338	d__Bacteria	p__Proteobacteria	c__Alphaproteobacteria	o__Rhodobacterales	f__Rhodobacteraceae	g__Gemmobacter
	19.1496	3.43551	1.37097	2.5059	0.012214	0.0417762	d__Bacteria	p__Actinobacteriota	c__Actinobacteria	o__Micrococcales	f__Intrasporangiaceae	g__Ornithinimicrobium
	7.79801	3.41634	1.39867	2.44255	0.0145838	0.0475666	d__Bacteria	p__Actinobacteriota	c__Coriobacteriia	o__Coriobacteriales	f__Coriobacteriales_Incertae_Sedis	g__Raoultibacter
	65.7428	3.40613	1.33028	2.56046	0.0104533	0.0359129	d__Bacteria	p__Proteobacteria	c__Alphaproteobacteria	o__Rhizobiales	f__Rhizobiaceae	g__Mesorhizobium
	50.2645	3.33905	0.900101	3.70964	0.000207555	0.00174192	d__Bacteria	p__Actinobacteriota	c__Acidimicrobiia	o__Microtrichales	f__uncultured	g__uncultured
	172.33	3.32261	1.09465	3.03532	0.00240281	0.0115365	d__Bacteria	p__Proteobacteria	c__Alphaproteobacteria	o__Rhizobiales	f__Devosiaceae	g__Pelagibacterium
	159.823	3.31714	1.33934	2.47669	0.0132608	0.0445794	d__Bacteria	p__Nitrospirota	c__Thermodesulfovibrionia	o__uncultured	f__uncultured	g__uncultured
	11.3134	3.29521	1.21785	2.70575	0.00681498	0.0255727	d__Bacteria	p__Proteobacteria	c__Alphaproteobacteria	o__Rhizobiales	f__Rhizobiaceae	g__Pseudochrobactrum
	19.1625	3.22548	1.30238	2.47659	0.0132642	0.0445794	d__Bacteria	p__Firmicutes	c__Clostridia	o__Oscillospirales	f__Oscillospiraceae	g__UCG-002
	39.7271	3.15644	1.20295	2.62391	0.00869256	0.0311081	d__Archaea	p__Euryarchaeota	c__Thermococci	o__Methanofastidiosales	f__Methanofastidiosaceae	g__Candidatus_Methanofastidiosum
	15.0511	3.14614	0.805764	3.90455	9.44017e-05	0.00096345	d__Bacteria	p__Firmicutes	c__Bacilli	o__Erysipelotrichales	f__Erysipelotrichaceae	g__Solobacterium
	53.5643	3.13343	0.850213	3.68547	0.000228285	0.00185752	d__Bacteria	p__Patescibacteria	c__Saccharimonadia	o__Saccharimonadales	f__Saccharimonadaceae	g__Candidatus_Saccharimonas
	28.4096	3.06228	0.917096	3.33911	0.000840479	0.00532533	d__Bacteria	p__Bacteroidota	c__Bacteroidia	o__Bacteroidales	f__Rikenellaceae	g__uncultured
	224.101	3.0438	0.811076	3.75279	0.000174877	0.0015538	d__Bacteria	p__Actinobacteriota	c__Thermoleophilia	o__Gaiellales	f__uncultured	g__uncultured
	52.7763	3.01629	1.17209	2.57344	0.0100693	0.0349038	d__Bacteria	p__Proteobacteria	c__Alphaproteobacteria	o__Rhizobiales	f__Beijerinckiaceae	g__Methylobacterium-Methylorubrum
	51.7258	3.00936	0.986769	3.04971	0.00229062	0.0111808	d__Bacteria	p__Proteobacteria	c__Alphaproteobacteria	o__Rhizobiales	f__Rhizobiaceae	g__Aminobacter
	65.3897	2.92925	0.859039	3.40991	0.000649833	0.00425696	d__Bacteria	p__SAR324_clade(Marine_group_B)	c__SAR324_clade(Marine_group_B)	o__SAR324_clade(Marine_group_B)	f__SAR324_clade(Marine_group_B)	g__SAR324_clade(Marine_group_B)
	12.7167	2.88816	0.96202	3.00218	0.00268054	0.0122607	d__Bacteria	p__Bacteroidota	c__Bacteroidia	o__Bacteroidales	f__Prevotellaceae	NA
	297.448	2.87142	1.0521	2.72924	0.006348	0.0241724	d__Bacteria	p__Patescibacteria	c__Dojkabacteria	o__Dojkabacteria	f__Dojkabacteria	g__Dojkabacteria
	161.802	2.87058	0.763071	3.76187	0.000168647	0.00151586	d__Bacteria	p__Firmicutes	c__Bacilli	o__Lactobacillales	f__Carnobacteriaceae	g__uncultured
	46.4167	2.86149	0.962071	2.9743	0.00293658	0.0131213	d__Bacteria	p__Actinobacteriota	c__Acidimicrobiia	o__Actinomarinales	f__uncultured	g__uncultured
	571.464	2.81274	0.515381	5.4576	4.82617e-08	2.86148e-06	d__Bacteria	p__Proteobacteria	c__Alphaproteobacteria	o__Rhizobiales	f__Rhizobiaceae	NA
	12.1667	2.75649	0.68125	4.04622	5.20507e-05	0.000628674	d__Bacteria	p__Proteobacteria	c__Gammaproteobacteria	NA	NA	NA
	256.046	2.73289	0.692556	3.9461	7.94346e-05	0.000852818	d__Bacteria	p__Actinobacteriota	c__Actinobacteria	o__Actinomycetales	f__Actinomycetaceae	g__Actinomyces
	31.4747	2.70617	0.883856	3.06178	0.00220027	0.0109026	d__Bacteria	p__Actinobacteriota	c__Actinobacteria	o__Propionibacteriales	f__Propionibacteriaceae	g__Tessaracoccus
	6.75218	2.6928	0.75033	3.58883	0.00033217	0.00251733	d__Bacteria	p__Actinobacteriota	c__Actinobacteria	NA	NA	NA
	11.1162	2.67465	1.02046	2.62103	0.00876651	0.0312282	d__Bacteria	p__Proteobacteria	c__Gammaproteobacteria	o__Burkholderiales	f__Rhodocyclaceae	NA
	54.7538	2.6201	0.67118	3.90372	9.47247e-05	0.00096345	d__Bacteria	p__Firmicutes	c__Clostridia	o__Christensenellales	f__Christensenellaceae	g__uncultured
	30.6095	2.59996	0.865928	3.00251	0.00267759	0.0122607	d__Bacteria	p__Proteobacteria	c__Gammaproteobacteria	o__Burkholderiales	f__Comamonadaceae	NA
	50.7794	2.57244	0.787295	3.26745	0.00108522	0.00640808	d__Bacteria	p__Actinobacteriota	c__Actinobacteria	o__Micrococcales	f__Microbacteriaceae	g__Microbacterium
	76.7528	2.56537	0.589527	4.35157	1.35164e-05	0.00021767	d__Bacteria	p__Chloroflexi	c__Chloroflexia	o__Thermomicrobiales	f__JG30-KF-CM45	g__JG30-KF-CM45
	47.5926	2.56156	0.760371	3.36883	0.000754868	0.00486261	d__Bacteria	p__Actinobacteriota	c__Actinobacteria	o__Propionibacteriales	f__Nocardioidaceae	g__Nocardioides
	5.27114	2.53631	0.886532	2.86093	0.00422395	0.0170058	d__Bacteria	p__Actinobacteriota	c__Actinobacteria	o__Propionibacteriales	f__Propionibacteriaceae	NA
	376.371	2.41282	0.475389	5.07546	3.86562e-07	1.25445e-05	d__Bacteria	p__Firmicutes	c__Clostridia	o__Oscillospirales	f__Ruminococcaceae	g__Ruminococcus
	80.4868	2.31729	0.696854	3.32536	0.00088303	0.00554945	d__Bacteria	p__Firmicutes	c__Bacilli	o__Erysipelotrichales	f__Erysipelotrichaceae	g__Erysipelothrix
	34.2983	2.2713	0.798227	2.84543	0.00443514	0.017672	d__Bacteria	p__Firmicutes	c__Clostridia	o__Clostridiales	f__Clostridiaceae	g__Proteiniclasticum
	2016.32	2.26273	0.627593	3.60541	0.000311658	0.00238527	d__Bacteria	p__Firmicutes	c__Clostridia	o__Christensenellales	f__Christensenellaceae	g__Christensenellaceae_R-7_group
	16.8127	2.19501	0.828482	2.64943	0.00806271	0.0293985	d__Bacteria	p__Proteobacteria	c__Alphaproteobacteria	NA	NA	NA
	88.7388	2.05958	0.425606	4.83917	1.30384e-06	3.35957e-05	d__Bacteria	p__Firmicutes	c__Clostridia	o__Clostridia	f__Hungateiclostridiaceae	g__uncultured
	57.4521	2.05934	0.838692	2.45542	0.0140719	0.0462876	d__Bacteria	p__Firmicutes	c__Clostridia	o__Eubacteriales	f__Anaerofustaceae	g__Anaerofustis
	178.33	2.0463	0.533828	3.83326	0.000126456	0.00122188	d__Bacteria	p__Actinobacteriota	c__Actinobacteria	o__Micrococcales	NA	NA
	53.5547	2.0202	0.671483	3.00856	0.00262486	0.0121498	d__Bacteria	p__Actinobacteriota	c__Actinobacteria	o__Propionibacteriales	f__Propionibacteriaceae	g__Propioniciclava
	87.0313	1.96329	0.639315	3.07093	0.00213396	0.0106423	Unassigned	NA	NA	NA	NA	NA
	163.105	1.8839	0.464427	4.05639	4.98366e-05	0.000627564	d__Bacteria	NA	NA	NA	NA	NA
	1385.78	1.79013	0.727079	2.46208	0.0138132	0.0458267	d__Bacteria	p__Firmicutes	c__Clostridia	o__Peptostreptococcales-Tissierellales	f__Peptostreptococcales-Tissierellales	g__Gallicola
	53.85	1.75779	0.501417	3.50564	0.000455512	0.00317217	d__Bacteria	p__Chloroflexi	c__Anaerolineae	o__MSB-5E12	f__MSB-5E12	g__MSB-5E12
	212.973	1.57229	0.647495	2.42827	0.0151713	0.0488641	d__Bacteria	p__Actinobacteriota	c__Actinobacteria	o__Micrococcales	f__Microbacteriaceae	NA
	70.1751	1.44095	0.559542	2.57523	0.0100175	0.0348806	d__Bacteria	p__Actinobacteriota	c__Actinobacteria	o__Micrococcales	f__Microbacteriaceae	g__Leucobacter
	337.279	1.42948	0.362112	3.94761	7.89351e-05	0.000852818	d__Bacteria	p__Firmicutes	c__Clostridia	o__Oscillospirales	f__[Eubacterium]_coprostanoligenes_group	g__[Eubacterium]_coprostanoligenes_group
	173.254	1.3178	0.466449	2.82517	0.0047255	0.0187324	d__Bacteria	p__Actinobacteriota	c__Actinobacteria	o__Bifidobacteriales	f__Bifidobacteriaceae	g__Bifidobacterium
Crop/Manure	2391.79	1.06572	0.350085	3.04417	0.00233324	0.0112725	d__Bacteria	p__Firmicutes	c__Dethiobacteria	o__Dethiobacterales	f__Dethiobacteraceae	g__uncultured
	5655.06	-0.977473	0.350515	-2.78867	0.00529242	0.0208727	d__Bacteria	p__Firmicutes	c__Limnochordia	o__MBA03	f__MBA03	g__MBA03
	164.309	-1.21068	0.450307	-2.68856	0.00717599	0.0266685	d__Bacteria	p__Firmicutes	c__Clostridia	o__Lachnospirales	f__Lachnospiraceae	g__Herbinix
	93.5269	-1.24133	0.422537	-2.9378	0.00330551	0.0141953	d__Bacteria	p__Firmicutes	c__Clostridia	o__Oscillospirales	f__UCG-010	g__UCG-010
	759.309	-1.43604	0.55322	-2.59578	0.00943777	0.0331609	d__Bacteria	p__Firmicutes	c__Thermacetogenia	o__Thermacetogeniales	f__Thermacetogeniaceae	g__Syntrophaceticus
	194.455	-1.44046	0.417241	-3.45235	0.000555721	0.00373541	d__Bacteria	p__Firmicutes	c__Thermovenabulia	o__Thermovenabulales	f__Thermovenabulales	g__Tepidanaerobacter
	99.8431	-1.45306	0.465478	-3.12164	0.00179845	0.00952194	d__Bacteria	p__Firmicutes	c__Limnochordia	o__M55-D21	f__M55-D21	g__M55-D21
	120.654	-1.54483	0.472342	-3.27057	0.0010733	0.00640808	d__Bacteria	p__Firmicutes	c__Clostridia	o__Clostridia	f__Hungateiclostridiaceae	g__Ruminiclostridium
	279.796	-1.80144	0.48593	-3.70719	0.000209571	0.00174192	d__Archaea	p__Halobacterota	c__Methanomicrobia	o__Methanomicrobiales	f__Methanomicrobiaceae	g__Methanoculleus
	727.444	-1.81854	0.553434	-3.28591	0.00101652	0.00631053	d__Bacteria	p__Firmicutes	c__Clostridia	o__Peptostreptococcales-Tissierellales	f__Peptostreptococcaceae	g__Romboutsia
	39.4722	-2.04618	0.671208	-3.04851	0.0022998	0.0111808	d__Bacteria	p__Firmicutes	c__Clostridia	o__Clostridia_vadinBB60_group	f__Clostridia_vadinBB60_group	g__Clostridia_vadinBB60_group
	51.4523	-2.12331	0.762951	-2.78302	0.00538555	0.0210692	d__Bacteria	p__Firmicutes	c__Bacilli	NA	NA	NA
	54.0091	-2.20923	0.676114	-3.26754	0.00108488	0.00640808	d__Bacteria	p__Firmicutes	c__Clostridia	o__Clostridiales	f__Clostridiaceae	g__Clostridium_sensu_stricto_7
	121.922	-2.43369	0.744873	-3.26725	0.00108597	0.00640808	d__Bacteria	p__Firmicutes	c__Clostridia	o__Peptostreptococcales-Tissierellales	f__Peptostreptococcaceae	NA
	33.7057	-2.47249	0.862585	-2.86638	0.004152	0.0168921	d__Bacteria	p__Actinobacteriota	c__Coriobacteriia	o__Coriobacteriales	f__Atopobiaceae	g__Olsenella
	3701.75	-2.60219	0.586952	-4.43339	9.2761e-06	0.000162964	d__Bacteria	p__Firmicutes	c__Clostridia	o__Clostridiales	f__Clostridiaceae	g__Clostridium_sensu_stricto_1
	8.66056	-2.62648	0.892484	-2.94289	0.00325167	0.014121	d__Bacteria	p__Actinobacteriota	c__Actinobacteria	o__Pseudonocardiales	f__Pseudonocardiaceae	g__Saccharopolyspora
	6.7226	-2.68832	0.978308	-2.74793	0.00599733	0.0231797	d__Bacteria	p__Firmicutes	c__Bacilli	o__Bacillales	f__Planococcaceae	g__Lysinibacillus
	7.7543	-2.77134	1.14019	-2.43059	0.0150742	0.0487547	d__Bacteria	p__Firmicutes	c__Bacilli	o__Brevibacillales	f__Brevibacillaceae	g__Brevibacillus
	147.794	-2.79204	0.641014	-4.35566	1.32669e-05	0.00021767	d__Bacteria	p__Firmicutes	c__Clostridia	o__Clostridiales	f__Clostridiaceae	g__Clostridium_sensu_stricto_8
	81.6743	-2.89792	0.933888	-3.10307	0.00191522	0.00984116	d__Bacteria	p__Firmicutes	c__Syntrophomonadia	o__Syntrophomonadales	f__Syntrophomonadaceae	g__Syntrophomonas
	7.91022	-2.96652	1.01551	-2.92121	0.00348677	0.0147283	d__Bacteria	p__Firmicutes	c__Bacilli	o__Izemoplasmatales	f__Izemoplasmatales	g__Izemoplasmatales
	11.6275	-2.98473	1.07337	-2.78071	0.00542403	0.0210692	d__Bacteria	p__Firmicutes	c__Bacilli	o__Lactobacillales	f__Carnobacteriaceae	g__Atopostipes
	571.372	-2.99575	0.724911	-4.13257	3.58724e-05	0.000495167	d__Bacteria	p__Firmicutes	c__Clostridia	o__Peptostreptococcales-Tissierellales	f__Peptostreptococcaceae	g__Paeniclostridium
	17.5001	-3.02614	1.1104	-2.72528	0.00642474	0.024226	d__Bacteria	p__Firmicutes	c__Clostridia	o__Eubacteriales	f__Eubacteriaceae	g__Pseudoramibacter
	3.1117	-3.10589	1.13242	-2.74271	0.00609351	0.0234342	d__Bacteria	p__Actinobacteriota	c__Actinobacteria	o__Pseudonocardiales	f__Pseudonocardiaceae	g__Pseudonocardiaceae
	947.688	-3.12635	1.02187	-3.05944	0.00221748	0.0109179	d__Bacteria	p__Firmicutes	c__Bacilli	o__Lactobacillales	f__Streptococcaceae	g__Streptococcus
	21.0141	-3.16768	0.699368	-4.52934	5.91676e-06	0.000117273	d__Bacteria	p__Firmicutes	c__Limnochordia	o__Limnochordales	f__Limnochordaceae	g__Limnochordaceae
	6.97957	-3.2061	0.824567	-3.88823	0.00010098	0.00101373	d__Bacteria	p__Firmicutes	c__Clostridia	o__Oscillospirales	f__Oscillospiraceae	g__Papillibacter
	2.02235	-3.22204	1.07412	-2.99971	0.00270236	0.0122647	d__Bacteria	p__Chloroflexi	c__Chloroflexia	o__Thermomicrobiales	f__Thermomicrobiaceae	g__Sphaerobacter
	2.43496	-3.46918	1.19724	-2.89764	0.00375981	0.0156255	d__Bacteria	p__Firmicutes	c__Bacilli	o__Bacillales	NA	NA
	148.113	-3.4731	0.886269	-3.91879	8.89948e-05	0.000929635	d__Bacteria	p__Firmicutes	c__Incertae_Sedis	o__Incertae_Sedis	f__Incertae_Sedis	g__Gelria
	208.511	-3.57144	0.845851	-4.2223	2.41819e-05	0.000346159	d__Archaea	p__Euryarchaeota	c__Methanobacteria	o__Methanobacteriales	f__Methanothermobacteriaceae	g__Methanothermobacter
	25.2859	-3.71065	0.858181	-4.32385	1.53326e-05	0.00024188	d__Bacteria	p__Firmicutes	c__Clostridia	o__Clostridiales	f__Clostridiaceae	NA
	56.047	-3.72881	1.19194	-3.12835	0.00175792	0.00944436	d__Bacteria	p__Firmicutes	c__Bacilli	o__Staphylococcales	f__Staphylococcaceae	g__Staphylococcus
	220.702	-3.75356	1.26617	-2.96451	0.0030317	0.0134317	d__Bacteria	p__Firmicutes	c__Bacilli	o__Erysipelotrichales	f__Erysipelotrichaceae	g__Turicibacter
	8.40942	-3.79024	1.47112	-2.57643	0.00998257	0.0348806	d__Bacteria	p__Cloacimonadota	c__Cloacimonadia	o__Cloacimonadales	f__W27	g__W27
	14.1157	-3.84539	1.11248	-3.45659	0.000547065	0.00370949	d__Bacteria	p__Actinobacteriota	c__Actinobacteria	o__Glycomycetales	f__Glycomycetaceae	g__Glycomyces
	8.55934	-3.90004	1.45386	-2.68255	0.00730633	0.0268943	d__Bacteria	p__Firmicutes	c__Clostridia	o__Clostridiales	f__Clostridiaceae	g__Clostridium_sensu_stricto_6
	3.63983	-4.0569	1.28227	-3.16384	0.00155703	0.00869679	d__Bacteria	p__Firmicutes	c__Bacilli	o__Thermoactinomycetales	f__Thermoactinomycetaceae	g__Laceyella
	15.6823	-4.11606	1.60445	-2.56541	0.0103055	0.0355631	d__Bacteria	p__Bacteroidota	c__Bacteroidia	o__Bacteroidales	f__Rikenellaceae	g__Alistipes
	3.87736	-4.14686	1.67676	-2.47314	0.0133933	0.0448181	d__Bacteria	p__Firmicutes	c__Bacilli	o__Lactobacillales	f__Carnobacteriaceae	g__Trichococcus
	3.91014	-4.163	1.28698	-3.23471	0.00121765	0.00697219	d__Bacteria	p__Firmicutes	c__Bacilli	o__Lactobacillales	f__Carnobacteriaceae	g__Jeotgalibaca
	4.01672	-4.19706	1.58738	-2.64402	0.00819285	0.0295938	d__Bacteria	p__Firmicutes	c__Clostridia	o__Lachnospirales	f__Lachnospiraceae	g__[Eubacterium]_ruminantium_group
	4.51676	-4.36637	1.23784	-3.52741	0.000419642	0.00306022	d__Bacteria	p__Actinobacteriota	c__Actinobacteria	o__Streptosporangiales	f__Thermomonosporaceae	g__Thermobispora
	4.5474	-4.37635	1.21327	-3.60706	0.000309682	0.00238527	d__Bacteria	p__Actinobacteriota	c__Actinobacteria	o__Micromonosporales	f__Micromonosporaceae	g__Salinispora
	5.27025	-4.37951	1.53244	-2.85787	0.00426498	0.017082	d__Bacteria	p__Campilobacterota	c__Campylobacteria	o__Campylobacterales	f__Campylobacteraceae	g__Campylobacter
	9.9481	-4.40966	1.42169	-3.10171	0.00192406	0.00984116	d__Bacteria	p__Firmicutes	c__Bacilli	o__Bacillales	f__Bacillaceae	g__Ureibacillus
	18.1976	-4.44415	0.945421	-4.70071	2.59258e-06	5.7259e-05	d__Bacteria	p__Firmicutes	c__Bacilli	o__Paenibacillales	f__Paenibacillaceae	g__Thermobacillus
	4.9106	-4.48944	1.20352	-3.73027	0.000191275	0.00164284	d__Bacteria	p__Actinobacteriota	c__Actinobacteria	o__Streptosporangiales	f__Streptosporangiaceae	g__Thermopolyspora
	18.868	-4.50572	1.00586	-4.47949	7.48222e-06	0.000140921	d__Bacteria	p__Firmicutes	c__Clostridia	o__Lachnospirales	f__Lachnospiraceae	g__Cellulosilyticum
	131.483	-4.52823	1.12576	-4.02236	5.76167e-05	0.000645474	d__Bacteria	p__Firmicutes	c__Clostridia	o__Peptostreptococcales-Tissierellales	f__Peptostreptococcaceae	g__Terrisporobacter
	8.14699	-4.53051	1.18122	-3.83545	0.000125337	0.00122188	d__Bacteria	p__Actinobacteriota	c__Coriobacteriia	o__Coriobacteriales	f__Eggerthellaceae	g__DNF00809
	46.7011	-4.5361	0.793171	-5.71894	1.07188e-08	7.53241e-07	d__Bacteria	p__Firmicutes	c__Bacilli	o__Paenibacillales	f__Paenibacillaceae	g__Paenibacillus
	6.09491	-4.60485	1.14407	-4.02497	5.69828e-05	0.000645474	d__Bacteria	p__Firmicutes	c__Bacilli	o__Paenibacillales	f__Paenibacillaceae	NA
	24.7334	-4.78288	0.964413	-4.95937	7.07222e-07	2.02475e-05	d__Bacteria	p__Actinobacteriota	c__Actinobacteria	o__Pseudonocardiales	f__Pseudonocardiaceae	g__Saccharomonospora
	14.8989	-4.87519	0.938847	-5.19275	2.07215e-07	8.43036e-06	d__Bacteria	p__Firmicutes	c__Bacilli	o__Bacillales	f__Bacillaceae	NA
	8.91344	-4.95813	1.51436	-3.27409	0.00106004	0.00640808	d__Bacteria	p__Firmicutes	c__Bacilli	o__Bacillales	f__Bacillaceae	g__Oceanobacillus
	9.0453	-5.17127	1.74494	-2.96358	0.00304082	0.0134317	d__Bacteria	p__Firmicutes	c__Negativicutes	o__Veillonellales-Selenomonadales	f__uncultured	g__uncultured
	8.32372	-5.24245	1.95278	-2.68461	0.00726147	0.026857	d__Bacteria	p__Bacteroidota	c__Bacteroidia	o__Flavobacteriales	f__Cryomorphaceae	g__uncultured
	85.4046	-5.26711	1.30793	-4.02707	5.64762e-05	0.000645474	d__Bacteria	p__Firmicutes	c__Bacilli	o__Lactobacillales	f__Enterococcaceae	g__Enterococcus
	47.5121	-5.32397	1.00891	-5.27697	1.31337e-07	5.64021e-06	d__Bacteria	p__Actinobacteriota	c__Actinobacteria	o__Streptosporangiales	f__Nocardiopsaceae	g__Nocardiopsis
	20.1372	-5.42077	0.995563	-5.44493	5.18249e-08	2.86148e-06	d__Bacteria	p__Actinobacteriota	c__Actinobacteria	o__Streptosporangiales	f__Nocardiopsaceae	g__Thermobifida
	32.0532	-5.48838	1.77044	-3.10001	0.00193513	0.00984116	d__Bacteria	p__Caldatribacteriota	c__JS1	o__JS1	f__JS1	g__JS1
	22.6295	-5.5924	1.08586	-5.15022	2.60183e-07	1.00561e-05	d__Bacteria	p__Firmicutes	c__Bacilli	o__Paenibacillales	f__Paenibacillaceae	g__Ammoniibacillus
	272.818	-5.70396	1.05518	-5.40568	6.45624e-08	2.93569e-06	d__Bacteria	p__Actinobacteriota	c__Actinobacteria	o__Micrococcales	f__Dermabacteraceae	g__Brachybacterium
	82.19	-6.08139	1.37555	-4.42107	9.82117e-06	0.000168706	d__Bacteria	p__Firmicutes	c__Bacilli	o__Staphylococcales	f__Staphylococcaceae	g__Jeotgalicoccus
	212.506	-6.34062	1.01739	-6.23225	4.59779e-10	4.44261e-08	d__Bacteria	p__Firmicutes	c__Bacilli	o__Lactobacillales	f__Lactobacillaceae	g__Lactobacillus
	41.1543	-6.44634	1.50898	-4.27198	1.93745e-05	0.000293657	d__Bacteria	p__Firmicutes	c__Syntrophomonadia	o__Syntrophomonadales	f__Syntrophomonadaceae	g__uncultured
	96.5744	-6.738	1.8812	-3.58176	0.000341282	0.00256127	d__Bacteria	p__Firmicutes	c__Bacilli	o__Bacillales	f__Bacillaceae	g__Amphibacillus
	16.6147	-6.80641	1.9735	-3.4489	0.000562882	0.00375093	d__Bacteria	p__Bacteroidota	c__Bacteroidia	o__Bacteroidales	f__F082	g__F082
	22.98	-7.93986	2.00375	-3.9625	7.41704e-05	0.000819053	d__Bacteria	p__Firmicutes	c__Bacilli	o__Acholeplasmatales	f__Acholeplasmataceae	g__Anaeroplasma
	288.73	-8.81709	1.83528	-4.80421	1.55362e-06	3.87402e-05	d__Bacteria	p__Proteobacteria	c__Gammaproteobacteria	o__Enterobacterales	f__Enterobacteriaceae	g__Escherichia-Shigella
	14.091	-19.8277	1.99064	-9.96046	2.27005e-23	8.77373e-21	d__Bacteria	p__Firmicutes	c__Bacilli	o__Haloplasmatales	f__Haloplasmataceae	g__Haloplasma
	9.5579	-22.2158	2.35611	-9.42901	4.13963e-21	7.99983e-19	d__Bacteria	p__Bacteroidota	c__Bacteroidia	o__Bacteroidales	f__Prevotellaceae	g__Alloprevotella
	9.88577	-22.3293	2.35081	-9.49857	2.12788e-21	5.48283e-19	d__Bacteria	p__Firmicutes	c__Bacilli	o__Erysipelotrichales	f__Erysipelotrichaceae	g__Dubosiella
	31.9722	-23.9221	2.37668	-10.0653	7.86171e-24	6.0771e-21	d__Bacteria	p__Actinobacteriota	c__Actinobacteria	o__Micrococcales	f__Microbacteriaceae	g__Candidatus_Aquiluna

## Sheet: Biowaste_vs_IndustrialWaste
	baseMean	log2FoldChange	lfcSE	stat	pvalue	padj	Rank1	Rank2	Rank3	Rank4	Rank5	Rank6
Biowaste	8.70797	22.117	2.93123	7.54528	4.51325e-14	2.66733e-11	d__Bacteria	p__Firmicutes	c__Bacilli	o__Bacillales	f__Bacillaceae	g__Bacillus
	3.72427	4.66873	1.81464	2.57281	0.0100875	0.043488	d__Bacteria	p__Firmicutes	c__Clostridia	o__Lachnospirales	f__Lachnospiraceae	g__Oribacterium
	5.22875	4.64125	1.61329	2.87688	0.00401625	0.0230447	d__Bacteria	p__Firmicutes	c__Syntrophomonadia	o__Syntrophomonadales	f__Syntrophomonadaceae	g__uncultured
	14.0066	3.16179	1.04443	3.0273	0.00246748	0.0171563	d__Bacteria	p__Firmicutes	c__Limnochordia	o__Limnochordales	f__Limnochordaceae	g__Limnochordaceae
	145.909	2.77176	0.878902	3.15367	0.00161234	0.0136127	d__Bacteria	p__Firmicutes	c__Limnochordia	o__M55-D21	f__M55-D21	g__M55-D21
	75.1806	2.49783	0.736459	3.39168	0.000694657	0.00781988	d__Bacteria	p__Firmicutes	c__Limnochordia	o__Limnochordales	f__uncultured	g__uncultured
	115.193	2.12962	0.765702	2.78126	0.00541486	0.0278277	d__Bacteria	p__Firmicutes	c__Clostridia	o__Clostridia	f__Hungateiclostridiaceae	g__Ruminiclostridium
	1312.37	2.03773	0.658058	3.09659	0.00195763	0.0152232	d__Bacteria	p__Thermotogota	c__Thermotogae	o__Petrotogales	f__Petrotogaceae	g__Defluviitoga
	472.178	2.00086	0.662563	3.01988	0.00252876	0.0173779	d__Bacteria	p__Firmicutes	c__Limnochordia	o__Limnochordia	f__Limnochordia	g__Limnochordia
	87.4822	1.76191	0.590935	2.98157	0.00286776	0.0184223	d__Bacteria	p__Firmicutes	c__Clostridia	o__Oscillospirales	f__UCG-010	g__UCG-010
	450.855	1.68948	0.589766	2.86466	0.00417462	0.0234971	d__Bacteria	p__Bacteroidota	c__Bacteroidia	o__Sphingobacteriales	f__Lentimicrobiaceae	g__Lentimicrobium
	5776.4	1.6236	0.550824	2.94758	0.00320273	0.0199244	d__Bacteria	p__Firmicutes	c__Limnochordia	o__MBA03	f__MBA03	g__MBA03
Industrial Waste	164.208	-1.7457	0.626267	-2.78747	0.00531214	0.0275392	d__Bacteria	p__Actinobacteriota	c__Actinobacteria	o__Bifidobacteriales	f__Bifidobacteriaceae	g__Bifidobacterium
	70.9353	-2.01306	0.784572	-2.5658	0.0102937	0.043488	d__Bacteria	p__Firmicutes	c__Clostridia	o__Christensenellales	f__Christensenellaceae	g__uncultured
	14.3937	-2.24335	0.766684	-2.92605	0.00343295	0.0207475	d__Bacteria	p__Patescibacteria	c__Gracilibacteria	o__Absconditabacteriales_(SR1)	f__Absconditabacteriales_(SR1)	g__Absconditabacteriales_(SR1)
	66.0958	-2.34279	0.768572	-3.04824	0.00230184	0.0161951	d__Bacteria	p__Bacteroidota	c__Bacteroidia	o__Bacteroidales	f__Bacteroidaceae	g__Bacteroides
	36.2884	-2.43981	0.875209	-2.7877	0.00530845	0.0275392	d__Bacteria	p__Actinobacteriota	c__Actinobacteria	o__Corynebacteriales	f__Dietziaceae	g__Dietzia
	195.165	-2.57863	0.830344	-3.1055	0.00189958	0.0149687	d__Bacteria	p__Actinobacteriota	c__Actinobacteria	o__Micrococcales	NA	NA
	188.278	-2.86248	0.628077	-4.55753	5.17595e-06	0.000218499	d__Bacteria	NA	NA	NA	NA	NA
	13.5597	-2.88359	0.928071	-3.10708	0.00188944	0.0149687	d__Bacteria	p__Proteobacteria	c__Gammaproteobacteria	NA	NA	NA
	716.715	-2.92352	0.750998	-3.89284	9.90771e-05	0.00208469	d__Bacteria	p__Proteobacteria	c__Alphaproteobacteria	o__Rhizobiales	f__Rhizobiaceae	NA
	31.1102	-2.94939	1.06156	-2.77836	0.00546334	0.0278348	d__Bacteria	p__Bacteroidota	c__Bacteroidia	o__Bacteroidales	f__Rikenellaceae	g__uncultured
	76.1423	-2.97443	1.0535	-2.82338	0.00475209	0.0253017	d__Bacteria	p__SAR324_clade(Marine_group_B)	c__SAR324_clade(Marine_group_B)	o__SAR324_clade(Marine_group_B)	f__SAR324_clade(Marine_group_B)	g__SAR324_clade(Marine_group_B)
	36.8771	-2.98154	0.905494	-3.29272	0.00099224	0.00955256	d__Bacteria	p__Proteobacteria	c__Gammaproteobacteria	o__Burkholderiales	f__Comamonadaceae	NA
	6.58359	-2.98911	1.16623	-2.56306	0.0103753	0.043488	d__Bacteria	p__Bacteroidota	c__Bacteroidia	o__Bacteroidales	f__SB-5	g__SB-5
	97.7405	-3.00095	1.11071	-2.70184	0.00689577	0.0328661	d__Bacteria	p__Chloroflexi	c__Chloroflexia	o__Thermomicrobiales	f__JG30-KF-CM45	g__JG30-KF-CM45
	49.5207	-3.18239	1.03236	-3.08263	0.00205179	0.0157481	d__Bacteria	p__Chloroflexi	c__Anaerolineae	o__Anaerolineales	f__Anaerolineaceae	g__ADurb.Bin120
	443.699	-3.24677	0.751882	-4.31819	1.57311e-05	0.000546887	d__Bacteria	p__Chloroflexi	c__Anaerolineae	o__RBG-13-54-9	f__RBG-13-54-9	g__RBG-13-54-9
	60.9754	-3.25164	0.856055	-3.79841	0.000145629	0.00253137	d__Bacteria	p__Actinobacteriota	c__Actinobacteria	o__Micrococcales	f__Microbacteriaceae	g__Microbacterium
	294.478	-3.29083	0.808261	-4.07149	4.67125e-05	0.00131462	d__Bacteria	p__Synergistota	c__Synergistia	o__Synergistales	f__Synergistaceae	g__Thermovirga
	66.295	-3.3274	1.00043	-3.32598	0.000881085	0.00882579	d__Bacteria	p__Patescibacteria	c__Saccharimonadia	o__Saccharimonadales	f__Saccharimonadaceae	g__Candidatus_Saccharimonas
	298.178	-3.35226	1.09926	-3.04956	0.00229176	0.0161951	d__Bacteria	p__Proteobacteria	c__Alphaproteobacteria	o__Sphingomonadales	f__Sphingomonadaceae	NA
	132.957	-3.35339	1.33648	-2.50912	0.0121031	0.0489929	d__Bacteria	p__Proteobacteria	c__Alphaproteobacteria	o__Defluviicoccales	f__Defluviicoccaceae	g__Defluviicoccus
	141.226	-3.38302	0.826998	-4.09073	4.30024e-05	0.00127072	d__Bacteria	p__Chloroflexi	c__Anaerolineae	o__SBR1031	f__SBR1031	g__SBR1031
	106.001	-3.40821	1.19731	-2.84656	0.00441948	0.0244953	d__Bacteria	p__Verrucomicrobiota	c__Verrucomicrobiae	o__Pedosphaerales	f__Pedosphaeraceae	g__Pedosphaeraceae
	1605.66	-3.45335	0.804923	-4.29028	1.78449e-05	0.000585906	d__Bacteria	p__Chloroflexi	c__Anaerolineae	o__Anaerolineales	f__Anaerolineaceae	g__uncultured
	33.9939	-3.51708	1.37061	-2.56608	0.0102855	0.043488	d__Bacteria	p__Proteobacteria	c__Alphaproteobacteria	o__Rhizobiales	f__A0839	g__A0839
	177.69	-3.52155	0.967877	-3.63843	0.000274306	0.00415679	d__Bacteria	p__Chloroflexi	c__Anaerolineae	o__SJA-15	f__SJA-15	g__SJA-15
	175.18	-3.54001	1.30894	-2.70448	0.00684106	0.0328661	d__Bacteria	p__Proteobacteria	c__Alphaproteobacteria	o__Rhizobiales	f__Hyphomicrobiaceae	g__Hyphomicrobium
	40.1554	-3.5739	1.41292	-2.52944	0.0114246	0.0475487	d__Bacteria	p__Proteobacteria	c__Alphaproteobacteria	o__uncultured	f__uncultured	g__uncultured
	19.7759	-3.57632	1.34292	-2.6631	0.00774249	0.0357485	d__Bacteria	p__Actinobacteriota	c__Acidimicrobiia	o__Actinomarinales	f__uncultured	g__uncultured
	90.9782	-3.59365	1.39818	-2.57024	0.0101628	0.043488	d__Bacteria	p__Proteobacteria	c__Alphaproteobacteria	o__Rhizobiales	f__Rhizobiaceae	g__Mesorhizobium
	33.7328	-3.68296	1.29433	-2.84545	0.00443485	0.0244953	d__Bacteria	p__Proteobacteria	c__Alphaproteobacteria	o__Rhodobacterales	f__Rhodobacteraceae	g__Gemmobacter
	184.596	-3.69271	0.913283	-4.04334	5.26956e-05	0.00135405	d__Bacteria	p__Chloroflexi	c__Anaerolineae	o__Anaerolineales	f__Anaerolineaceae	g__Anaerolinea
	662.369	-3.69629	0.796377	-4.64138	3.46089e-06	0.000157337	d__Bacteria	p__Proteobacteria	c__Alphaproteobacteria	o__Rhodobacterales	f__Rhodobacteraceae	NA
	51.5443	-3.74658	1.2254	-3.05742	0.00223249	0.0160903	d__Bacteria	p__Actinobacteriota	c__Actinobacteria	o__Propionibacteriales	f__Nocardioidaceae	g__Nocardioides
	35.428	-3.75726	1.04621	-3.59131	0.000329023	0.00486131	d__Bacteria	p__Actinobacteriota	c__Actinobacteria	o__Propionibacteriales	f__Propionibacteriaceae	g__Tessaracoccus
	351.939	-3.75846	1.25215	-3.0016	0.00268565	0.0177451	d__Bacteria	p__Patescibacteria	c__Dojkabacteria	o__Dojkabacteria	f__Dojkabacteria	g__Dojkabacteria
	12.718	-3.7746	1.2903	-2.92538	0.00344037	0.0207475	d__Bacteria	p__Firmicutes	c__Clostridia	o__Oscillospirales	f__Ruminococcaceae	g__Subdoligranulum
	276.264	-3.80826	0.776114	-4.90683	9.25621e-07	6.07824e-05	d__Bacteria	p__Actinobacteriota	c__Thermoleophilia	o__Gaiellales	f__uncultured	g__uncultured
	99.658	-3.81414	1.22206	-3.12108	0.00180188	0.0149687	d__Bacteria	p__Verrucomicrobiota	c__Verrucomicrobiae	o__Pedosphaerales	f__Pedosphaeraceae	g__ADurb.Bin063-1
	12.7313	-3.85453	1.05553	-3.65173	0.000260476	0.00406567	d__Bacteria	p__Chloroflexi	c__Anaerolineae	NA	NA	NA
	38.2821	-3.88806	1.04371	-3.72523	0.000195137	0.00320349	d__Bacteria	p__Proteobacteria	c__Alphaproteobacteria	o__Rhizobiales	NA	NA
	162.573	-3.89602	0.974249	-3.99899	6.36123e-05	0.00156645	d__Bacteria	p__Acidobacteriota	c__Aminicenantia	o__Aminicenantales	f__Aminicenantales	g__Aminicenantales
	29.1649	-3.89687	1.14153	-3.41374	0.000640784	0.00757407	d__Bacteria	p__Actinobacteriota	c__Actinobacteria	o__Micrococcales	f__Bogoriellaceae	g__Georgenia
	1056.23	-3.92913	1.52876	-2.57014	0.0101657	0.043488	d__Bacteria	p__Coprothermobacterota	c__Coprothermobacteria	o__Coprothermobacterales	f__Coprothermobacteraceae	g__Coprothermobacter
	293.76	-3.97337	0.79966	-4.96883	6.7359e-07	4.97614e-05	d__Bacteria	p__Proteobacteria	c__Alphaproteobacteria	o__Rhizobiales	f__Devosiaceae	g__Devosia
	61.7182	-4.01213	0.990803	-4.04937	5.13556e-05	0.00135405	d__Bacteria	p__Actinobacteriota	c__Acidimicrobiia	o__Microtrichales	f__uncultured	g__uncultured
	22.3916	-4.01553	1.35329	-2.96724	0.00300488	0.0188924	d__Bacteria	p__Firmicutes	c__Clostridia	o__Peptostreptococcales-Tissierellales	f__Anaerovoracaceae	g__[Eubacterium]_brachy_group
	4.39708	-4.03886	1.42527	-2.83375	0.00460047	0.0247431	d__Bacteria	p__Spirochaetota	c__Spirochaetia	o__Spirochaetales	f__Spirochaetaceae	g__uncultured
	29.2778	-4.09797	1.39692	-2.93357	0.00335092	0.0206291	d__Bacteria	p__Acidobacteriota	c__c5LKS83	o__c5LKS83	f__c5LKS83	g__c5LKS83
	73.4225	-4.19322	1.23993	-3.38181	0.000720088	0.00781988	d__Bacteria	p__Chloroflexi	c__Anaerolineae	o__uncultured	f__uncultured	g__uncultured
	107.827	-4.19908	1.05796	-3.96904	7.21615e-05	0.0017059	d__Bacteria	p__Chloroflexi	c__Anaerolineae	o__Caldilineales	f__Caldilineaceae	g__uncultured
	19.825	-4.21731	1.57469	-2.67819	0.00740221	0.0349977	d__Bacteria	p__Acidobacteriota	c__Blastocatellia	o__Blastocatellales	f__Blastocatellaceae	NA
	953.891	-4.23976	0.792145	-5.35225	8.68677e-08	1.28347e-05	d__Bacteria	p__Proteobacteria	c__Alphaproteobacteria	o__Rhodobacterales	f__Rhodobacteraceae	g__Paracoccus
	734.974	-4.25464	1.09489	-3.8859	0.000101952	0.00208469	d__Bacteria	p__Patescibacteria	c__Saccharimonadia	o__Saccharimonadales	f__Saccharimonadales	g__Saccharimonadales
	17.6468	-4.25693	1.39136	-3.05954	0.00221678	0.0160903	d__Bacteria	p__Patescibacteria	c__Microgenomatia	o__Candidatus_Pacebacteria	f__Candidatus_Pacebacteria	g__Candidatus_Pacebacteria
	563.869	-4.26708	1.26395	-3.37598	0.000735545	0.00781988	d__Bacteria	p__Actinobacteriota	c__Acidimicrobiia	o__Microtrichales	f__Ilumatobacteraceae	g__CL500-29_marine_group
	215.847	-4.32853	1.58333	-2.73381	0.00626062	0.0308336	d__Bacteria	p__Actinobacteriota	c__Acidimicrobiia	o__Microtrichales	f__Microtrichaceae	g__uncultured
	57.0704	-4.36312	1.59934	-2.72808	0.00637045	0.0308601	d__Bacteria	p__Proteobacteria	c__Alphaproteobacteria	o__Acetobacterales	f__Acetobacteraceae	g__Roseomonas
	11.0922	-4.38088	1.64435	-2.6642	0.0077171	0.0357485	d__Bacteria	p__Proteobacteria	c__Alphaproteobacteria	o__Sphingomonadales	f__Sphingomonadaceae	g__Sphingorhabdus
	194.365	-4.40174	1.13323	-3.88425	0.000102647	0.00208469	d__Bacteria	p__Bacteroidota	c__Bacteroidia	o__Bacteroidales	f__Paludibacteraceae	g__Paludibacter
	235.417	-4.40547	1.13636	-3.87684	0.000105822	0.00208469	d__Bacteria	p__Actinobacteriota	c__Actinobacteria	o__Micrococcales	f__Intrasporangiaceae	g__Tetrasphaera
	29.9572	-4.42858	1.5288	-2.89676	0.00377032	0.022062	d__Bacteria	p__Nitrospirota	c__Nitrospiria	o__Nitrospirales	f__Nitrospiraceae	g__Nitrospira
	2.85641	-4.43312	1.76492	-2.5118	0.0120118	0.0489586	d__Bacteria	p__Acidobacteriota	c__Subgroup_18	o__Subgroup_18	f__Subgroup_18	g__Subgroup_18
	16.7896	-4.43324	1.6627	-2.66629	0.00766938	0.0357485	d__Bacteria	p__Firmicutes	c__Negativicutes	o__Veillonellales-Selenomonadales	f__Sporomusaceae	g__uncultured
	36.8526	-4.45946	1.45823	-3.05812	0.00222728	0.0160903	d__Bacteria	p__Proteobacteria	c__Alphaproteobacteria	o__Rhizobiales	f__Beijerinckiaceae	NA
	263.649	-4.54066	1.35716	-3.3457	0.000820766	0.00836332	d__Bacteria	p__Proteobacteria	c__Alphaproteobacteria	o__Rhizobiales	f__Rhizobiales_Incertae_Sedis	g__uncultured
	45.8798	-4.6028	1.28932	-3.56994	0.00035706	0.00514689	d__Bacteria	p__Chloroflexi	c__Chloroflexia	o__Chloroflexales	f__Roseiflexaceae	g__Kouleothrix
	127.589	-4.60731	1.30717	-3.52464	0.000424057	0.00584034	d__Bacteria	p__Proteobacteria	c__Alphaproteobacteria	o__Rhodobacterales	f__Rhodobacteraceae	g__Defluviimonas
	463.78	-4.60996	0.958415	-4.80998	1.50943e-06	8.10974e-05	d__Bacteria	p__Actinobacteriota	c__Actinobacteria	o__Micrococcales	f__Intrasporangiaceae	NA
	15.4407	-4.61617	1.61105	-2.86531	0.00416606	0.0234971	d__Bacteria	p__Firmicutes	c__Clostridia	o__Oscillospirales	f__Oscillospiraceae	g__Intestinimonas
	80.9312	-4.68602	1.35763	-3.45161	0.000557249	0.00672111	d__Bacteria	p__Proteobacteria	c__Alphaproteobacteria	o__Rhizobiales	f__Xanthobacteraceae	NA
	4.61888	-4.7035	1.86604	-2.52057	0.0117163	0.0484221	d__Bacteria	p__Bacteroidota	c__Bacteroidia	o__Sphingobacteriales	f__Sphingobacteriaceae	g__Sphingobacterium
	71.7139	-4.81503	1.50497	-3.19942	0.00137707	0.0119683	d__Bacteria	p__Actinobacteriota	c__Acidimicrobiia	o__IMCC26256	f__IMCC26256	g__IMCC26256
	37.449	-4.88579	1.5957	-3.06184	0.0021998	0.0160903	d__Bacteria	p__Actinobacteriota	c__Actinobacteria	o__uncultured	f__uncultured	g__uncultured
	21.4329	-4.88823	1.63003	-2.99885	0.00270999	0.0177451	d__Bacteria	p__Chloroflexi	c__Chloroflexia	o__Thermomicrobiales	f__AKYG1722	g__AKYG1722
	4.01627	-4.91471	1.85586	-2.64821	0.00809185	0.0369707	d__Bacteria	p__Chloroflexi	c__Anaerolineae	o__SBR1031	f__A4b	g__A4b
	826.862	-4.93533	0.942944	-5.23396	1.65915e-07	1.96111e-05	d__Bacteria	p__Bacteroidota	c__Bacteroidia	o__Bacteroidales	f__Bacteroidetes_vadinHA17	g__Bacteroidetes_vadinHA17
	128.687	-4.94107	1.55788	-3.17165	0.00151575	0.0129827	d__Bacteria	p__Actinobacteriota	c__Acidimicrobiia	o__Microtrichales	f__Microtrichaceae	g__IMCC26207
	36.5581	-4.94643	1.65082	-2.99635	0.00273232	0.0177451	d__Bacteria	p__Proteobacteria	c__Alphaproteobacteria	o__Rhodobacterales	f__Rhodobacteraceae	g__Pseudorhodobacter
	28.474	-4.95159	1.74757	-2.83342	0.00460531	0.0247431	d__Bacteria	p__Proteobacteria	c__Alphaproteobacteria	o__Rhizobiales	f__Devosiaceae	NA
	67.9475	-4.96344	1.54989	-3.20245	0.00136266	0.0119683	d__Bacteria	p__Chloroflexi	c__Anaerolineae	o__Anaerolineales	f__Anaerolineaceae	g__Pelolinea
	44.4413	-5.04717	1.43219	-3.5241	0.000424931	0.00584034	d__Bacteria	p__Actinobacteriota	c__Acidimicrobiia	o__Microtrichales	NA	NA
	17.1669	-5.05234	1.70253	-2.96755	0.00300179	0.0188924	d__Bacteria	p__Proteobacteria	c__Alphaproteobacteria	o__Rhodobacterales	f__Rhodobacteraceae	g__Amaricoccus
	43.8457	-5.05561	1.12125	-4.50892	6.51571e-06	0.000240674	d__Bacteria	p__Verrucomicrobiota	c__Verrucomicrobiae	o__Verrucomicrobiales	f__Verrucomicrobiaceae	g__uncultured
	5.12188	-5.05872	1.74431	-2.90012	0.00373019	0.0220454	d__Bacteria	p__Verrucomicrobiota	c__Verrucomicrobiae	o__Pedosphaerales	f__Pedosphaeraceae	NA
	30.2582	-5.06205	1.80388	-2.8062	0.00501294	0.0264522	d__Bacteria	p__Proteobacteria	c__Alphaproteobacteria	o__Rhizobiales	f__Hyphomicrobiaceae	g__Pedomicrobium
	28.7526	-5.10655	1.85403	-2.7543	0.00588173	0.0297103	d__Bacteria	p__Actinobacteriota	c__Acidimicrobiia	o__Microtrichales	f__Microtrichaceae	g__Candidatus_Microthrix
	4.0093	-5.12149	1.99788	-2.56346	0.0103634	0.043488	d__Bacteria	p__Chloroflexi	c__Anaerolineae	o__Ardenticatenales	f__Ardenticatenaceae	g__uncultured
	2.64142	-5.13089	1.87888	-2.73083	0.00631759	0.030857	d__Bacteria	p__Proteobacteria	c__Alphaproteobacteria	o__Paracaedibacterales	f__Paracaedibacteraceae	g__Candidatus_Paracaedibacter
	4.74977	-5.14036	1.57179	-3.27039	0.001074	0.0100751	d__Bacteria	p__Proteobacteria	c__Gammaproteobacteria	o__Xanthomonadales	f__Xanthomonadaceae	g__Luteimonas
	101.527	-5.18259	1.14732	-4.51713	6.26834e-06	0.000240674	d__Bacteria	p__Bacteroidota	c__SJA-28	o__SJA-28	f__SJA-28	g__SJA-28
	5.90769	-5.31423	1.94088	-2.73806	0.00618037	0.0306941	d__Bacteria	p__Desulfobacterota	c__Syntrophia	o__Syntrophales	f__uncultured	g__uncultured
	139.602	-5.32811	1.06725	-4.99237	5.96443e-07	4.97614e-05	d__Bacteria	p__Bacteroidota	c__Bacteroidia	o__Bacteroidales	f__Prolixibacteraceae	g__uncultured
	3.16162	-5.37133	2.06625	-2.59955	0.00933451	0.0411694	d__Bacteria	p__Proteobacteria	c__Alphaproteobacteria	o__Sphingomonadales	f__Sphingomonadaceae	g__Sandaracinobacter
	7.71418	-5.38724	2.14475	-2.51182	0.0120109	0.0489586	d__Bacteria	p__Patescibacteria	c__Parcubacteria	o__Candidatus_Moranbacteria	f__Candidatus_Moranbacteria	g__Candidatus_Moranbacteria
	152.312	-5.38936	1.4013	-3.84597	0.000120076	0.0022892	d__Bacteria	p__Proteobacteria	c__Alphaproteobacteria	o__Sphingomonadales	f__Sphingomonadaceae	g__Novosphingobium
	3.39969	-5.49806	2.08538	-2.63647	0.00837727	0.0375073	d__Bacteria	p__Patescibacteria	c__Saccharimonadia	o__Saccharimonadales	f__Saccharimonadaceae	g__Saccharimonadaceae
	331.774	-5.59958	1.36595	-4.09942	4.14193e-05	0.00127072	d__Bacteria	p__Proteobacteria	c__Alphaproteobacteria	o__Rhodobacterales	f__Rhodobacteraceae	g__Rhodobacter
	16.7304	-5.60492	1.5962	-3.51142	0.000445723	0.00598687	d__Bacteria	p__Proteobacteria	c__Alphaproteobacteria	o__Puniceispirillales	f__Puniceispirillales_Incertae_Sedis	g__Constrictibacter
	10.6886	-5.71055	1.83625	-3.1099	0.00187151	0.0149687	d__Bacteria	p__Proteobacteria	c__Alphaproteobacteria	o__Rhizobiales	f__Beijerinckiaceae	g__Bosea
	7.39329	-5.83408	2.05543	-2.83837	0.00453447	0.0247431	d__Bacteria	p__Proteobacteria	c__Alphaproteobacteria	o__Rhizobiales	f__Pleomorphomonadaceae	g__uncultured
	5.69727	-5.85235	2.02484	-2.89028	0.00384893	0.0223012	d__Bacteria	p__Desulfobacterota	c__Syntrophia	o__Syntrophales	f__Smithellaceae	g__Smithella
	7.49567	-5.8555	1.52595	-3.83729	0.0001244	0.00229536	d__Bacteria	p__Patescibacteria	NA	NA	NA	NA
	229.104	-5.87476	1.24329	-4.72517	2.29923e-06	0.000113237	d__Bacteria	p__Chloroflexi	c__Anaerolineae	o__Anaerolineales	f__Anaerolineaceae	g__Leptolinea
	20.6871	-5.94177	1.97997	-3.00094	0.00269147	0.0177451	d__Bacteria	p__Acidobacteriota	c__Blastocatellia	o__DS-100	f__DS-100	g__DS-100
	7.79502	-6.03463	1.77787	-3.3943	0.000688044	0.00781988	d__Bacteria	p__Bacteroidota	c__Bacteroidia	o__Bacteroidales	f__Williamwhitmaniaceae	g__Blvii28_wastewater-sludge_group
	5.09728	-6.0737	1.94885	-3.11656	0.00182975	0.0149687	d__Bacteria	p__Acidobacteriota	c__Blastocatellia	o__Blastocatellales	f__Blastocatellaceae	g__JGI_0001001-H03
	1074.72	-6.13132	1.05239	-5.82607	5.67463e-09	1.1179e-06	d__Bacteria	p__Chloroflexi	c__Anaerolineae	o__Anaerolineales	f__Anaerolineaceae	NA
	5.82366	-6.2729	2.1574	-2.90763	0.00364185	0.0217407	d__Bacteria	p__Patescibacteria	c__Gracilibacteria	o__Candidatus_Peregrinibacteria	f__Candidatus_Peregrinibacteria	g__Candidatus_Peregrinibacteria
	6.09686	-6.33114	1.96042	-3.22949	0.00124013	0.0111048	d__Bacteria	p__Chloroflexi	c__Anaerolineae	o__Anaerolineales	f__Anaerolineaceae	g__Levilinea
	242.481	-6.40481	1.09596	-5.84399	5.09639e-09	1.1179e-06	d__Bacteria	p__Actinobacteriota	c__Acidimicrobiia	o__Microtrichales	f__Iamiaceae	g__Iamia
	11.2697	-6.44423	2.0975	-3.07234	0.00212386	0.0160903	d__Bacteria	p__Actinobacteriota	c__Actinobacteria	o__Micrococcales	f__Demequinaceae	g__Demequina
	15.239	-6.48866	1.87142	-3.46725	0.00052582	0.0066119	d__Bacteria	p__Chloroflexi	c__Anaerolineae	o__ADurb.Bin180	f__ADurb.Bin180	g__ADurb.Bin180
	6.94843	-6.52802	2.3808	-2.74195	0.00610761	0.0305898	d__Bacteria	p__Bacteroidota	c__Bacteroidia	o__Chitinophagales	f__Chitinophagaceae	g__Ferruginibacter
	7.10311	-6.55424	2.18704	-2.99685	0.00272785	0.0177451	d__Bacteria	p__Proteobacteria	c__Alphaproteobacteria	o__Rhizobiales	f__Rhizobiales_Incertae_Sedis	NA
	12.4032	-6.5787	1.68338	-3.90803	9.30532e-05	0.00208469	d__Bacteria	p__Synergistota	c__Synergistia	o__Synergistales	f__Synergistaceae	g__Lactivibrio
	16.424	-6.77425	2.56052	-2.64566	0.00815324	0.0369707	d__Bacteria	p__Actinobacteriota	c__Actinobacteria	o__Frankiales	f__Sporichthyaceae	g__Longivirga
	11.0345	-6.82505	2.09173	-3.26287	0.0011029	0.0101846	d__Bacteria	p__Proteobacteria	c__Alphaproteobacteria	o__Acetobacterales	f__Acetobacteraceae	NA
	8.97575	-6.89549	1.97262	-3.4956	0.000472995	0.00607696	d__Bacteria	p__Proteobacteria	c__Alphaproteobacteria	o__Sphingomonadales	f__Sphingomonadaceae	g__Sphingopyxis
	9.69589	-7.01023	2.67494	-2.6207	0.00877488	0.0389921	d__Bacteria	p__Proteobacteria	c__Alphaproteobacteria	o__Rhizobiales	f__Beijerinckiaceae	g__Methylorosula
	10.3793	-7.10675	2.68795	-2.64393	0.00819486	0.0369707	d__Bacteria	p__Bacteroidota	c__Bacteroidia	o__Chitinophagales	f__Chitinophagaceae	g__Terrimonas
	16.183	-7.17791	2.11804	-3.38893	0.000701648	0.00781988	d__Bacteria	p__Actinobacteriota	c__Actinobacteria	o__Actinomycetales	f__Actinomycetaceae	g__uncultured
	13.7386	-7.51138	2.22951	-3.36908	0.000754202	0.00781988	d__Bacteria	p__Proteobacteria	c__Alphaproteobacteria	o__Rhizobiales	f__Rhizobiales_Incertae_Sedis	g__Phreatobacter
	35.7402	-7.52128	2.23152	-3.37047	0.000750394	0.00781988	d__Bacteria	p__Chloroflexi	c__OLB14	o__OLB14	f__OLB14	g__OLB14
	16.2972	-7.75802	2.2471	-3.45246	0.000555509	0.00672111	d__Bacteria	p__Proteobacteria	c__Alphaproteobacteria	o__Rhizobiales	f__Hyphomicrobiaceae	g__uncultured
	19.4839	-8.01731	2.29005	-3.50093	0.000463632	0.00607696	d__Bacteria	p__Proteobacteria	c__Alphaproteobacteria	o__Rhizobiales	f__Labraceae	g__Labrys
	321.348	2.59616	0.782516	3.31771	0.000907602	0.00893988	d__Archaea	p__Halobacterota	c__Methanomicrobia	o__Methanomicrobiales	f__Methanomicrobiaceae	g__Methanoculleus
	243.91	-2.28184	0.693583	-3.28993	0.00100213	0.00955256	d__Archaea	p__Euryarchaeota	c__Methanobacteria	o__Methanobacteriales	f__Methanobacteriaceae	g__Methanobacterium
	304.169	-4.1512	1.08388	-3.82995	0.000128167	0.00229536	d__Archaea	p__Halobacterota	NA	NA	NA	NA
	26.7305	-5.47397	1.68001	-3.2583	0.00112082	0.0101908	d__Archaea	p__Thermoplasmatota	c__Thermoplasmata	o__Methanomassiliicoccales	f__Methanomassiliicoccaceae	g__uncultured
	3221.36	-5.50951	1.09259	-5.0426	4.59257e-07	4.52368e-05	d__Archaea	p__Halobacterota	c__Methanosarcinia	o__Methanosarciniales	f__Methanosaetaceae	g__Methanosaeta
	666.254	-5.8559	1.20148	-4.87389	1.09422e-06	6.46683e-05	d__Archaea	p__Halobacterota	c__Methanomicrobia	o__Methanomicrobiales	f__Methanoregulaceae	g__Methanolinea
	52.5547	-6.09795	1.61642	-3.7725	0.000161619	0.00272905	d__Archaea	p__Euryarchaeota	c__Thermococci	o__Methanofastidiosales	f__Methanofastidiosaceae	g__Candidatus_Methanofastidiosum
	12.8609	-6.63273	1.81678	-3.65081	0.000261414	0.00406567	d__Archaea	p__Halobacterota	c__Methanomicrobia	o__Methanomicrobiales	f__Methanoregulaceae	g__Methanoregula
