# Supplementary material for: Multivariate comparison of taxonomic, chemical and operational data from 80 different full-scale anaerobic digester-related systems
Source: Biotechnol Biofuels Bioprod. 2024 Jun 20;17:84. doi: 10.1186/s13068-024-02525-1 (PMC11191226; doi:10.1186/s13068-024-02525-1)
Supplement: Supplementary file 8 — Supplementary Tables 4A-F. All multivariate analysis. [file 13068_2024_2525_MOESM8_ESM.zip › Supple 8/Supplementary Table 4D.xlsx]

## Sheet: DS_Genus_Temperature_range_meso
Supplementary Table D. Differential expression in mesophilic and thermophilic digesters. Positive log2FoldChange values means an overexpression in low temperatures (until 45ºC), while negative log2FoldChange means overexpression in high temperatures (above 45ºC)
baseMean	log2FoldChange*	padj	Rank1	Rank2	Rank3	Rank4	Rank5	Rank6
17.0788	7.5787	4.99523e-06	d__Bacteria	p__Desulfobacterota	c__Syntrophia	o__Syntrophales	f__Smithellaceae	g__Smithella
18.9728	6.61478	1.18348e-07	d__Bacteria	p__Desulfobacterota	c__Syntrophia	o__Syntrophales	f__uncultured	g__uncultured
25.3537	6.12534	0.000394592	d__Bacteria	p__Actinobacteriota	c__Acidimicrobiia	o__Microtrichales	f__Microtrichaceae	g__Candidatus_Microthrix
8.5378	6.11819	0.000471428	d__Bacteria	p__Bacteroidota	c__Bacteroidia	o__Bacteroidales	f__Williamwhitmaniaceae	g__Blvii28_wastewater-sludge_group
29.1991	6.07438	0.000343197	d__Bacteria	p__Caldatribacteriota	c__JS1	o__JS1	f__JS1	g__JS1
18.9098	5.92084	8.30989e-05	d__Bacteria	p__Firmicutes	c__Syntrophomonadia	o__Syntrophomonadales	f__Syntrophomonadaceae	NA
6.70422	5.78668	0.00709592	d__Bacteria	p__Chloroflexi	c__Anaerolineae	o__ADurb.Bin180	f__ADurb.Bin180	g__ADurb.Bin180
102.082	5.71904	3.78816e-06	d__Bacteria	p__Chloroflexi	c__Anaerolineae	o__Anaerolineales	f__Anaerolineaceae	g__Leptolinea
4.47503	5.62366	0.000912854	d__Bacteria	p__Acidobacteriota	c__Blastocatellia	o__DS-100	f__DS-100	g__DS-100
5.91509	5.60039	0.00464792	d__Bacteria	p__Campilobacterota	c__Campylobacteria	o__Campylobacterales	f__Sulfurospirillaceae	g__Sulfurospirillum
22.6003	5.55738	0.000249047	d__Bacteria	p__Chloroflexi	c__Anaerolineae	o__Anaerolineales	f__Anaerolineaceae	g__Pelolinea
4.16851	5.55674	0.000912854	d__Bacteria	p__Proteobacteria	c__Gammaproteobacteria	o__Burkholderiales	f__Alcaligenaceae	g__Pusillimonas
8.04819	5.55004	0.000260049	d__Bacteria	p__Myxococcota	c__Polyangia	o__Haliangiales	f__Haliangiaceae	g__Haliangium
5.02794	5.44566	0.0155984	d__Bacteria	p__Patescibacteria	c__Parcubacteria	o__Candidatus_Moranbacteria	f__Candidatus_Moranbacteria	g__Candidatus_Moranbacteria
3.92667	5.43716	0.0283197	d__Bacteria	p__Chloroflexi	c__Anaerolineae	o__Anaerolineales	f__Anaerolineaceae	g__Levilinea
3.55684	5.30891	0.0314109	d__Archaea	p__Halobacterota	c__Methanosarcinia	o__Methanosarciniales	f__Methanosarcinaceae	g__Methanomethylovorans
4.80022	5.24638	0.0123722	d__Bacteria	p__Proteobacteria	c__Alphaproteobacteria	o__Caulobacterales	f__Caulobacteraceae	g__Caulobacter
622.145	5.23918	8.15964e-07	d__Bacteria	p__Bacteroidota	c__Bacteroidia	o__Bacteroidales	f__Bacteroidetes_vadinHA17	g__Bacteroidetes_vadinHA17
2869.8	5.23812	8.15964e-07	d__Archaea	p__Halobacterota	c__Methanosarcinia	o__Methanosarciniales	f__Methanosaetaceae	g__Methanosaeta
11.394	5.22868	0.00157422	d__Bacteria	p__Spirochaetota	c__Leptospirae	o__Leptospirales	f__Leptospiraceae	g__RBG-16-49-21
91.429	5.21387	1.17738e-05	d__Bacteria	p__Bacteroidota	c__Bacteroidia	o__Bacteroidales	f__Prolixibacteraceae	g__uncultured
3.23925	5.19191	0.00627751	d__Bacteria	p__Hydrogenedentes	c__Hydrogenedentia	o__Hydrogenedentiales	f__Hydrogenedensaceae	g__YC-ZSS-LKJ63
3.18647	5.17101	0.00343184	d__Bacteria	p__Firmicutes	c__Bacilli	o__Lactobacillales	f__Aerococcaceae	g__Globicatella
18.6405	5.14846	0.000584896	d__Bacteria	p__Firmicutes	c__Bacilli	o__Erysipelotrichales	f__Erysipelatoclostridiaceae	g__Erysipelatoclostridium
3.75814	5.06632	0.00614189	d__Bacteria	p__Bacteroidota	c__Bacteroidia	o__Bacteroidales	f__Paludibacteraceae	g__H1
5.58133	5.0222	0.00604701	d__Archaea	p__Crenarchaeota	c__Bathyarchaeia	o__Bathyarchaeia	f__Bathyarchaeia	g__Bathyarchaeia
5.56915	5.01981	0.0201434	d__Bacteria	p__Desulfobacterota	c__Syntrophorhabdia	o__Syntrophorhabdales	f__Syntrophorhabdaceae	g__Syntrophorhabdus
2.77741	4.96634	0.0154104	d__Bacteria	p__Proteobacteria	c__Gammaproteobacteria	o__Burkholderiales	f__Comamonadaceae	g__Comamonas
4.44695	4.93243	0.00932489	d__Bacteria	p__Acidobacteriota	c__Thermoanaerobaculia	o__Thermoanaerobaculales	f__Thermoanaerobaculaceae	g__Subgroup_10
4.53348	4.87717	0.00148385	d__Bacteria	p__Dependentiae	c__Babeliae	o__Babeliales	f__Babeliales	g__Babeliales
3.58291	4.84494	0.00505044	d__Bacteria	p__Patescibacteria	NA	NA	NA	NA
8.2419	4.84283	0.0123722	d__Bacteria	p__Patescibacteria	c__Microgenomatia	o__Candidatus_Shapirobacteria	f__Candidatus_Shapirobacteria	g__Candidatus_Shapirobacteria
2780.92	4.75039	1.53455e-08	d__Bacteria	p__Chloroflexi	c__Anaerolineae	o__Anaerolineales	f__Anaerolineaceae	g__uncultured
2.39171	4.73916	0.0316371	d__Bacteria	p__Cloacimonadota	c__Cloacimonadia	o__Cloacimonadales	f__Cloacimonadaceae	g__Candidatus_Cloacimonas
9.70896	4.65649	0.0343738	d__Bacteria	p__Proteobacteria	c__Alphaproteobacteria	o__Sphingomonadales	f__Sphingomonadaceae	g__uncultured
2.57867	4.63082	0.000308425	d__Bacteria	p__Desulfobacterota	c__Desulfobulbia	o__Desulfobulbales	f__Desulfobulbaceae	g__Desulfobulbus
293.258	4.58564	3.78816e-06	d__Bacteria	p__Patescibacteria	c__Dojkabacteria	o__Dojkabacteria	f__Dojkabacteria	g__Dojkabacteria
145.076	4.57177	0.000912854	d__Bacteria	p__Firmicutes	c__Bacilli	o__Lactobacillales	f__Enterococcaceae	g__Enterococcus
38.9685	4.52991	0.000419037	d__Archaea	p__Euryarchaeota	c__Thermococci	o__Methanofastidiosales	f__Methanofastidiosaceae	g__Candidatus_Methanofastidiosum
4.60168	4.52512	0.048531	d__Bacteria	p__Chloroflexi	c__OLB14	o__OLB14	f__OLB14	g__OLB14
2.20417	4.5216	0.0247222	d__Bacteria	p__Proteobacteria	c__Gammaproteobacteria	o__Pseudomonadales	f__Pseudomonadaceae	g__Thiopseudomonas
2.73498	4.48278	0.0322393	d__Bacteria	p__Thermotogota	c__Thermotogae	o__Kosmotogales	f__Kosmotogaceae	g__Mesotoga
4.94252	4.45589	0.0404719	d__Bacteria	p__Patescibacteria	c__Saccharimonadia	o__Saccharimonadales	f__LWQ8	g__LWQ8
63.099	4.4363	0.000912854	d__Bacteria	p__Verrucomicrobiota	c__Verrucomicrobiae	o__Pedosphaerales	f__Pedosphaeraceae	g__Pedosphaeraceae
2.68563	4.4282	0.0355971	d__Bacteria	p__Desulfobacterota	c__Syntrophia	o__Syntrophales	f__Syntrophaceae	g__Syntrophus
2.42134	4.37559	0.0283197	d__Bacteria	p__Planctomycetota	c__Planctomycetes	o__Pirellulales	f__Pirellulaceae	g__uncultured
188.347	4.31703	5.7969e-05	d__Bacteria	p__Chloroflexi	c__Anaerolineae	o__Anaerolineales	f__Anaerolineaceae	NA
108.64	4.28882	0.00280754	d__Bacteria	p__Bacteroidota	c__Bacteroidia	o__Bacteroidales	f__Paludibacteraceae	g__Paludibacter
23.4909	4.24122	0.0150264	d__Bacteria	p__Bacteroidota	c__Bacteroidia	o__Flavobacteriales	f__Weeksellaceae	g__Cloacibacterium
3.75927	4.23136	0.0234283	d__Bacteria	p__Bacteroidota	c__Bacteroidia	o__Bacteroidales	f__Rs-E47_termite_group	g__GWE2-42-42
1.9368	4.22469	0.00256087	d__Bacteria	p__Bacteroidota	c__Bacteroidia	o__Flavobacteriales	f__Weeksellaceae	g__Moheibacter
2.68597	4.21057	0.0365475	d__Bacteria	p__Nitrospirota	c__Thermodesulfovibrionia	o__Thermodesulfovibrionales	f__Thermodesulfovibrionaceae	g__Thermodesulfovibrio
2.15142	4.1504	0.0329967	d__Bacteria	p__Proteobacteria	c__Gammaproteobacteria	o__Burkholderiales	f__SC-I-84	g__SC-I-84
234.171	4.1478	0.000681364	d__Archaea	p__Halobacterota	NA	NA	NA	NA
2.67289	4.08665	0.0296058	d__Bacteria	p__Desulfobacterota	c__Syntrophobacteria	o__Syntrophobacterales	f__Syntrophobacteraceae	g__Syntrophobacter
125.095	4.08268	8.15964e-07	d__Bacteria	p__Chloroflexi	c__Anaerolineae	o__Anaerolineales	f__Anaerolineaceae	g__Anaerolinea
20.8999	4.06467	0.013343	d__Bacteria	p__Proteobacteria	c__Alphaproteobacteria	o__Sphingomonadales	f__Sphingomonadaceae	g__Novosphingobium
19.0604	4.05167	0.00188966	d__Bacteria	p__Bacteroidota	c__SJA-28	o__SJA-28	f__SJA-28	g__SJA-28
31.307	3.9624	0.00120478	d__Bacteria	p__Chloroflexi	c__Anaerolineae	o__uncultured	f__uncultured	g__uncultured
3.43443	3.96163	0.00394675	d__Bacteria	p__Proteobacteria	c__Gammaproteobacteria	o__Xanthomonadales	f__Xanthomonadaceae	g__Luteimonas
41.064	3.95558	0.00268915	d__Bacteria	p__Proteobacteria	c__Alphaproteobacteria	o__Rhizobiales	f__Xanthobacteraceae	NA
11.3539	3.94726	0.0282836	d__Bacteria	p__Synergistota	c__Synergistia	o__Synergistales	f__Synergistaceae	g__EBM-39
223.218	3.93272	7.61239e-07	d__Bacteria	p__Synergistota	c__Synergistia	o__Synergistales	f__Synergistaceae	g__Thermovirga
37.1338	3.87429	3.69532e-05	d__Bacteria	p__Chloroflexi	c__Anaerolineae	o__Caldilineales	f__Caldilineaceae	g__uncultured
1.42277	3.86186	0.0343738	d__Bacteria	p__Proteobacteria	c__Gammaproteobacteria	o__Burkholderiales	f__Alcaligenaceae	g__Paenalcaligenes
1342.4	3.86035	2.57592e-08	d__Bacteria	p__Synergistota	c__Synergistia	o__Synergistales	f__Synergistaceae	g__uncultured
152.092	3.85996	2.25779e-06	d__Bacteria	p__Firmicutes	c__Clostridia	o__Peptostreptococcales-Tissierellales	f__Peptostreptococcales-Tissierellales	g__Guggenheimella
3.07301	3.85152	0.0404719	d__Bacteria	p__Bacteroidota	c__Bacteroidia	o__Bacteroidales	f__Rikenellaceae	g__Bact-08
46.9949	3.84688	0.00280797	d__Bacteria	p__Proteobacteria	c__Alphaproteobacteria	o__Rhizobiales	f__Hyphomicrobiaceae	g__Hyphomicrobium
81.339	3.84027	0.000584605	d__Archaea	p__Halobacterota	c__Methanomicrobia	o__Methanomicrobiales	f__Methanoregulaceae	g__Methanolinea
119.31	3.77449	0.000599098	d__Bacteria	p__Chloroflexi	c__Anaerolineae	o__SJA-15	f__SJA-15	g__SJA-15
1.33223	3.72826	0.0114612	d__Bacteria	p__Proteobacteria	c__Gammaproteobacteria	o__Xanthomonadales	f__Xanthomonadaceae	g__Pseudoxanthomonas
4.39472	3.7211	0.0283427	d__Bacteria	p__Actinobacteriota	c__Actinobacteria	o__uncultured	f__uncultured	g__uncultured
223.776	3.70977	2.25779e-06	d__Bacteria	p__Actinobacteriota	c__Thermoleophilia	o__Gaiellales	f__uncultured	g__uncultured
63.3654	3.69612	1.58701e-06	d__Bacteria	p__Firmicutes	c__Clostridia	o__Eubacteriales	f__Anaerofustaceae	g__Anaerofustis
3.94528	3.67553	0.0234283	d__Bacteria	p__Bacteroidota	c__Bacteroidia	o__Sphingobacteriales	f__Sphingobacteriaceae	g__Sphingobacterium
53.3581	3.61718	0.0351044	d__Bacteria	p__Firmicutes	c__Clostridia	o__Clostridiales	f__Clostridiaceae	g__Clostridium_sensu_stricto_12
8.40837	3.57585	0.0396343	d__Bacteria	p__Myxococcota	c__Myxococcia	o__Myxococcales	f__Myxococcaceae	NA
67.2979	3.52244	0.0116707	d__Bacteria	p__Chloroflexi	c__Anaerolineae	o__Anaerolineales	f__Anaerolineaceae	g__Longilinea
65.8374	3.51629	0.0283427	d__Bacteria	p__Verrucomicrobiota	c__Verrucomicrobiae	o__Pedosphaerales	f__Pedosphaeraceae	g__ADurb.Bin063-1
10.0575	3.51148	0.00317816	d__Bacteria	p__Patescibacteria	c__Microgenomatia	o__Candidatus_Woesebacteria	f__Candidatus_Woesebacteria	g__Candidatus_Woesebacteria
36.1416	3.49057	3.89585e-05	d__Bacteria	p__Patescibacteria	c__Gracilibacteria	o__Absconditabacteriales_(SR1)	f__Absconditabacteriales_(SR1)	g__Absconditabacteriales_(SR1)
334.088	3.48536	8.15964e-07	d__Bacteria	p__Chloroflexi	c__Anaerolineae	o__RBG-13-54-9	f__RBG-13-54-9	g__RBG-13-54-9
11.1432	3.45401	0.0047202	d__Bacteria	p__Actinobacteriota	c__Coriobacteriia	o__Coriobacteriales	f__Atopobiaceae	NA
5.76824	3.4529	0.0150264	d__Bacteria	p__Firmicutes	c__Bacilli	o__Lactobacillales	f__Streptococcaceae	g__Lactococcus
21.796	3.41579	0.0248993	d__Bacteria	p__Actinobacteriota	c__Coriobacteriia	o__OPB41	f__OPB41	g__OPB41
21.4227	3.40949	0.0316371	d__Bacteria	p__Actinobacteriota	c__Acidimicrobiia	o__Microtrichales	NA	NA
15.3153	3.40347	0.0100116	d__Bacteria	p__Verrucomicrobiota	c__Verrucomicrobiae	o__Verrucomicrobiales	f__Verrucomicrobiaceae	g__uncultured
5.19036	3.38908	0.0205527	d__Bacteria	p__Firmicutes	c__Clostridia	o__Clostridia	f__Gracilibacteraceae	NA
40.9816	3.36039	0.000912854	d__Bacteria	p__Actinobacteriota	c__Acidimicrobiia	o__Microtrichales	f__Iamiaceae	g__Iamia
11.7173	3.33528	0.0328459	d__Bacteria	p__Chloroflexi	c__Chloroflexia	o__Chloroflexales	f__Roseiflexaceae	g__Kouleothrix
14.2182	3.33098	0.0484653	d__Bacteria	p__Actinobacteriota	c__Actinobacteria	o__Micrococcales	f__Intrasporangiaceae	g__Ornithinimicrobium
12.2239	3.30427	0.00765096	d__Bacteria	p__Bacteroidota	c__Bacteroidia	o__Bacteroidales	f__Paludibacteraceae	NA
94.5056	3.18027	0.0365475	d__Archaea	p__Halobacterota	c__Methanomicrobia	o__Methanomicrobiales	f__Methanospirillaceae	g__Methanospirillum
5.24918	3.17561	0.0404719	d__Bacteria	p__Proteobacteria	c__Alphaproteobacteria	o__Acetobacterales	f__Acetobacteraceae	g__Roseomonas
833.025	3.15794	0.00238704	d__Bacteria	p__Firmicutes	c__Bacilli	o__Lactobacillales	f__Streptococcaceae	g__Streptococcus
2.8979	3.15572	0.0274138	d__Bacteria	p__Spirochaetota	c__Spirochaetia	o__Spirochaetales	f__Spirochaetaceae	g__uncultured
27.6946	3.13255	0.0265936	d__Bacteria	p__Firmicutes	c__Clostridia	o__Eubacteriales	f__Eubacteriaceae	g__Eubacterium
74.6993	3.09868	0.00113385	d__Bacteria	p__Chloroflexi	c__Anaerolineae	o__Anaerolineales	f__Anaerolineaceae	g__ADurb.Bin120
36.7932	3.05346	0.000912854	d__Bacteria	p__Firmicutes	c__Clostridia	o__Clostridia	f__Hungateiclostridiaceae	g__Ercella
199.248	3.03557	0.0202478	d__Bacteria	p__Nitrospirota	c__Thermodesulfovibrionia	o__uncultured	f__uncultured	g__uncultured
8.86484	3.03472	0.00166535	d__Bacteria	p__Chloroflexi	c__Anaerolineae	NA	NA	NA
4.39959	3.01155	0.0243699	d__Bacteria	p__uncultured	c__uncultured	o__uncultured	f__uncultured	g__uncultured
2.21647	2.98117	0.0493562	d__Bacteria	p__Proteobacteria	c__Gammaproteobacteria	o__Xanthomonadales	f__Xanthomonadaceae	g__Arenimonas
1.52621	2.96905	0.0404719	d__Bacteria	p__Desulfobacterota	c__Syntrophia	o__Syntrophales	NA	NA
13.7095	2.95774	0.0355971	d__Bacteria	p__Firmicutes	c__Clostridia	o__Peptostreptococcales-Tissierellales	f__Peptostreptococcales-Tissierellales	g__Peptoniphilus
11.9088	2.94944	0.00234109	d__Bacteria	p__Bacteroidota	c__Bacteroidia	o__Bacteroidales	f__Dysgonomonadaceae	g__uncultured
22.4968	2.94765	0.00224269	d__Bacteria	p__Bacteroidota	c__Bacteroidia	o__Bacteroidales	f__Rikenellaceae	g__uncultured
9.04258	2.92602	0.0354594	d__Bacteria	p__Nitrospirota	c__Nitrospiria	o__Nitrospirales	f__Nitrospiraceae	g__Nitrospira
169.971	2.87202	0.0339351	d__Bacteria	p__Proteobacteria	c__Alphaproteobacteria	o__Sphingomonadales	f__Sphingomonadaceae	NA
32.4164	2.85182	0.0314109	d__Bacteria	p__Proteobacteria	c__Alphaproteobacteria	o__Rhizobiales	f__Rhizobiales_Incertae_Sedis	g__uncultured
11.4049	2.83686	0.0108701	d__Bacteria	p__Verrucomicrobiota	c__Verrucomicrobiae	o__LD1-PB3	f__LD1-PB3	g__LD1-PB3
3.47325	2.77269	0.0208262	d__Bacteria	p__Proteobacteria	c__Gammaproteobacteria	o__Burkholderiales	f__Alcaligenaceae	g__Oligella
99.6565	2.77067	0.00278146	d__Bacteria	p__Chloroflexi	c__Anaerolineae	o__SBR1031	f__SBR1031	g__SBR1031
47.7755	2.76583	0.0047696	d__Bacteria	p__Bacteroidota	c__Bacteroidia	o__Bacteroidales	f__Rikenellaceae	g__DMER64
26.0456	2.75156	0.000599098	d__Bacteria	p__Proteobacteria	c__Gammaproteobacteria	o__Burkholderiales	f__Comamonadaceae	NA
120.287	2.74949	0.00548942	d__Bacteria	p__Synergistota	c__Synergistia	o__Synergistales	f__Synergistaceae	NA
8.34741	2.73243	0.0404719	d__Bacteria	p__Chloroflexi	c__Chloroflexia	o__Thermomicrobiales	f__AKYG1722	g__AKYG1722	Fas
32.9978	2.71246	0.00226907	d__Bacteria	p__Patescibacteria	c__Saccharimonadia	o__Saccharimonadales	f__Saccharimonadaceae	g__Candidatus_Saccharimonas
42.4665	2.6933	0.00548942	d__Bacteria	p__Firmicutes	c__Desulfotomaculia	o__Desulfotomaculales	f__Desulfotomaculales	g__Cryptanaerobacter
50.6403	2.67969	0.00285536	d__Bacteria	p__SAR324_clade(Marine_group_B)	c__SAR324_clade(Marine_group_B)	o__SAR324_clade(Marine_group_B)	f__SAR324_clade(Marine_group_B)	g__SAR324_clade(Marine_group_B)
13.4126	2.65532	0.0234283	d__Bacteria	p__Actinobacteriota	c__Actinobacteria	o__Propionibacteriales	f__Propionibacteriaceae	NA
3126.46	2.62628	9.68956e-05	d__Bacteria	p__Firmicutes	c__Clostridia	o__Christensenellales	f__Christensenellaceae	g__Christensenellaceae_R-7_group
9.41728	2.59908	0.000617742	d__Bacteria	p__Proteobacteria	c__Gammaproteobacteria	o__Pseudomonadales	f__Moraxellaceae	g__Acinetobacter
15.5077	2.50154	0.0486751	d__Bacteria	p__Proteobacteria	c__Gammaproteobacteria	o__Burkholderiales	f__Rhodocyclaceae	g__Thauera
36.0035	2.49243	0.000343197	d__Bacteria	p__Bacteroidota	c__Bacteroidia	o__Bacteroidales	f__Paludibacteraceae	g__uncultured
28.5617	2.46704	0.0279234	d__Bacteria	p__Firmicutes	c__Clostridia	o__Christensenellales	f__Christensenellaceae	NA
314.654	2.45881	0.000584896	d__Bacteria	p__Proteobacteria	c__Alphaproteobacteria	o__Rhodobacterales	f__Rhodobacteraceae	g__Paracoccus
50.2789	2.4586	0.0152067	d__Bacteria	p__Firmicutes	c__Clostridia	o__Oscillospirales	f__uncultured	g__uncultured
3.29566	2.44337	0.0110862	d__Bacteria	p__Verrucomicrobiota	c__Lentisphaeria	o__Oligosphaerales	f__Oligosphaeraceae	g__Z20
239.05	2.40747	0.00144236	d__Bacteria	p__Actinobacteriota	c__Actinobacteria	o__Micrococcales	f__Microbacteriaceae	NA
84.6713	2.38567	0.0047202	d__Bacteria	p__Firmicutes	c__Bacilli	o__Lactobacillales	f__Carnobacteriaceae	g__uncultured
17.4081	2.36192	0.0210306	d__Bacteria	p__Verrucomicrobiota	c__Kiritimatiellae	o__WCHB1-41	f__WCHB1-41	g__WCHB1-41
59.2072	2.30348	0.0283427	d__Bacteria	p__Actinobacteriota	c__Actinobacteria	o__Micrococcales	f__Bogoriellaceae	g__Georgenia
18.5546	2.27937	0.00353302	d__Bacteria	p__Proteobacteria	c__Gammaproteobacteria	o__Pseudomonadales	f__Pseudomonadaceae	g__Pseudomonas
4.47512	2.25707	0.0498179	d__Bacteria	p__Chloroflexi	c__TK10	o__TK10	f__TK10	g__TK10
399.685	2.24798	0.00312914	d__Bacteria	p__Firmicutes	c__Clostridia	o__Peptostreptococcales-Tissierellales	f__Peptostreptococcales-Tissierellales	g__W5053
46.2713	2.23693	0.00604701	d__Bacteria	p__Firmicutes	c__Clostridia	o__Peptostreptococcales-Tissierellales	f__Peptostreptococcales-Tissierellales	g__Anaerococcus
225.656	2.17236	0.0100227	d__Bacteria	p__Synergistota	c__Synergistia	o__Synergistales	f__Synergistaceae	g__JGI-0000079-D21
133.362	2.16286	0.0210617	d__Bacteria	p__Actinobacteriota	c__Actinobacteria	o__Micrococcales	f__Intrasporangiaceae	NA
13.1247	2.14358	0.0243699	d__Bacteria	p__Actinobacteriota	c__Coriobacteriia	o__Coriobacteriales	f__Coriobacteriales_Incertae_Sedis	g__uncultured
56.3091	2.13884	0.00255323	d__Bacteria	p__Firmicutes	c__Clostridia	o__Christensenellales	f__Christensenellaceae	g__uncultured
191.357	2.13355	0.0155984	d__Bacteria	p__Synergistota	c__Synergistia	o__Synergistales	f__Synergistaceae	g__Syner-01
12.719	2.12683	0.00908741	d__Bacteria	p__Firmicutes	c__Bacilli	o__Acholeplasmatales	f__Acholeplasmataceae	g__Acholeplasma
164.407	2.1034	0.000912854	d__Bacteria	p__Actinobacteriota	c__Actinobacteria	o__Actinomycetales	f__Actinomycetaceae	g__Actinomyces
20.6514	2.0464	0.0351522	d__Bacteria	p__Actinobacteriota	c__Acidimicrobiia	o__Microtrichales	f__uncultured	g__uncultured
14.9005	2.00938	0.0491066	d__Bacteria	p__Myxococcota	c__Polyangia	o__Polyangiales	f__Phaselicystidaceae	g__Phaselicystis
27.5898	1.94981	0.0109656	d__Bacteria	p__Firmicutes	c__Clostridia	o__Oscillospirales	NA	NA
355.124	1.93648	0.000325347	d__Bacteria	p__Proteobacteria	c__Alphaproteobacteria	o__Rhizobiales	f__Rhizobiaceae	NA
15.9905	1.86691	0.0423249	d__Bacteria	p__Firmicutes	c__Clostridia	o__Oscillospirales	f__Ruminococcaceae	g__Candidatus_Soleaferrea
13.9485	1.86145	0.0198229	d__Bacteria	p__Bacteroidota	c__Bacteroidia	o__Bacteroidales	f__Marinilabiliaceae	g__uncultured
51.6919	1.84777	0.00709592	d__Bacteria	p__Actinobacteriota	c__Actinobacteria	o__Propionibacteriales	f__Propionibacteriaceae	g__Propioniciclava
366.052	1.76373	0.000308425	d__Bacteria	p__Firmicutes	c__Clostridia	o__Clostridia	f__Hungateiclostridiaceae	g__HN-HF0106
20.2977	1.72413	0.0355971	d__Bacteria	p__Firmicutes	c__Bacilli	o__Erysipelotrichales	f__Erysipelotrichaceae	g__[Anaerorhabdus]_furcosa_group
106.951	1.72364	0.0103882	d__Bacteria	p__Bacteroidota	c__Bacteroidia	o__Bacteroidales	f__Bacteroidales_UCG-001	g__Bacteroidales_UCG-001
64.3102	1.67177	0.00230188	d__Bacteria	p__Chloroflexi	c__Anaerolineae	o__MSB-5E12	f__MSB-5E12	g__MSB-5E12
250.63	1.64987	0.0164229	d__Bacteria	p__Firmicutes	c__Bacilli	o__Erysipelotrichales	f__Erysipelotrichaceae	g__uncultured
36.348	1.50466	0.0236265	d__Bacteria	p__Firmicutes	c__Bacilli	o__Erysipelotrichales	f__Erysipelotrichaceae	NA
61.3507	1.48917	0.0116707	d__Bacteria	p__Proteobacteria	c__Alphaproteobacteria	o__Rhizobiales	f__Devosiaceae	g__Devosia
182.454	1.48672	0.0404719	d__Bacteria	p__Synergistota	c__Synergistia	o__Synergistales	f__Synergistaceae	g__Aminobacterium
2765.24	1.47822	0.0365475	d__Bacteria	p__Firmicutes	c__Clostridia	o__Clostridia	f__Hungateiclostridiaceae	g__Fastidiosipila
197.853	1.43959	0.00604701	d__Bacteria	p__Bacteroidota	c__Bacteroidia	o__Bacteroidales	f__Dysgonomonadaceae	g__Petrimonas
156.121	1.42508	0.0047696	d__Bacteria	NA	NA	NA	NA	NA
23.7083	1.37088	0.0458006	d__Bacteria	p__Proteobacteria	c__Alphaproteobacteria	o__Rhizobiales	f__Rhizobiaceae	g__Chelativorans
289.691	1.2839	0.0283427	d__Bacteria	p__Caldatribacteriota	c__Caldatribacteriia	o__Caldatribacteriales	f__Caldatribacteriaceae	g__Candidatus_Caldatribacterium
263.664	1.23684	0.0423249	d__Bacteria	p__Bacteroidota	c__Bacteroidia	o__Bacteroidales	f__Dysgonomonadaceae	g__Fermentimonas
100.561	1.02146	0.0406548	d__Bacteria	p__Firmicutes	c__Clostridia	o__Clostridia	f__Hungateiclostridiaceae	g__uncultured
254.432	1.01947	0.0321203	d__Bacteria	p__Firmicutes	c__Clostridia	o__Oscillospirales	f__Ruminococcaceae	g__Ruminococcus
331.388	0.973105	0.0126726	d__Bacteria	p__Firmicutes	c__Clostridia	o__Clostridia	f__Hungateiclostridiaceae	NA
23.4339	0.970778	0.0484653	d__Bacteria	p__Firmicutes	c__Bacilli	o__RF39	f__RF39	g__RF39
595.652	0.895169	0.0108701	d__Bacteria	p__Firmicutes	c__Clostridia	o__Peptostreptococcales-Tissierellales	f__Peptostreptococcales-Tissierellales	g__Tissierella
948.035	-0.840384	0.0234283	d__Bacteria	p__Firmicutes	c__Incertae_Sedis	o__DTU014	f__DTU014	g__DTU014
239.614	-0.860534	0.00224269	d__Bacteria	p__Firmicutes	c__Clostridia	o__Clostridia	f__Hungateiclostridiaceae	g__UCG-012
6741.71	-0.942309	0.00659295	d__Bacteria	p__Firmicutes	c__Limnochordia	o__MBA03	f__MBA03	g__MBA03
110.63	-1.03642	0.0197782	d__Bacteria	p__Firmicutes	c__Clostridia	o__Oscillospirales	f__UCG-010	g__UCG-010
140.316	-1.13167	0.0216797	d__Bacteria	p__Firmicutes	c__Clostridia	o__Clostridia	f__Hungateiclostridiaceae	g__Ruminiclostridium
24.3102	-1.34171	0.0447389	d__Bacteria	p__Firmicutes	c__Limnochordia	o__Limnochordales	f__Limnochordaceae	g__Limnochordaceae
746.809	-1.37739	0.0200296	d__Bacteria	p__Bacteroidota	c__Bacteroidia	o__Sphingobacteriales	f__Lentimicrobiaceae	g__Lentimicrobium
219.37	-1.39138	0.00226907	d__Bacteria	p__Firmicutes	c__Clostridia	o__Lachnospirales	f__Defluviitaleaceae	g__Defluviitalea
104.515	-1.5021	0.0316371	d__Bacteria	p__Firmicutes	c__Clostridia	o__Peptostreptococcales-Tissierellales	f__Peptostreptococcales-Tissierellales	g__Keratinibaculum
56.866	-1.62821	0.0210617	d__Bacteria	p__Firmicutes	c__Clostridia	o__Clostridiales	f__Clostridiaceae	g__Clostridium_sensu_stricto_7
1456.5	-1.63367	0.0027708	d__Bacteria	p__Thermotogota	c__Thermotogae	o__Petrotogales	f__Petrotogaceae	g__Defluviitoga
152.722	-1.72507	0.0100227	d__Bacteria	p__Firmicutes	c__Clostridia	o__Clostridiales	f__Clostridiaceae	g__Clostridium_sensu_stricto_8
474.114	-1.76607	0.000295764	d__Bacteria	p__Firmicutes	c__Limnochordia	o__Limnochordia	f__Limnochordia	g__Limnochordia
813.876	-1.84832	0.000315104	d__Bacteria	p__Firmicutes	c__Thermacetogenia	o__Thermacetogeniales	f__Thermacetogeniaceae	g__Syntrophaceticus
188.321	-2.08878	0.0196578	d__Archaea	p__Euryarchaeota	c__Methanobacteria	o__Methanobacteriales	f__Methanothermobacteriaceae	g__Methanothermobacter
24.7006	-2.10622	0.0211072	d__Bacteria	p__Firmicutes	c__Clostridia	o__Clostridiales	f__Clostridiaceae	NA
8.58646	-2.19663	0.0484296	d__Bacteria	p__Actinobacteriota	c__Actinobacteria	o__Glycomycetales	f__Glycomycetaceae	g__Glycomyces
509.853	-2.23871	4.49111e-06	d__Bacteria	p__Firmicutes	c__Clostridia	o__Peptostreptococcales-Tissierellales	f__Peptostreptococcales-Tissierellales	g__Tepidimicrobium
91.8647	-2.33047	0.0283802	d__Bacteria	p__Firmicutes	c__Clostridia	o__Oscillospirales	f__Oscillospiraceae	g__UCG-005
3.84299	-2.50793	0.0283197	d__Bacteria	p__Firmicutes	c__Clostridia	o__uncultured	f__uncultured	g__uncultured
6.95026	-2.79712	0.0473941	d__Bacteria	p__Firmicutes	c__Clostridia	o__Eubacteriales	f__Garciellaceae	g__Garciella
10.2029	-3.03039	0.00166535	d__Bacteria	p__Proteobacteria	c__Gammaproteobacteria	o__Aeromonadales	f__Succinivibrionaceae	g__Succinivibrio
3.4319	-3.15739	0.0298025	d__Bacteria	p__Bacteroidota	c__Bacteroidia	o__Bacteroidales	f__Prevotellaceae	g__Prevotellaceae_UCG-001
6.60724	-3.25624	0.0298025	d__Bacteria	p__Firmicutes	c__Bacilli	o__Thermoactinomycetales	f__Thermoactinomycetaceae	g__Laceyella
15.5826	-3.29626	0.0365475	d__Bacteria	p__Bacteroidota	c__Bacteroidia	o__Bacteroidales	f__Rikenellaceae	g__Alistipes
4.23336	-3.45018	0.0283197	d__Bacteria	p__Firmicutes	c__Clostridia	o__Lachnospirales	NA	NA
2.93749	-3.63	0.0353575	d__Bacteria	p__Firmicutes	c__Clostridia	o__Lachnospirales	f__Lachnospiraceae	g__Moryella
3.87767	-4.07606	0.0283808	d__Bacteria	p__Bacteroidota	c__Bacteroidia	o__Bacteroidales	f__Prevotellaceae	g__Prevotellaceae_UCG-003
1.54837	-4.16913	0.0116707	d__Bacteria	p__Synergistota	c__Synergistia	o__Synergistales	f__Synergistaceae	g__Fretibacterium
3.09087	-4.1732	0.0277723	d__Bacteria	p__Firmicutes	c__Bacilli	o__Thermoactinomycetales	f__Thermoactinomycetaceae	g__Thermoflavimicrobium
4.70257	-4.41909	0.000599098	d__Bacteria	p__Bacteroidota	c__Bacteroidia	o__Bacteroidales	f__uncultured	g__uncultured
3.82645	-4.80285	0.0047696	d__Bacteria	p__Elusimicrobiota	c__Elusimicrobia	o__Elusimicrobiales	f__Elusimicrobiaceae	g__Elusimicrobium
2.63081	-4.86398	0.00394675	d__Bacteria	p__Bacteroidota	c__Bacteroidia	o__Bacteroidales	f__Rikenellaceae	g__dgA-11_gut_group
3.89448	-4.9704	0.0484653	d__Bacteria	p__Proteobacteria	c__Alphaproteobacteria	o__SAR11_clade	f__Clade_I	g__Clade_Ia
3.93348	-5.52352	0.00256087	d__Bacteria	p__Firmicutes	c__Clostridia	o__Lachnospirales	f__Lachnospiraceae	g__Lachnospiraceae_ND3007_group
4.9276	-5.84874	0.00166535	d__Bacteria	p__Bacteroidota	c__Bacteroidia	o__Bacteroidales	f__Bacteroidales_BS11_gut_group	g__Bacteroidales_BS11_gut_group
19.2731	-7.08059	3.69532e-05	d__Bacteria	p__Bacteroidota	c__Bacteroidia	o__Bacteroidales	f__Bacteroidales_RF16_group	g__Bacteroidales_RF16_group
21.027	-7.59211	1.12396e-06	d__Bacteria	p__Bacteroidota	c__Bacteroidia	o__Bacteroidales	f__F082	g__F082
8.30092	-8.45064	0.000206827	d__Bacteria	p__Proteobacteria	c__Alphaproteobacteria	o__SAR11_clade	f__Clade_III	g__Clade_III
23.3763	-8.51858	1.16319e-07	d__Bacteria	p__Firmicutes	c__Bacilli	o__Acholeplasmatales	f__Acholeplasmataceae	g__Anaeroplasma
21.4896	-9.18586	0.00038251	d__Bacteria	p__Cyanobacteria	c__Cyanobacteriia	o__Synechococcales	f__Cyanobiaceae	g__Synechococcus_CC9902
