# Supplementary material for: Multivariate comparison of taxonomic, chemical and operational data from 80 different full-scale anaerobic digester-related systems
Source: Biotechnol Biofuels Bioprod. 2024 Jun 20;17:84. doi: 10.1186/s13068-024-02525-1 (PMC11191226; doi:10.1186/s13068-024-02525-1)
Supplement: Supplementary file 8 — Supplementary Tables 4A-F. All multivariate analysis. [file 13068_2024_2525_MOESM8_ESM.zip › Supple 8/Supplementary Table 4C.xlsx]

## Sheet: taxa_vs_taxa
Supplementary Table C. Spearman correlations between the 250 most abundant taxa and the 30 most abundant bacteria and 10 most abundant archaea.
Taxon	Bacillota;Sedimentibacter	Euryarchaeota;Methanothermobacter	Bacillota;Limnochordia	Euryarchaeota;NA	Euryarchaeota;Methanothrix	Thermotogota;Defluviitoga	Bacillota;DTU014	Bacillota;Christensenellaceae;R.7;group	Bacillota;Syntrophaceticus	Euryarchaeota;Methanoculleus	Bacillota;Gallicola	Actinobacteriota;Brooklawnia	Nitrospirota;uncultured	Euryarchaeota;Candidatus;Methanoplasma	Bacillota;Fastidiosipila	Bacillota;uncultured	Bacillota;Dethiobacter	Actinobacteriota;Corynebacterium	Bacillota;Streptococcus	Bacillota;Paeniclostridium	Bacillota;Clostridium;sensu;stricto;1	Bacillota;Tepidimicrobium	Euryarchaeota;Methanolinea	Bacteroidota;Proteiniphilum	Synergistota;Acetomicrobium	Synergistota;uncultured	Proteobacteria;Sphingomonas	Bacteroidota;Prevotella	Coprothermobacterota;Coprothermobacter	Euryarchaeota;Methanospirillum	Bacillota;HN.HF0106	Bacillota;Romboutsia	Chloroflexi;uncultured	Bacillota;MBA03	Bacteroidota;Lentimicrobium	Euryarchaeota;Methanosarcina	Bacillota;Tissierella	Euryarchaeota;Methanobacterium	Bacillota;Caldicoprobacter	Euryarchaeota;Methanobrevibacter
Archaea;Euryarchaeota	0	-0.315303	0	1	0.415991	-0.272774	0	0.485919	-0.502449	-0.262637	0.270527	0	0.633698	0	0	0	0	-0.319351	-0.463542	-0.459783	-0.491551	-0.408292	0.5684	0	0	0.418356	0.481106	0.290405	0.386395	0.329321	0	-0.440039	0.380035	-0.254334	0	0	0	0	0	0
Archaea;Euryarchaeota;Methanobacteria;Methanobacteriales;Methanobacteriaceae;Methanobacterium	0	0	0	0	0	0	0	0	0	0	0	0	0	0	0	0	0	0	0	0	0	0	0	0	0	0	0	0.466621	0	0	0	0	0	0	0	0	0	1	0	0
Archaea;Euryarchaeota;Methanobacteria;Methanobacteriales;Methanobacteriaceae;Methanobrevibacter	0	0	0	0	0	0	0	0	0.307666	0	-0.391116	0	-0.397221	-0.272718	0	0	0.329748	0.382345	0.341724	0.493649	0.512816	0	-0.319496	0	0	-0.323781	-0.311093	0.306277	-0.40342	0	-0.369049	0.574188	0	0	0	0	0	0	0	1
Archaea;Euryarchaeota;Methanobacteria;Methanobacteriales;Methanothermobacteriaceae;Methanothermobacter	0	1	0.474792	-0.315303	-0.43233	0.358122	0.460433	-0.252855	0.367774	0.289558	-0.478375	-0.26337	-0.33854	0	-0.389442	0	0.338394	0	0	0.254258	0	0.669691	-0.47796	0	0.341327	-0.378419	-0.33261	0	0	-0.373024	0	0.262584	-0.608977	0.488536	0.587369	0	0	0	0.323372	0
Archaea;Euryarchaeota;Methanomicrobia;Methanomicrobiales;Methanomicrobiaceae;Methanoculleus	0	0.289558	0.324767	-0.262637	0	0.572847	0.577816	-0.504644	0.608501	1	-0.433698	0	-0.432098	-0.283174	-0.318902	0	0.324123	0	0.394007	0.374675	0.392431	0.323572	0	0	0	-0.479351	-0.607388	0	-0.523862	-0.332783	0	0.274399	-0.38984	0.538365	0.27547	0	0	0	0	0
Archaea;Euryarchaeota;Methanomicrobia;Methanomicrobiales;Methanoregulaceae;Methanolinea	0	-0.47796	0	0.5684	0.633506	0	-0.254136	0.277955	-0.325847	0	0.452877	0.436001	0.426756	0	0	0	0	0	0	-0.257197	-0.342224	-0.416789	1	0	0	0.502865	0.252474	0	0	0.422733	0	-0.258032	0.597676	0	-0.342754	0	0	0	0	-0.319496
Archaea;Euryarchaeota;Methanomicrobia;Methanomicrobiales;Methanospirillaceae;Methanospirillum	0.340224	-0.373024	0	0.329321	0.631771	0	-0.378188	0.489474	-0.348894	-0.332783	0.396828	0.262401	0	0.468101	0.263872	0	-0.355798	0	0	-0.260805	-0.394902	-0.371885	0.422733	0	-0.300844	0.550442	0.324347	0	0.388663	1	0	0	0.355902	-0.384277	-0.386394	0	0	0	0	0
Archaea;Euryarchaeota;Methanosarcinia;Methanosarciniales;Methanosaetaceae;Methanosaeta	0.366286	-0.43233	-0.273389	0.415991	1	0	-0.278362	0.404525	-0.39335	0	0.418521	0.294377	0.257225	0	0.31519	0	0	0	0	0	-0.298527	-0.524864	0.633506	0	-0.337581	0.497812	0.238031	0	0	0.631771	0	0	0.549427	-0.259993	-0.511752	0	0	0	0	0
Archaea;Euryarchaeota;Methanosarcinia;Methanosarciniales;Methanosarcinaceae;Methanosarcina	0.400764	0	0	0	0	0	0	0	0	0	0	0	0	0	0	0	0.306143	0	0	0.339374	0	0	0	0.338692	0	0	-0.241917	0	0	0	0	0	-0.329963	0.268379	0	1	0.294938	0	0.345642	0
Archaea;Thermoplasmatota;Thermoplasmata;Methanomassiliicoccales;Methanomethylophilaceae;Candidatus;Methanoplasma	0.274171	0	0	0	0	0	-0.284222	0.387684	-0.358909	-0.283174	0.299202	0	0.293951	1	0	0	-0.320211	0	0	-0.363888	-0.37231	0	0	0	0	0.340313	0.375316	0	0.573589	0.468101	0	-0.3627	0	-0.295684	0	0	0	0	0	-0.272718
Bacteria	0	0	0	0	0.413526	0	0	0	0	0	0	0.399206	0	0	0	0	0	0	0	0	0	0	0.310505	0	0	0	0	0	0	0.279406	0	0	0	0	0	0	0	0	0	0
Bacteria;Acidobacteriota;Aminicenantia;Aminicenantales;Aminicenantales;Aminicenantales	0	-0.341769	0	0.572518	0.399221	0	-0.404189	0.490453	-0.515964	-0.420197	0.420306	0	0.67708	0	0	0	-0.334881	-0.425251	-0.545079	-0.565778	-0.608375	-0.271732	0.498588	0	0	0.339722	0.707273	0	0.614735	0.310758	0	-0.503278	0.413411	-0.368832	0	0	0	0	0	-0.356985
Bacteria;Actinobacteriota;Acidimicrobiia;Actinomarinales;uncultured;uncultured	0	0	0	0	0	0	0	0	0	0	-0.244288	0	0	-0.352249	0	0	0.309504	0.273089	0	0.326646	0	0	0	0	0	0	0	0	-0.249488	0	0	0.299714	0	0	0	0	0	0	0	0
Bacteria;Actinobacteriota;Acidimicrobiia;Microtrichales;Iamiaceae;Iamia	0	-0.278268	-0.488511	0.258177	0.509032	0	-0.520769	0.503139	-0.420151	-0.314911	0.436399	0	0.250078	0	0.373023	0	-0.290854	0	0	0	-0.438814	-0.425988	0.46366	0	0	0.57294	0.505572	0	0.434901	0.421863	0	0	0.500253	-0.468983	-0.428318	0	0	0	0	0
Bacteria;Actinobacteriota;Acidimicrobiia;Microtrichales;Ilumatobacteraceae;CL500-29;marine;group	0	-0.324528	-0.324867	0.314948	0.583083	0	-0.489537	0.524907	-0.277513	-0.295905	0.654928	0.291941	0.323851	0.269527	0.28915	0	-0.376986	0	0	-0.409545	-0.453803	-0.458422	0.540105	0	0	0.629266	0.525792	0	0.532761	0.522969	0	-0.325944	0.495826	-0.463818	-0.263195	0	0	0	0	-0.280762
Bacteria;Actinobacteriota;Acidimicrobiia;Microtrichales;Microtrichaceae;Candidatus;Microthrix	0.273858	0	-0.399537	0	0.471793	0	-0.268271	0	0	0	0.376414	0.655886	0	0	0	0	0	0	0.280422	0	0	-0.305522	0.4369	0	-0.318031	0.325104	0	0	0	0.439186	0	0	0.371793	0	-0.408179	0	0	0	0	0
Bacteria;Actinobacteriota;Acidimicrobiia;Microtrichales;Microtrichaceae;IMCC26207	0	0	-0.277927	0	0.393268	0	0	0	0	0	0	0.402409	0	0	0	0	0	0	0	0	0	-0.299791	0.266969	0	0	0.276474	0	0	0	0.365269	0	0	0.246309	0	0	0	0	0	0	0
Bacteria;Actinobacteriota;Acidimicrobiia;Microtrichales;Microtrichaceae;uncultured	0	0	-0.32257	0	0.497874	0	-0.403334	0.480165	-0.25149	-0.242972	0.489385	0	0	0	0	0	-0.293339	0	0	-0.302263	-0.435272	-0.358366	0.40502	0	0	0.585675	0.420469	0	0.428865	0.490544	0	0	0.370742	-0.34724	-0.267415	0	0	0	0	0
Bacteria;Actinobacteriota;Actinobacteria;Actinomycetales;Actinomycetaceae;Actinomyces	0	-0.443618	0	0.265686	0.425503	0	0	0	0	0	0.610646	0.370441	0	0	0	0	-0.251606	0	0	0	0	-0.422478	0.526147	0	0	0.253881	0	0	0	0	0	0	0.43397	0	-0.317099	0	0	0	0	0
Bacteria;Actinobacteriota;Actinobacteria;Bifidobacteriales;Bifidobacteriaceae;Bifidobacterium	0	0	-0.397843	0	0	0	0	0	0	0	0	0.384206	0	0	0	0	0	0.301125	0.413572	0.308609	0.384412	0	0	0	0	0	0	0	0	0	-0.406845	0.45348	0	-0.24135	-0.330005	0	0	0	0	0.498087
Bacteria;Actinobacteriota;Actinobacteria;Corynebacteriales;Corynebacteriaceae;Corynebacterium	0.282607	0	0	-0.319351	0	0	0	0	0	0	0	0.301531	-0.384143	0	0.298447	0	0.389569	1	0.549297	0.650944	0.465729	0	0	0	-0.312002	0	-0.394801	0	-0.355409	0	0	0.591294	0	0	-0.335021	0	0.32466	0	0	0.382345
Bacteria;Actinobacteriota;Actinobacteria;Corynebacteriales;Dietziaceae;Dietzia	0	0	0	-0.317262	0	0	0	0	0.240183	0	0	0.266143	-0.451022	0	0	0	0.376834	0.713532	0.47345	0.588604	0.436944	0	0	0	0	0	-0.353557	0	-0.305266	0	0	0.603089	0	0	0	0	0	0	0	0.406078
Bacteria;Actinobacteriota;Actinobacteria;Micrococcales	-0.353313	0	-0.306829	0	0	-0.364636	0	0.407675	-0.293725	0	0	0	0.252545	0	0	0	0	0	-0.286603	0	0	0	0	-0.400549	0	0	0.398338	0.381855	0.254394	0	0	0	0	-0.417825	0	-0.357148	0	0	0	0
Bacteria;Actinobacteriota;Actinobacteria;Micrococcales;Bogoriellaceae;Georgenia	0	0	0	0	0.254315	0	0	0	0	0	0	0.602733	-0.280376	-0.28	0	0	0	0.547893	0.428104	0.489598	0.276863	0	0.356959	0	-0.362417	0	-0.332651	0	-0.380425	0	0	0.4132	0	0	-0.347644	0	0	0	0	0
Bacteria;Actinobacteriota;Actinobacteria;Micrococcales;Brevibacteriaceae;Brevibacterium	0	0	0	-0.388919	0	0	0.356752	-0.34664	0.413693	0.319295	-0.320831	0.348426	-0.590325	-0.487384	0	0	0.521646	0.610666	0.60515	0.716217	0.606555	0	0	0	0	0	-0.591071	0	-0.610341	0	0	0.696931	0	0.371788	0	0	0	0	0	0.412709
Bacteria;Actinobacteriota;Actinobacteria;Micrococcales;Dermabacteraceae;Brachybacterium	0	0	0	-0.527709	0	0	0.429874	-0.428398	0.553901	0.456516	-0.404061	0.35644	-0.720919	-0.373897	0	0	0.544277	0.665413	0.757483	0.776121	0.736782	0.258349	-0.262772	0	0	-0.408186	-0.723509	0	-0.653107	0	0	0.753693	0	0.432252	0	0	0.289587	0	0	0.474604
Bacteria;Actinobacteriota;Actinobacteria;Micrococcales;Intrasporangiaceae	0	0	-0.340239	0.290599	0.536295	0	-0.397946	0.544664	-0.385297	-0.32208	0.402737	0	0.282048	0	0.295798	0	0	0	-0.262501	0	-0.482034	-0.425716	0.452761	0	0	0.514303	0.482185	0	0.420298	0.351544	0	0	0.397794	-0.349778	-0.267951	0	0	0	0	0
Bacteria;Actinobacteriota;Actinobacteria;Micrococcales;Intrasporangiaceae;Tetrasphaera	0	0	0	0.416647	0	0	-0.523037	0.630817	-0.481236	-0.535078	0.606883	0	0.647476	0.362588	0	0	-0.449866	-0.332802	-0.62279	-0.680568	-0.674761	-0.337546	0.292	0	0	0.58746	0.779571	0	0.774885	0.303326	0	-0.61961	0.333065	-0.510719	0	0	0	0	0	-0.33285
Bacteria;Actinobacteriota;Actinobacteria;Micrococcales;Microbacteriaceae	0	0	0	0	0	0	-0.309006	0.474816	-0.310425	-0.262948	0	0	0.298494	0	0	0	0	0	-0.379431	-0.244266	-0.271704	0	0	0	0	0.295548	0.366281	0.476876	0.307823	0	0	-0.245157	0	-0.292043	0	0	0	0	0	0
Bacteria;Actinobacteriota;Actinobacteria;Micrococcales;Microbacteriaceae;Candidatus;Aquiluna	-0.38039	0.463923	0.263747	0	-0.430292	0.312417	0.273536	0	0.492177	0.297187	-0.495164	-0.269134	-0.295839	0	-0.562532	0	0.282855	0	0	0	0.409364	0.445465	-0.442518	0	0	-0.478003	-0.397554	0.292037	-0.318359	-0.336592	0	0	-0.548936	0	0.352511	0	0	0.344682	0	0.432332
Bacteria;Actinobacteriota;Actinobacteria;Micrococcales;Microbacteriaceae;Leucobacter	0	0	-0.285676	0	0	0	0	0	0	0	0	0	-0.334202	0	0	0	0.314205	0.611668	0.372487	0.544979	0.32962	0	0	0	-0.344648	0	0	0	0	0	0	0.642455	0	0	-0.447387	0	0	0	0	0.482523
Bacteria;Actinobacteriota;Actinobacteria;Micrococcales;Microbacteriaceae;Microbacterium	0	0	-0.344079	0	0	0	0	0	0	0	0	0	0	0	0	0	0	0	0	0	0	0	0	0	0	0	0	0	0	0	0	0	0	0	0	0	0	0	-0.29242	0
Bacteria;Actinobacteriota;Actinobacteria;Micrococcales;Micrococcaceae	0	0	0	-0.271681	0	0	0.251546	0	0.391206	0	-0.25469	0.266118	-0.450695	-0.362783	0	0	0.445084	0.481002	0.402417	0.530156	0.576933	0	0	0	0	0	-0.46946	0	-0.435009	0	0	0.576192	0	0.26967	0	0	0	0	0	0.483829
Bacteria;Actinobacteriota;Actinobacteria;Micrococcales;Micrococcaceae;Enteractinococcus	0	0.262268	0	-0.359751	-0.290611	0	0.358999	-0.30966	0.360099	0.306841	-0.497705	0	-0.480811	-0.412954	0	0	0.456817	0.503932	0.461009	0.695639	0.599885	0	-0.27203	0	0	-0.407764	-0.568029	0	-0.560786	-0.436926	0	0.620291	-0.284725	0.371071	0	0	0	0	0	0.527697
Bacteria;Actinobacteriota;Actinobacteria;PeM15;PeM15;PeM15	0	0	0	0	0	0	0	0.572035	0	0	0	0	0	0.289136	0	0	0	0	-0.35028	-0.405311	0	0	0	0	0	0	0.383355	0	0.404789	0.277062	0	-0.247084	0	0	0	0	0	0	0	0
Bacteria;Actinobacteriota;Actinobacteria;Propionibacteriales;Nocardioidaceae;Nocardioides	0	0	0	0	0	0	0	0	0	0	0	0	0	0	0	0	0	0.360027	0	0.313631	0	0	0	0	0	0	0	0	0	0	0	0.378395	0	0	-0.262114	0	0	0	0	0.313988
Bacteria;Actinobacteriota;Actinobacteria;Propionibacteriales;Propionibacteriaceae;Brooklawnia	0.37422	-0.26337	-0.287095	0	0.294377	0	0	0	0	0	0	1	-0.366489	0	0	0	0	0.301531	0.47933	0.34171	0	0	0.436001	0	-0.404121	0	-0.263478	-0.284029	0	0.262401	0	0.386046	0.351491	0	-0.405614	0	0	0	0	0
Bacteria;Actinobacteriota;Actinobacteria;Propionibacteriales;Propionibacteriaceae;Propioniciclava	0	-0.383069	-0.296789	0.388036	0.551925	-0.390708	-0.422914	0.518548	-0.460571	-0.408857	0.635244	0	0.410384	0	0.494592	0	0	0	-0.25122	0	-0.393715	-0.549979	0.478503	0	0	0.701099	0.493528	0	0.432675	0.400945	0	0	0.515005	-0.374287	-0.419297	0	0	0	-0.308887	0
Bacteria;Actinobacteriota;Actinobacteria;Propionibacteriales;Propionibacteriaceae;Tessaracoccus	0	0	-0.379579	0	0.471106	0	-0.241805	0.324871	-0.333891	-0.263964	0	0	0	0	0.326998	0	0	0	0	0	0	-0.337142	0.364349	0	-0.330892	0.397654	0.271907	0	0	0.26825	0	0	0.385666	0	-0.463921	0	0	0	0	0
Bacteria;Actinobacteriota;Actinobacteria;Propionibacteriales;Propionibacteriaceae;uncultured	0	0	0	0.508799	0	0	0	0.325047	-0.317384	-0.327603	0.421921	0	0.586119	0	0	0	-0.395841	-0.350553	-0.45447	-0.502315	-0.306447	-0.287872	0.338276	0	0	0	0.442483	0	0.483139	0	0	-0.424746	0	-0.315099	0	0	0	0	0	-0.288694
Bacteria;Actinobacteriota;Actinobacteria;Pseudonocardiales;Pseudonocardiaceae;Saccharomonospora	0	0.497505	0	-0.560225	-0.342449	0.365583	0.568853	-0.574562	0.685571	0.561976	-0.653677	0	-0.783028	-0.405453	-0.316105	0	0.533055	0.421798	0.68473	0.740805	0.762451	0.474647	-0.468342	0	0	-0.590292	-0.839429	0	-0.734267	-0.393903	0	0.723928	-0.541809	0.555217	0	0	0	0	0	0.46592
Bacteria;Actinobacteriota;Actinobacteria;Streptosporangiales;Nocardiopsaceae;Nocardiopsis	0	0.344298	0	-0.571475	-0.31732	0	0.556653	-0.612755	0.675543	0.522546	-0.604285	0	-0.779479	-0.424869	0	0	0.513674	0.468761	0.747	0.76171	0.83297	0.380297	-0.395591	0	0	-0.594038	-0.829182	0	-0.739883	-0.395655	0	0.763453	-0.381948	0.494784	0	0	0	0	0	0.472001
Bacteria;Actinobacteriota;Coriobacteriia;Coriobacteriales;Atopobiaceae	0	0	0	0	0	0	0	0	0	0	-0.304426	0	0	0	0	0	0	0	0	0	0	0	0	0	0	0	0	0	0	0	0	0	0	0	0	0	0	0	0	0.295517
Bacteria;Actinobacteriota;Coriobacteriia;Coriobacteriales;Atopobiaceae;Olsenella	0	0	0	-0.391627	0	0	0.448821	-0.469292	0.491582	0.489815	-0.541365	0	-0.696507	0	0	0	0.500818	0.473989	0.731372	0.722915	0.701319	0	-0.336659	0	0	-0.468798	-0.71795	0	-0.670611	-0.254437	-0.36626	0.735692	-0.28001	0.345873	0	0	0	0	0	0.690921
Bacteria;Actinobacteriota;Thermoleophilia;Gaiellales;uncultured;uncultured	0	-0.407732	-0.304491	0.514162	0.774738	-0.345294	-0.427465	0.592545	-0.473512	-0.393034	0.616457	0.336539	0.430862	0	0.335518	0	-0.336519	0	-0.261273	-0.288086	-0.471553	-0.625394	0.672792	0	-0.277847	0.662303	0.464095	0	0.34335	0.582429	0	0	0.60823	-0.410348	-0.395225	0	0	0	-0.378249	0
Bacteria;Bacillota	0	0.464407	0.455626	-0.352728	-0.255799	0	0.557056	-0.433099	0.499883	0.435914	-0.521883	0	-0.4749	0	-0.302139	0	0.709494	0	0.380059	0.424955	0.357384	0.484974	-0.412538	0	0	-0.346812	-0.539523	0	-0.446322	0	0	0.376029	-0.547507	0.65947	0.344444	0	0.415799	0	0.545757	0
Bacteria;Bacillota;Bacilli	0	0	0	-0.542869	0	0	0.456553	-0.511563	0.556072	0.432885	-0.431666	0.456987	-0.815902	-0.34474	0	0	0.418487	0.546372	0.853657	0.801828	0.73099	0	-0.272036	0	0	-0.348256	-0.722489	0	-0.665001	0	0	0.799069	0	0.403148	0	0	0	0	0	0.419005
Bacteria;Bacillota;Bacilli;Acholeplasmatales;Acholeplasmataceae;Anaeroplasma	-0.359082	0.39418	0.267143	0	-0.322397	0.419497	0.364484	0	0.449662	0.37712	-0.505223	0	-0.362886	0	-0.501818	0	0.285095	0	0	0	0.42156	0.406394	-0.369872	0	0	-0.43208	-0.4721	0.300881	-0.396833	-0.268953	0	0	-0.537298	0.306553	0.344251	0	0	0.45	0	0.460712
Bacteria;Bacillota;Bacilli;Bacillales;Bacillaceae	0	0	0	-0.524129	0	0.361841	0.462293	-0.593418	0.641216	0.601905	-0.431852	0.499802	-0.789592	-0.30678	0	0	0.387437	0.426273	0.814296	0.731386	0.7152	0.299328	0	0	0	-0.421282	-0.81519	-0.292655	-0.684226	0	0	0.706033	-0.295146	0.457892	0	0	0	0	0	0.304231
Bacteria;Bacillota;Bacilli;Bacillales;Bacillaceae;Amphibacillus	0.500408	0	0	-0.388732	0	0	0.300537	-0.481871	0.323831	0.308925	0	0.641013	-0.616979	-0.27245	0	0	0.276694	0.525886	0.794331	0.680582	0.505802	0	0	0	-0.41319	0	-0.578045	-0.459553	-0.513012	0	0	0.668919	0	0.303212	-0.360037	0	0	-0.352123	0	0
Bacteria;Bacillota;Bacilli;Bacillales;Bacillaceae;Bacillus	0.315315	0	0	-0.500408	0	0	0.459942	-0.553011	0.56856	0.485355	-0.414683	0.502036	-0.811664	-0.350851	0	0	0.421402	0.51665	0.856004	0.782616	0.710843	0	0	0	-0.346701	-0.357113	-0.786135	-0.299963	-0.692979	0	0	0.778508	0	0.441311	0	0	0	0	0	0.316203
Bacteria;Bacillota;Bacilli;Bacillales;Sporolactobacillaceae;Sporolactobacillus	0.31716	-0.322529	0	0	0.354585	0	0	-0.237167	0.291615	0.34705	0	0.745714	-0.421729	0	0	0	0	0.340296	0.559121	0.385574	0.285484	0	0.386713	0	-0.328327	0	-0.406507	-0.322124	-0.350663	0	0	0.385447	0.260864	0	-0.395583	0	0	0	0	0
Bacteria;Bacillota;Bacilli;Erysipelotrichales;Erysipelatoclostridiaceae;Erysipelatoclostridium	0	0	0	0	0	0.293237	0	-0.260572	0.262789	0.391074	0	0.50929	-0.240908	0	0	0	0	0.380602	0.384161	0	0.270588	0	0	0	0	0	-0.270723	0	0	0	0	0	0	0	0	0	0	0	0	0
Bacteria;Bacillota;Bacilli;Erysipelotrichales;Erysipelotrichaceae;Allobaculum	0	0	0	-0.26625	0	0	0	-0.279828	0.341026	0.294135	0	0.454927	-0.421729	0	0	0	0	0.275996	0.550627	0.351451	0.349748	0	0	0	0	0	-0.352497	-0.328494	-0.350663	0	0	0.408365	0	0	0	0	0	-0.357633	0	0
Bacteria;Bacillota;Bacilli;Erysipelotrichales;Erysipelotrichaceae;Dubosiella	0	0	0	0	0	0	0.264386	0	0.267002	0	0	0.320953	-0.424665	0	0	0	0.296642	0.305799	0.471592	0.402273	0.318743	0	0	0	0	0	-0.40949	0	-0.381686	0	0	0.426504	0	0.276193	0	0	0	0	0	0
Bacteria;Bacillota;Bacilli;Erysipelotrichales;Erysipelotrichaceae;Erysipelothrix	0	0	-0.352682	0	0.287959	-0.351321	-0.26457	0	-0.385213	0	0.278002	0	0	0	0.538607	0	0	0.38688	0	0.267986	0	-0.400235	0	0	0	0.327685	0	0	0	0	0	0	0.283252	0	-0.405868	0	0	0	0	0
Bacteria;Bacillota;Bacilli;Erysipelotrichales;Erysipelotrichaceae;Turicibacter	0.279794	0	0	-0.511167	0	0	0.416541	-0.55349	0.425108	0.343269	-0.386111	0.40983	-0.754346	-0.344445	0	0	0.42337	0.56047	0.81376	0.821748	0.721608	0	0	0	-0.424655	-0.355235	-0.672756	0	-0.690904	0	0	0.854344	0	0.37756	-0.307662	0	0	0	0	0.388393
Bacteria;Bacillota;Bacilli;Erysipelotrichales;Erysipelotrichaceae;uncultured	0.293283	-0.31028	0	0	0	-0.406095	-0.30116	0.259079	-0.309624	-0.443679	0.656843	0	0	0	0.504754	0	0	0	0	0	0	-0.374212	0	0	0	0.447802	0.36674	0	0.325099	0.281606	0	0	0.374874	-0.247005	-0.333372	0	0	0	0	0
Bacteria;Bacillota;Bacilli;Lactobacillales;Carnobacteriaceae;uncultured	0	-0.294809	-0.383655	0	0.406042	-0.347854	-0.33327	0.259522	-0.404587	0	0.277275	0	0	0	0.401425	0	0	0.380917	0	0.266463	0	-0.420824	0.361349	0	-0.354604	0.423844	0.240306	0	0	0	0	0	0.425093	-0.240926	-0.538207	0	0	0	0	0
Bacteria;Bacillota;Bacilli;Lactobacillales;Enterococcaceae;Enterococcus	0.326379	0	0	-0.342933	0	0	0.326817	-0.557546	0.374629	0.35927	0	0.575759	-0.591819	-0.275518	0	0	0	0.45394	0.839272	0.685067	0.610508	0	0	0	-0.415488	-0.254861	-0.619591	-0.378769	-0.554299	0	0	0.67178	0	0.264859	-0.340361	0	0	0	0	0
Bacteria;Bacillota;Bacilli;Lactobacillales;Lactobacillaceae;Lactobacillus	0	0	0	-0.442625	0	0	0.422913	-0.540881	0.5332	0.418329	-0.352088	0.482018	-0.726532	-0.301613	0	0	0.326461	0.440743	0.846916	0.716257	0.634303	0	0	0	-0.294103	-0.340009	-0.662682	-0.304371	-0.635353	0	0	0.731381	0	0.347869	0	0	0.284919	0	0	0.358689
Bacteria;Bacillota;Bacilli;Lactobacillales;Leuconostocaceae;Weissella	0.414867	0	0	-0.296242	0	0	0	-0.355274	0.256025	0	0	0.541398	-0.60993	0	0	0	0	0.519905	0.797575	0.642379	0.552908	0	0	0	-0.425532	0	-0.490859	0	-0.406305	0	0	0.661492	0	0	-0.395459	0	0	0	0	0
Bacteria;Bacillota;Bacilli;Lactobacillales;Streptococcaceae;Streptococcus	0.388478	0	0	-0.463542	0	0	0.329329	-0.56108	0.452331	0.394007	-0.321952	0.47933	-0.773918	0	0	0	0.362184	0.549297	1	0.776522	0.733306	0	0	0	-0.384645	-0.331916	-0.712354	0	-0.629166	0	0	0.755878	0	0.297956	-0.297391	0	0.306069	0	0	0.341724
Bacteria;Bacillota;Bacilli;Paenibacillales;Paenibacillaceae;Paenibacillus	0	0.477621	0.281576	-0.528847	-0.303683	0.37926	0.517616	-0.428965	0.696177	0.570966	-0.571527	0	-0.683372	-0.344894	-0.279005	0	0.51292	0.395709	0.612089	0.608664	0.699496	0.486289	-0.444523	0	0	-0.467373	-0.697261	0	-0.607565	-0.365649	0	0.572126	-0.472871	0.510812	0	0	0	0	0	0.422668
Bacteria;Bacillota;Bacilli;RF39;RF39;RF39	0	0	0.288271	0	0	0	0.355642	0	0	0	0	0	0	0	0	0	0.379264	0	0	0	0	0	0	0	0	0	0	0	0	0	0	0	0	0.401783	0	0	0	0	0	0
Bacteria;Bacillota;Bacilli;Staphylococcales;Staphylococcaceae;Jeotgalicoccus	0.38468	0	0	-0.457701	0	0	0.312013	-0.489849	0.3285	0.314483	0	0.526364	-0.613041	-0.327162	0	0	0.35995	0.608642	0.786227	0.732995	0.590265	0	0	0	-0.423036	0	-0.57207	-0.374939	-0.579002	0	0	0.723147	0	0.33606	-0.374757	0	0.285157	0	0	0
Bacteria;Bacillota;Bacilli;Staphylococcales;Staphylococcaceae;Staphylococcus	0	0	0	-0.485394	0	0	0.433041	-0.561242	0.456985	0.396082	-0.377056	0.452095	-0.727359	-0.407857	0	0	0.458013	0.5221	0.780668	0.755476	0.672842	0	0	0	-0.290958	-0.343356	-0.660766	-0.311679	-0.629511	0	0	0.75088	0	0.430373	0	0	0.318848	0	0	0.291267
Bacteria;Bacillota;Bacilli;Thermoactinomycetales;Thermoactinomycetaceae;Thermoactinomyces	0.403101	0	0	-0.458742	0	0	0.331434	-0.476915	0.424211	0.350729	0	0.580307	-0.662218	-0.312048	0	0	0.286532	0.55633	0.812506	0.695345	0.586026	0	0	0	-0.371217	0	-0.607698	-0.350889	-0.569609	0	0	0.7108	0	0.299935	-0.328324	0	0	0	0	0
Bacteria;Bacillota;Clostridia	0	0	0.486592	0	0	0	0	0	0	0	0	-0.269757	0	0	0	0	0	0	0	0	0	0.451992	0	0	0	0	0	0.310891	0	0	0.342804	0	-0.364184	0.32309	0.419948	0	0	0	0.487271	0
Bacteria;Bacillota;Clostridia;Caldicoprobacterales;Caldicoprobacteraceae;Caldicoprobacter	0.37888	0.323372	0.528036	0	-0.25209	0.282888	0.256774	-0.395429	0	0.250763	0	0	0	0	0	0	0.446273	0	0	0	0	0.533943	0	0.417018	0.341913	0	0	0	0	0	0.425973	0	-0.354265	0.575738	0.446671	0.345642	0.594937	0	1	0
Bacteria;Bacillota;Clostridia;Christensenellales;Christensenellaceae;Christensenellaceae;R-7;group	0	0	0	0.485919	0.404525	-0.399883	-0.469409	1	-0.548148	-0.504644	0.430484	0	0.533272	0.387684	0	0	-0.363807	0	-0.56108	-0.508893	-0.600914	-0.472925	0.277955	0	0	0.638608	0.6772	0.396757	0.5779	0.489474	0	-0.455285	0.347817	-0.482114	0	0	-0.319644	0	-0.395429	0
Bacteria;Bacillota;Clostridia;Christensenellales;Christensenellaceae;uncultured	0.407922	0	0	0.54071	0.35146	-0.384794	-0.250634	0.443025	-0.64362	-0.421698	0.343671	0	0.569306	0.408018	0	0	0	0	-0.364345	0	-0.469408	-0.308418	0.398791	0	0	0.512444	0.46448	0	0.43088	0	0.352653	-0.288494	0.328928	0	0	0	0	0	0	-0.294722
Bacteria;Bacillota;Clostridia;Clostridia;Gracilibacteraceae;Lutispora	0	0	0.393662	0	-0.430663	0	0	0	0	0	0	0	0	0	0	0	0	-0.322594	0	0	0	0.411144	-0.373971	0	0	0	0	0	0	0	0	0	0	0	0.419937	0	0	0	0.296319	0
Bacteria;Bacillota;Clostridia;Clostridia;Hungateiclostridiaceae	0.292218	0	0.378575	0	0	0	0	0	0	0	0.248529	0	0	0	0	0	0.356728	0	0	0	-0.23835	0	0	0	0	0	0	0	0	0	0.378247	0	0	0.359564	0	0	0.35354	0	0.523043	0
Bacteria;Bacillota;Clostridia;Clostridia;Hungateiclostridiaceae;Fastidiosipila	0	-0.389442	-0.435105	0	0.31519	-0.381644	-0.37174	0	-0.399555	-0.318902	0.370776	0	0	0	1	0	0	0.298447	0	0	0	-0.360464	0	0	-0.349938	0.421227	0.362551	0	0	0.263872	0	0	0.446926	-0.362269	-0.527316	0	0	0	0	0
Bacteria;Bacillota;Clostridia;Clostridia;Hungateiclostridiaceae;HN-HF0106	0	0	0.437318	0	0	0	0	0	0	0	0	0	0	0	0	0	0	0	-0.255364	0	-0.295992	0	0	0	0	0.328551	0	0	0	0	1	-0.268689	0	0.279255	0.333075	0	0	0	0.425973	-0.369049
Bacteria;Bacillota;Clostridia;Clostridia;Hungateiclostridiaceae;Hungateiclostridiaceae	0	0	0.501265	0	0	0.311871	0	0	0	0	0	0	0.352976	0.295901	0	0	0	0	-0.362663	-0.410982	-0.300101	0.470352	0	0	0.325802	0	0	0	0.343789	0	0.359382	-0.459674	0	0	0.501314	0	0	0	0.394594	-0.348741
Bacteria;Bacillota;Clostridia;Clostridia;Hungateiclostridiaceae;Ruminiclostridium	0	0.551974	0.808932	-0.266977	-0.322191	0.441191	0.726433	-0.456992	0.537569	0.510635	-0.382496	0	-0.323762	0	-0.314143	0	0.535178	0	0.286347	0.38436	0.340898	0.666674	-0.266041	0	0	-0.420373	-0.54807	0	-0.452833	-0.337181	0	0.253669	-0.489271	0.82682	0.565772	0	0.297902	0	0.590763	0
Bacteria;Bacillota;Clostridia;Clostridia;Hungateiclostridiaceae;Saccharofermentans	0	0	0	0.500966	0.273887	0	-0.325596	0.705576	-0.369879	0	0	0	0.325897	0	0	0	0	0	-0.278158	-0.314186	-0.318239	-0.295482	0.314136	0	0	0.361694	0.421402	0.519031	0.363032	0.365754	0	-0.281225	0	-0.373546	0	0	0	0	-0.308446	0
Bacteria;Bacillota;Clostridia;Clostridia;Hungateiclostridiaceae;UCG-012	0	0.469257	0.498805	-0.336296	-0.400331	0.335677	0.467722	-0.371261	0.455134	0.345279	-0.446541	0	-0.355403	0	0	0	0.717839	0.312143	0.24765	0.420487	0.342053	0.657712	-0.367043	0	0	-0.370699	-0.387068	0	-0.372447	-0.348744	0	0.316791	-0.498476	0.665541	0.349484	0	0.415729	0	0.57037	0.339238
Bacteria;Bacillota;Clostridia;Clostridia;Hungateiclostridiaceae;uncultured	0.379632	0	0.27431	0.352399	0	0	0	0	-0.319985	0	0	0	0.396387	0.270726	0	0	0	0	0	0	-0.298267	0	0	0	0	0	0.237363	0	0	0	0.388082	-0.294863	0	0	0	0	0	0	0.40918	-0.290155
Bacteria;Bacillota;Clostridia;Clostridia;UCG-014;Clostridia;UCG-014;Clostridia;UCG-014	0	0	0	0.254687	0	0	0	0.546054	-0.345519	0	0	0	0.26194	0	0	0	0	0	-0.266858	0	-0.253388	0	0	0	0	0.342377	0.286698	0.428647	0	0	0	0	0	0	0	0	0	0	0	0
Bacteria;Bacillota;Clostridia;Clostridia;vadinBB60;group;Clostridia;vadinBB60;group;Clostridia;vadinBB60;group	0	0.263589	0.264168	0	-0.420271	0.290365	0.448406	0	0.365368	0.527019	-0.438468	0	0	0	-0.334837	0	0	0	0	0	0.290952	0.292747	-0.320575	0	0	-0.361156	-0.313449	0	0	-0.377732	0	0	-0.438719	0.247614	0.283807	0	0	0	0	0
Bacteria;Bacillota;Clostridia;Clostridiales;Clostridiaceae	0	0.303782	0	-0.540886	-0.330424	0.376968	0.503364	-0.581115	0.671982	0.541989	-0.559172	0	-0.761414	-0.393572	-0.302447	0	0.439888	0.390808	0.743917	0.677663	0.861564	0.420565	-0.364341	0	0	-0.567565	-0.821066	0	-0.702724	-0.316121	0	0.695958	-0.420172	0.437738	0	0	0.286898	0	0	0.47721
Bacteria;Bacillota;Clostridia;Clostridiales;Clostridiaceae;Clostridium;sensu;stricto;1	0	0	0	-0.491551	-0.298527	0	0.454266	-0.600914	0.56083	0.392431	-0.486369	0	-0.677589	-0.37231	0	0	0.34278	0.465729	0.733306	0.675498	1	0.329278	-0.342224	0	0	-0.559283	-0.734366	0	-0.674562	-0.394902	0	0.721442	0	0.313104	0	0	0	0	0	0.512816
Bacteria;Bacillota;Clostridia;Clostridiales;Clostridiaceae;Clostridium;sensu;stricto;12	0	0	0	0.441073	0	0	0	0.24014	0	0	0.57567	0	0.555659	0	0	0	-0.29281	0	-0.417309	-0.452199	-0.293077	-0.326757	0.432506	0	0	0.243291	0.344626	0	0.414435	0	0	-0.407213	0.279226	0	0	0	0	0	0	0
Bacteria;Bacillota;Clostridia;Clostridiales;Clostridiaceae;Clostridium;sensu;stricto;7	0	0	0	-0.437773	0	0.531541	0	-0.392943	0.612125	0.445276	-0.375206	0	-0.59	0	0	0	0.357946	0.331728	0.558855	0.373873	0.586378	0.535989	0	0	0	-0.3378	-0.614176	0	-0.42601	0	0	0.385691	-0.423619	0.261958	0	0	0.283034	0	0	0.340586
Bacteria;Bacillota;Clostridia;Clostridiales;Clostridiaceae;Clostridium;sensu;stricto;8	0	0.411971	0.338607	-0.497702	-0.389078	0.458378	0.490535	-0.569503	0.648001	0.501778	-0.530812	0	-0.638999	-0.357242	-0.329604	0	0.591113	0.371656	0.601432	0.655683	0.691245	0.568881	-0.434996	0.422009	0	-0.497457	-0.712582	0	-0.610519	-0.408334	0	0.579723	-0.511281	0.642652	0	0.35731	0.434234	0	0.354093	0.346539
Bacteria;Bacillota;Clostridia;Clostridiales;Clostridiaceae;Proteiniclasticum	0	0	0	0	0.456411	0	-0.280705	0.394572	-0.413427	-0.270803	0.341658	0	0.275701	0	0.498911	0	0	0.26304	-0.243032	0	-0.339103	-0.417284	0	0	0	0.427807	0.380569	0	0	0	0	0	0.277463	0	-0.319915	0	0	0	0	0
Bacteria;Bacillota;Clostridia;Eubacteriales;Anaerofustaceae;Anaerofustis	0	-0.354776	0	0.444157	0.535114	-0.403219	-0.415419	0.62871	-0.554349	-0.367751	0.410261	0	0.51282	0.352422	0.307152	0	0	0	-0.403341	-0.328024	-0.604686	-0.491032	0.344133	0	0	0.5021	0.543225	0	0.421001	0.432747	0	-0.396714	0.336684	-0.381767	-0.269339	0	0	0	0	0
Bacteria;Bacillota;Clostridia;Eubacteriales;Eubacteriaceae;Eubacterium	0.297377	-0.453802	-0.4086	0	0.410846	0	0	0	0	0	0	0.587897	0	0	0.301705	0	0	0	0	0	0	-0.495416	0.301905	0	-0.390289	0.377945	0	-0.303143	0	0.341919	0	0	0	0	-0.503833	0	0	0	0	0
Bacteria;Bacillota;Clostridia;Eubacteriales;Garciellaceae;Irregularibacter	0.538964	0	0	0	0	0	0	-0.321421	0	0	0	0	-0.252188	0	0.3849	0	0.285279	0.361197	0.42149	0.313001	0	0	0	0	0	0	-0.242162	-0.30912	0	0	0	0	0	0.299686	0	0	0.656546	0	0.528273	0
Bacteria;Bacillota;Clostridia;Lachnospirales;Defluviitaleaceae;Defluviitalea	0	0.531722	0.545209	0	-0.361894	0.383511	0.389969	-0.465298	0.283534	0.262105	-0.29559	0	0	0	0	0	0.480465	0	0	0.297111	0	0.756709	-0.287753	0.339875	0	-0.332597	-0.314869	0	0	-0.271445	0	0	-0.526606	0.616553	0.398068	0.40086	0.406038	0	0.6995	0
Bacteria;Bacillota;Clostridia;Lachnospirales;Lachnospiraceae	0	0	0	0	0	0	0	0	0	0	0	0	-0.293707	0	0	0	0	0	0.366535	0	0.326371	0	0	0	0	0	0	0	0	0	0	0.274502	0	0	0	0	0.367229	0	0	0
Bacteria;Bacillota;Clostridia;Lachnospirales;Lachnospiraceae;Acetitomaculum	0	0	0	0	0	0	0	0	0	0	-0.34492	0	0	0	0	0	0	0.353863	0.266511	0.437553	0.236567	0	0	0	-0.346126	0	0	0	-0.257342	0	0	0.463885	0	0	-0.323462	0	0	0	0	0.498768
Bacteria;Bacillota;Clostridia;Lachnospirales;Lachnospiraceae;Blautia	0	0	0	0	0	0	0	0	0.28511	0	0	0.365411	-0.429689	0	0	0	0	0.402071	0.52164	0.489399	0.412758	0	0	0	-0.288527	0	-0.380215	0	-0.347155	0	0	0.533124	0	0	-0.336143	0	0	0	0	0.314933
Bacteria;Bacillota;Clostridia;Lachnospirales;Lachnospiraceae;Herbinix	0	0.440762	0.466443	-0.327856	-0.276785	0.467826	0.472866	-0.455261	0.488619	0.590324	-0.435088	0	-0.356342	0	-0.378325	0	0.603108	0	0.359253	0.491312	0.467545	0.518906	-0.29328	0.390726	0	-0.438383	-0.559378	0	-0.490805	-0.425258	0	0.352876	-0.484817	0.632762	0.327668	0	0	0	0.541457	0
Bacteria;Bacillota;Clostridia;Lachnospirales;Lachnospiraceae;Lachnospira	0	0	0	0.306743	0	0	0	0	0	0	0	0	0.393722	0	0	0	0	0	0	-0.369538	0	0	0	0	0	0	0.238816	0.296177	0	0	0	-0.438183	0	0	0	0	0	0	0	0
Bacteria;Bacillota;Clostridia;Lachnospirales;Lachnospiraceae;Lachnospiraceae;NK3A20;group	0	0	0	-0.298003	0	0	0.307494	-0.302097	0	0.262363	-0.428272	0.307039	-0.598835	0	0	0	0.482405	0.598211	0.657813	0.848886	0.532794	0	0	0	-0.36694	0	-0.478234	0	-0.527414	0	0	0.845833	0	0.27509	-0.390357	0	0	0	0	0.643286
Bacteria;Bacillota;Clostridia;Lachnospirales;Lachnospiraceae;Lachnospiraceae;NK4A136;group	0.312404	0	0	0	0	0	0.271965	0	0.293995	0.257629	0	0	-0.419202	0	0	0	0	0	0.452256	0.314281	0.284437	0	0	0	0	0	-0.416642	0	-0.301686	0	0	0.376271	-0.248627	0.273653	0	0	0	0	0	0
Bacteria;Bacillota;Clostridia;Lachnospirales;Lachnospiraceae;Lachnospiraceae;UCG-010	0	0	0	-0.315301	0	0	0.417715	0	0.4526	0.479794	-0.33279	0.291278	-0.525602	0	0	0	0	0.400459	0.545297	0.413419	0.387015	0	0	0	0	0	-0.473426	0	-0.453329	0	0	0.460674	0	0.348264	0	0	0	0	0	0
Bacteria;Bacillota;Clostridia;Lachnospirales;Lachnospiraceae;Roseburia	0.350972	0	0	0	0	0.327257	0	0	0	0.381847	0	0.47241	-0.296925	0	0	0	0	0.303765	0.484799	0.350939	0.283457	0	0	0.3468	0	0	-0.315414	0	-0.245106	0	0	0.300458	0	0	-0.267052	0	0	0	0	0
Bacteria;Bacillota;Clostridia;Lachnospirales;Lachnospiraceae;Shuttleworthia	0	0	0	0.362641	0	0	-0.319914	0.315618	-0.249897	-0.373599	0	-0.271657	0.408287	0.295217	0	0	0	-0.334083	-0.360499	-0.510151	-0.247451	0	0	0	0	0	0.372246	0.466883	0.480911	0	0	-0.424336	0	-0.42733	0	0	0	0	0	0
Bacteria;Bacillota;Clostridia;Lachnospirales;Lachnospiraceae;uncultured	0	0	0.298861	-0.306162	0	0.30711	0.294672	-0.493449	0.426198	0.317638	-0.251514	0	-0.297406	0	0	0	0.412336	0.258592	0.456623	0.33902	0.382905	0.469761	0	0.374526	0	-0.318513	-0.473682	0	-0.390664	0	0	0	-0.277994	0.432258	0	0	0.468996	0	0.436753	0
Bacteria;Bacillota;Clostridia;Monoglobales;Monoglobaceae;Monoglobus	0.347127	0	0.265048	-0.309283	0	0.356322	0.31201	-0.246868	0.305419	0.305749	-0.32065	0	-0.411596	0	0	0	0.524701	0.263218	0.367758	0.362792	0.295942	0.406146	0	0	0	0	-0.431457	0	-0.342497	0	0	0.330573	-0.425756	0.494253	0	0.336256	0.315717	0	0.341473	0
Bacteria;Bacillota;Clostridia;Oscillospirales;[Eubacterium];coprostanoligenes;group;[Eubacterium];coprostanoligenes;group	0	0	0	-0.248947	0	0	0	0	0.27909	0	0	0	0	0	0	0	0.27745	0.290319	0.243628	0.30059	0.253797	0	0	0	0	0	0	0	0	0	0	0.355001	0	0	0	0	0	0	0	0.36973
Bacteria;Bacillota;Clostridia;Oscillospirales;Ethanoligenenaceae;Ethanoligenens	0	0	0	0	0	0	-0.321854	0.289675	-0.295765	0	0.305637	0	0.344643	0	0.284633	0	-0.296034	0	-0.347137	-0.365198	-0.284944	0	0	0	0	0.305546	0.307879	0.313741	0.336857	0	0.447817	-0.422158	0	-0.308214	0	0	0	0	0	0
Bacteria;Bacillota;Clostridia;Oscillospirales;Oscillospiraceae	0	0	0	0	0	0	0	0.344547	0	0	0	0	0	0	0	0	0	0	0	0	0	0	0	0	0	0	0	0.37366	0	0	0	0	0	0	0	0	0	0	0	0
Bacteria;Bacillota;Clostridia;Oscillospirales;Oscillospiraceae;NK4A214;group	0	0.3151	0.371106	0	0	0.398861	0	0	0.289833	0	-0.25613	0	0	0	-0.293742	0	0.271783	0	0	0	0	0.566375	0	0	0	0	0	0	0	0	0	0	-0.451354	0.307954	0.260836	0	0	0	0	0
Bacteria;Bacillota;Clostridia;Oscillospirales;Oscillospiraceae;UCG-005	0	0	0	0	0	0	0	0	0.307109	0	-0.313945	0	-0.34041	0	-0.280139	0	0.268912	0.294056	0.243255	0.276577	0	0	0	0	0	0	-0.261385	0.339233	0	0	0	0.320074	-0.283178	0	0	0	0	0	0	0.380825
Bacteria;Bacillota;Clostridia;Oscillospirales;Oscillospiraceae;uncultured	0.476035	0	0	-0.335672	0	0	0.275473	-0.265228	0.298254	0.307761	-0.285284	0.402733	-0.538509	0	0	0	0.376076	0.431166	0.603536	0.531656	0.386595	0	0	0	-0.421529	0	-0.540446	0	-0.521055	0	0	0.504182	0	0.387299	0	0	0	0	0	0
Bacteria;Bacillota;Clostridia;Oscillospirales;Ruminococcaceae	0	0	0.360309	0	0	0.355855	0	0	0	0	0	0	0	0	0	0	0	0	0	0	0	0	0	0	0	0	0	0	0	0	0	0	0	0.291853	0.25235	0	0	0	0	0
Bacteria;Bacillota;Clostridia;Oscillospirales;Ruminococcaceae;Ruminococcus	0	0	0	0.318175	0	0	0	0.299508	-0.242639	0	0	0	0	0	0	0	0	0	0	0	0	0	0.292358	0	0	0	0	0.507881	0	0	0	0	0	0	0	0	0	0	0	0
Bacteria;Bacillota;Clostridia;Oscillospirales;Ruminococcaceae;uncultured	0	0.288629	0.328606	0	0	0	0	0	0	0	0	-0.325708	0	0	-0.323245	0	0.296936	0	-0.311815	0	0	0	0	0	0.276237	0	0	0.300291	0	0	0.372887	0	-0.413296	0.255608	0.311259	0.384587	0	0	0	0
Bacteria;Bacillota;Clostridia;Oscillospirales;UCG-010;UCG-010	0	0.36846	0.620722	0	-0.346381	0.451055	0.537857	0	0.423019	0.513318	-0.427108	0	0	0	-0.384704	0	0.339405	0	0	0	0	0.525598	0	0	0	-0.309587	-0.332152	0	-0.263131	-0.267728	0.367792	0	-0.41746	0.531013	0.479536	0	0	0	0.344233	0
Bacteria;Bacillota;Clostridia;Oscillospirales;uncultured;uncultured	0.319492	-0.317169	-0.367652	0	0.477398	-0.352066	-0.298863	0.337283	-0.237394	-0.261673	0.377915	0.311097	0	0	0.491439	0	0	0	0	0	-0.239011	-0.510009	0	0	-0.340062	0.514969	0.253275	0	0	0.354891	0	0	0.441905	-0.307129	-0.462581	0	0	0	-0.326513	0
Bacteria;Bacillota;Clostridia;Peptococcales;Peptococcaceae;uncultured	0.675584	0	0	0	0	0	0	-0.243627	0	0	0	0.313264	-0.429727	0	0	0	0.306322	0.271774	0.509738	0.367469	0	0	0	0	-0.32169	0	0	-0.28462	0	0	0	0.328298	0	0	-0.270309	0	0.338267	-0.334154	0.319604	0
Bacteria;Bacillota;Clostridia;Peptostreptococcales-Tissierellales;Anaerovoracaceae	0	-0.399575	-0.286745	0	0	-0.467119	-0.397136	0.533913	-0.464422	-0.42914	0.38176	0	0.399521	0.386912	0.463722	0	-0.306503	0	-0.336668	-0.264901	-0.398755	-0.407186	0	0	0	0.366929	0.482047	0	0.368598	0	0	-0.291712	0	-0.382103	0	0	0	0	0	0
Bacteria;Bacillota;Clostridia;Peptostreptococcales-Tissierellales;Anaerovoracaceae;[Eubacterium];brachy;group	0	0	0	0.30272	0	0	-0.332516	0.315767	-0.285445	-0.286195	0	0	0.355675	0	0	0	0	0	-0.348995	0	-0.253417	0	0	0	0	0	0.475265	0.459962	0.276667	0	0	0	0.274746	-0.277674	0	0	0	0	0	0
Bacteria;Bacillota;Clostridia;Peptostreptococcales-Tissierellales;Anaerovoracaceae;Family;XIII;AD3011;group	0	0	0	0	0	0	0	0.239781	0	0	0	0	0	0	0	0	0	0.291611	0	0	0	0	0	0	0	0	0	0	0	0	0	0	0	0	0	0	0	0	0	0.45303
Bacteria;Bacillota;Clostridia;Peptostreptococcales-Tissierellales;Anaerovoracaceae;Mogibacterium	0	0	0	0	0	0	0	0	0	0	0	0	0	0	0	0	0.281457	0.386082	0	0.448784	0	0	0	0	0	0	0	0	0	0	0	0.395576	0	0	0	0	0	0	0	0.504789
Bacteria;Bacillota;Clostridia;Peptostreptococcales-Tissierellales;Anaerovoracaceae;uncultured	0.440319	0.276676	0.436357	0	0	0	0.437201	-0.502766	0.303985	0.381648	-0.369957	0	-0.37711	0	0	0	0.487131	0	0.431823	0.44297	0	0.50354	0	0	0	-0.281106	-0.429715	0	-0.298677	0	0	0.315103	-0.337664	0.606142	0	0.379081	0.412447	0	0.711088	0
Bacteria;Bacillota;Clostridia;Peptostreptococcales-Tissierellales;Peptostreptococcaceae	0	0	0	-0.457945	0	0	0.434313	-0.50686	0.361673	0.342207	-0.440919	0.32533	-0.70674	-0.295723	0	0	0.436268	0.602607	0.748748	0.94208	0.681749	0	-0.258639	0	-0.360825	-0.379904	-0.683352	0	-0.629432	0	0	0.930101	0	0.432288	0	0	0.295768	0	0	0.519369
Bacteria;Bacillota;Clostridia;Peptostreptococcales-Tissierellales;Peptostreptococcaceae;Paeniclostridium	0.274414	0	0	-0.459783	0	0	0.394899	-0.508893	0.357504	0.374675	-0.446579	0.34171	-0.703991	-0.363888	0	0	0.506564	0.650944	0.776522	1	0.675498	0	-0.257197	0	-0.339136	-0.332692	-0.700796	0	-0.675312	-0.260805	0	0.914279	0	0.463479	0	0.339374	0.294193	0	0	0.493649
Bacteria;Bacillota;Clostridia;Peptostreptococcales-Tissierellales;Peptostreptococcaceae;Romboutsia	0	0.262584	0	-0.440039	0	0	0.382756	-0.455285	0.384116	0.274399	-0.445051	0.386046	-0.751198	-0.3627	0	0	0.417403	0.591294	0.755878	0.914279	0.721442	0	-0.258032	0	-0.346586	-0.32148	-0.638109	0	-0.60695	0	0	1	0	0.339155	-0.290513	0	0	0	0	0.574188
Bacteria;Bacillota;Clostridia;Peptostreptococcales-Tissierellales;Peptostreptococcaceae;Terrisporobacter	0	0	0	-0.45802	0	0	0.358825	-0.546968	0.398937	0.314087	-0.432055	0.276715	-0.676963	-0.384368	0	0	0.295352	0.402512	0.676236	0.765446	0.675752	0	-0.334476	0	0	-0.329146	-0.586597	-0.339174	-0.610404	-0.277566	0	0.790204	0	0.323734	0	0	0.35165	0	0	0.37925
Bacteria;Bacillota;Clostridia;Peptostreptococcales-Tissierellales;Peptostreptococcales-Tissierellales	0	0	0	-0.458982	-0.36716	0	0	-0.425621	0.541632	0	0	0	-0.458912	0	0	0	0.350656	0.281575	0.428953	0.273238	0.524285	0.414182	-0.37127	0	0	-0.338256	-0.360464	0	-0.286994	0	0	0.341757	0	0	0	0	0.568776	0	0.28488	0.297259
Bacteria;Bacillota;Clostridia;Peptostreptococcales-Tissierellales;Peptostreptococcales-Tissierellales;Alkaliphilus	0	0	-0.28793	-0.253768	0	-0.364113	0	0	0	0	0	0	0	0	0.539826	0	0	0.317398	0.359672	0.37072	0.30324	0	0	0	0	0	0	0	0	0	0	0.387203	0	0	-0.31498	0	0.366884	0	0	0
Bacteria;Bacillota;Clostridia;Peptostreptococcales-Tissierellales;Peptostreptococcales-Tissierellales;Anaerococcus	0	-0.468899	-0.308473	0	0	0	0	0	0	0	0	0	0	0	0.435829	0	0	0	0	0	0	0	0	0	0	0	0	0	0	0	0	0	0.337121	0	-0.401313	0	0.327911	0	0	0
Bacteria;Bacillota;Clostridia;Peptostreptococcales-Tissierellales;Peptostreptococcales-Tissierellales;Gallicola	0	-0.478375	0	0.270527	0.418521	0	-0.52479	0.430484	-0.365011	-0.433698	1	0	0.534314	0.299202	0.370776	0	-0.386202	0	-0.321952	-0.446579	-0.486369	-0.500105	0.452877	0	0	0.549099	0.528114	0	0.560928	0.396828	0	-0.445051	0.43372	-0.384913	0	0	0	0	0	-0.391116
Bacteria;Bacillota;Clostridia;Peptostreptococcales-Tissierellales;Peptostreptococcales-Tissierellales;Guggenheimella	0	-0.385091	-0.458763	0	0.28337	-0.523866	-0.41262	0	-0.455559	-0.439663	0.34597	0	0	0	0.715473	0	0	0.324811	0	0	0	-0.426564	0	0	-0.310914	0.490513	0.386141	0	0	0	0	0	0.545856	-0.411702	-0.521534	0	0	0	0	0
Bacteria;Bacillota;Clostridia;Peptostreptococcales-Tissierellales;Peptostreptococcales-Tissierellales;Helcococcus	0	-0.296214	0	0	0	0	-0.485695	0.399338	-0.42363	-0.440666	0.354213	0	0.464285	0	0.421013	0	0	0	-0.446857	-0.420537	-0.452978	0	0	0	0	0.336922	0.703573	0	0.444094	0	0	-0.364715	0.351314	-0.368818	0	0	0	0	0	0
Bacteria;Bacillota;Clostridia;Peptostreptococcales-Tissierellales;Peptostreptococcales-Tissierellales;Keratinibaculum	0	0.333761	0	-0.282957	-0.430008	0.367942	0	-0.242631	0.334378	0	-0.319567	0	-0.244988	0	0	0	0	0	0	0	0.263596	0.666524	-0.424938	0	0.329736	-0.36558	0	0	0	0	0	0	-0.458994	0	0.325647	0	0.297266	0	0.287617	0
Bacteria;Bacillota;Clostridia;Peptostreptococcales-Tissierellales;Peptostreptococcales-Tissierellales;Tepidimicrobium	0	0.669691	0.594374	-0.408292	-0.524864	0.521917	0.441866	-0.472925	0.511181	0.323572	-0.500105	0	-0.32422	0	-0.360464	0	0.369831	0	0	0	0.329278	1	-0.416789	0	0.290436	-0.505931	-0.392047	0	-0.25809	-0.371885	0	0	-0.557403	0.540835	0.558861	0	0.30654	0	0.533943	0
Bacteria;Bacillota;Clostridia;Peptostreptococcales-Tissierellales;Peptostreptococcales-Tissierellales;Tissierella	0.379255	0	0	0	0	0	0	-0.319644	0	0	0	0	0	0	0	0	0.41315	0.32466	0.306069	0.294193	0.276887	0.30654	0	0	0	0	-0.256017	0	0	0	0	0	0	0.358626	0	0	1	0	0.594937	0
Bacteria;Bacillota;Clostridia;Peptostreptococcales-Tissierellales;Peptostreptococcales-Tissierellales;uncultured	0	0	0	0	0	0	0	-0.314356	0	0	0	0	0	0	0.326163	0	0	0	0	0	0	0	0	0	0	0	0	0	0	0	0	0	0	0	0	0	0.502276	0	0	0
Bacteria;Bacillota;Clostridia;Peptostreptococcales-Tissierellales;Peptostreptococcales-Tissierellales;W5053	0.373344	-0.490327	-0.374481	0	0.493868	-0.435857	-0.371526	0.370084	-0.446833	-0.316602	0.38746	0	0	0	0.621926	0	0	0	0	0	-0.293968	-0.498816	0	0	-0.392962	0.517578	0.422658	0	0.272978	0.464907	0	0	0.504164	-0.305612	-0.56059	0	0	0	0	0
Bacteria;Bacillota;Clostridia;Peptostreptococcales-Tissierellales;Sedimentibacteraceae;Sedimentibacter	1	0	0	0	0.366286	0	0	0	0	0	0	0.37422	0	0.274171	0	0	0	0.282607	0.388478	0.274414	0	0	0	0	-0.301524	0.337248	0	-0.411808	0	0.340224	0	0	0	0	-0.297492	0.400764	0.379255	0	0.37888	0
Bacteria;Bacillota;Clostridia;Proteinivoracales;uncultured;uncultured	0	0	0	0	0	0	-0.299839	0	-0.345172	-0.408959	0.289529	0	0.40744	0.381045	0	0	0	-0.298327	-0.348898	-0.3403	-0.459412	0	0	0	0.282325	0.355593	0.43091	0	0.496566	0	0	-0.363702	0	0	0	0	0	0	0.396389	-0.364848
Bacteria;Bacillota;D8A-2;D8A-2;D8A-2;D8A-2	0	0	0.275419	0	0	0	0.266819	0	0	0	0	0	0	0	0	0	0	0	0	0	0	0	0	0	0	0	0	0	0	0	0	0	0	0	0.309477	0	0	0	0.369251	0
Bacteria;Bacillota;Desulfotomaculia;Desulfotomaculales;Desulfotomaculales;Cryptanaerobacter	0.427735	-0.318901	0	0	0	-0.380693	0	0	0	-0.246675	0.24262	0.304517	0	0	0.436379	0	0	0	0	0	0	0	0	0	-0.321438	0.349221	0	0	0	0.446182	0	0	0.467455	-0.240162	-0.409975	0	0	-0.487148	0	0
Bacteria;Bacillota;Desulfotomaculia;Desulfotomaculales;Desulfotomaculales;Pelotomaculum	0	0.295837	0.267745	0	0	0	0	0	0	0	0	0	0	0	0	0	0.56301	0	0	0	0	0.387084	0	0	0.279489	0	0	0	0	0	0.3876	0	-0.416288	0.379981	0.273769	0.490076	0.366362	0	0.522363	0
Bacteria;Bacillota;Dethiobacteria;Dethiobacterales;Dethiobacteraceae;Dethiobacter	0	0.338394	0.364698	0	0	0	0.474707	-0.363807	0.40443	0.324123	-0.386202	0	-0.347911	-0.320211	0	0.405134	1	0.389569	0.362184	0.506564	0.34278	0.369831	0	0	0	0	-0.451426	0	-0.449603	-0.355798	0	0.417403	-0.342306	0.650844	0	0	0.41315	0	0.446273	0.329748
Bacteria;Bacillota;Dethiobacteria;Dethiobacterales;Dethiobacteraceae;uncultured	0	0	0	0	0	0	0	0	0	0	0	0	0	0	0	1	0.405134	0	0	0	0	0	0	0	0	0	0	0	0	0	0	0	0	0	0	0	0.284951	0	0	0
Bacteria;Bacillota;Incertae;Sedis;DTU014;DTU014;DTU014	0	0.460433	0.630919	0	-0.278362	0.337764	1	-0.469409	0.549086	0.577816	-0.52479	0	-0.406258	-0.284222	-0.37174	0	0.474707	0	0.329329	0.394899	0.454266	0.441866	-0.254136	0	0	-0.489522	-0.629439	0	-0.519777	-0.378188	0	0.382756	-0.396403	0.772574	0.43917	0	0	0	0	0
Bacteria;Bacillota;Incertae;Sedis;Incertae;Sedis;Incertae;Sedis;Gelria	0.310907	0	0	-0.422668	0	0	0.589387	-0.633756	0.45258	0.533857	-0.479844	0.326707	-0.685021	-0.305965	0	0	0.423532	0.336494	0.721536	0.698828	0.531976	0	0	0	0	-0.377556	-0.669952	-0.401023	-0.634954	0	0	0.627191	0	0.577007	0	0	0.366818	0	0.3164	0
Bacteria;Bacillota;Limnochordia;Limnochordales;Limnochordaceae;Limnochordaceae	0	0.585927	0.492094	-0.356464	-0.380294	0.349058	0.710459	-0.391513	0.503044	0.568122	-0.512354	0	-0.427781	0	-0.354341	0	0.379289	0	0.266061	0.341472	0.387029	0.515764	-0.428876	0	0	-0.455019	-0.57361	0	-0.369357	-0.265095	0	0.319519	-0.625329	0.654316	0.452494	0	0	0	0.297045	0
Bacteria;Bacillota;Limnochordia;Limnochordales;uncultured;uncultured	0	0	0.610838	0	0	0	0.614239	-0.464978	0.254727	0.298184	0	0	0	0	0	0	0.32775	0	0	0	0	0.349988	0	0	0	0	-0.314769	-0.307273	-0.295524	0	0	0	0	0.656744	0.366432	0	0.283627	0	0.544922	0
Bacteria;Bacillota;Limnochordia;Limnochordia;Limnochordia;Hydrogenispora	0	0.58483	0.663014	0	-0.256675	0.360996	0.638986	-0.330968	0.369869	0.338424	-0.341946	-0.303948	0	-0.289803	-0.383733	0	0.566647	0	0	0.279142	0	0.489818	0	0	0.301607	-0.330804	-0.360676	0	-0.325062	-0.409915	0	0	-0.460011	0.723621	0.543674	0	0	0	0.528801	0
Bacteria;Bacillota;Limnochordia;Limnochordia;Limnochordia;Limnochordia	0	0.474792	1	0	-0.273389	0.451617	0.630919	0	0.44053	0.324767	0	-0.287095	0	0	-0.435105	0	0.364698	0	0	0	0	0.594374	0	0	0.369597	-0.279184	0	0	0	0	0.437318	0	-0.406275	0.73181	0.75947	0	0	0	0.528036	0
Bacteria;Bacillota;Limnochordia;M55-D21;M55-D21;M55-D21	0	0.402136	0.709633	0	0	0.368804	0.716902	-0.457206	0.538878	0.543806	-0.397444	0	-0.269063	0	-0.386765	0	0.629883	0	0	0.304429	0.296323	0.480467	-0.258496	0	0.314144	-0.38639	-0.549845	0	-0.456474	-0.392136	0	0	-0.50502	0.831004	0.506097	0	0.386039	0	0.538292	0
Bacteria;Bacillota;Limnochordia;MBA03;MBA03;MBA03	0	0.488536	0.73181	-0.254334	-0.259993	0.402414	0.772574	-0.482114	0.543413	0.538365	-0.384913	0	-0.358876	-0.295684	-0.362269	0	0.650844	0	0.297956	0.463479	0.313104	0.540835	0	0.360267	0	-0.350234	-0.584874	0	-0.51912	-0.384277	0	0.339155	-0.481311	1	0.481458	0	0.358626	0	0.575738	0
Bacteria;Bacillota;Limnochordia;uncultured;uncultured;uncultured	0.450034	0	0	-0.346356	0	0	0.443183	-0.539384	0.299851	0.374415	0	0.50398	-0.609824	-0.292186	0	0	0.374568	0.468235	0.732696	0.67947	0.463504	0	0	0	-0.466813	0	-0.568852	-0.480907	-0.566118	0	0	0.666057	0	0.436099	-0.260036	0	0	-0.373471	0	0
Bacteria;Bacillota;Moorellia;Desulfitibacterales;Desulfitibacteraceae;Desulfitibacter	0.449401	0	0.542469	0	0	0.272008	0.366203	0	0.296345	0.440013	-0.254993	0	0	0	0	0	0.605058	0	0	0	0	0.421125	0	0.381607	0	0	-0.292589	0	0	0	0.410457	0	-0.405127	0.578811	0.29876	0	0.401958	0	0.664447	0
Bacteria;Bacillota;Syntrophomonadia;Syntrophomonadales;Syntrophomonadaceae;Syntrophomonas	0.418988	0	0	-0.398534	0	0	0.344946	-0.594371	0.264777	0.341542	-0.292154	0.42938	-0.583351	0	0	0	0	0.266433	0.716305	0.556601	0.441106	0	0	0	-0.362073	-0.290231	-0.495479	-0.379453	-0.468102	0	0	0.50558	0	0.276936	0	0	0	-0.345717	0	0
Bacteria;Bacillota;Syntrophomonadia;Syntrophomonadales;Syntrophomonadaceae;uncultured	0.317353	0	0	-0.388246	0	0	0.366889	-0.537394	0.293439	0.313374	0	0.447452	-0.617184	-0.282462	0	0	0.269834	0.428343	0.688963	0.58666	0.505335	0	0	0	-0.412443	-0.262208	-0.493153	-0.334923	-0.514232	0	0	0.572982	0	0.322472	-0.282167	0	0	-0.381227	0	0
Bacteria;Bacillota;Thermacetogenia;Thermacetogeniales;Thermacetogeniaceae;Syntrophaceticus	0	0.367774	0.44053	-0.502449	-0.39335	0.626699	0.549086	-0.548148	1	0.608501	-0.365011	0	-0.554681	-0.358909	-0.399555	0	0.40443	0	0.452331	0.357504	0.56083	0.511181	-0.325847	0	0.280098	-0.570464	-0.631271	0	-0.537261	-0.348894	0	0.384116	-0.393073	0.543413	0.392171	0	0	0	0	0.307666
Bacteria;Bacillota;Thermovenabulia;Thermovenabulales;Thermovenabulales;Tepidanaerobacter	0	0	0.40143	-0.347928	-0.406628	0.398101	0.425223	-0.455462	0.528458	0.461747	-0.308774	0	-0.374244	0	-0.272789	0	0.348922	0	0.307292	0	0.332724	0.419573	0	0.431271	0.276301	-0.24285	-0.390363	0	-0.332175	-0.318548	0	0	-0.249261	0.463338	0.31887	0	0.324402	0	0.47759	0
Bacteria;Bacillota;uncultured;uncultured;uncultured;uncultured	0.38903	0.281265	0.523347	0	0	0	0.324895	-0.278973	0	0	0	0	0	0	0	0	0	0	0	0	0	0.438772	-0.255413	0	0	0	-0.26927	0	0	0	0.364909	0	-0.397997	0.447257	0.386404	0.46272	0.309494	0	0.499015	0
Bacteria;Bacteroidota;Bacteroidia;Bacteroidales	0	0	0	0	0	0	0	0	0	0	0	0	0	0	0	0	0	0	0	0	0	0	0	0	0	0	0	0.44885	0	0	0	0	0	0	0	0	0	0.394399	0	0.307795
Bacteria;Bacteroidota;Bacteroidia;Bacteroidales;Bacteroidaceae;Bacteroides	-0.326988	0	0	0	0	0	0	0	0	0	0	-0.285411	0	0	-0.314512	0	0	0	0	0	0.239738	0	0	0	0	0	0	0.422449	0	-0.296678	0	0	0	0	0	0	0	0	0	0.340256
Bacteria;Bacteroidota;Bacteroidia;Bacteroidales;Bacteroidales;UCG-001;Bacteroidales;UCG-001	0.48329	0	0	0	0	0	0.277363	0	0	0.309425	0	0.360398	-0.334283	-0.282831	0	0	0.544126	0.485624	0.48286	0.675348	0.296829	0	0	0	-0.323729	0	-0.425241	0	-0.484863	0	0	0.551761	0	0.436713	0	0	0	0	0	0
Bacteria;Bacteroidota;Bacteroidia;Bacteroidales;Bacteroidetes;vadinHA17;Bacteroidetes;vadinHA17	0	-0.470016	0	0.654841	0.694565	0	-0.402577	0.502575	-0.534223	-0.40545	0.596086	0	0.693681	0	0	0	-0.295462	0	-0.465934	-0.443202	-0.564827	-0.476359	0.818684	0	0	0.60364	0.551724	0	0.397323	0.421292	0	-0.443251	0.666158	-0.354915	-0.291097	0	0	0	0	-0.3639
Bacteria;Bacteroidota;Bacteroidia;Bacteroidales;Dysgonomonadaceae	0.493369	0	0	0	0	-0.273377	0	0	0	0	0	0	0	0	0.454465	0	0	0	0.32877	0.297775	0	0	0	0	-0.577314	0	0	0	0	0.274301	0	0.300795	0.287956	0	-0.392682	0	0	0	0	0
Bacteria;Bacteroidota;Bacteroidia;Bacteroidales;Dysgonomonadaceae;Fermentimonas	0.676622	-0.373342	0	0	0.372473	0	0	0	0	0	0	0.399962	0	0	0.294176	0	0	0.399845	0.359418	0.427082	0	-0.344804	0	0	-0.476828	0.322464	0	-0.339356	0	0	0	0.315533	0	0	-0.476593	0	0	0	0	0
Bacteria;Bacteroidota;Bacteroidia;Bacteroidales;Dysgonomonadaceae;Petrimonas	0.751313	0	0	0	0.297641	0	0	0	0	0	0	0	0	0	0	0	0	0	0	0	0	0	0	0	0	0	0	0	0	0	0.349391	0	0	0.253188	0	0.549148	0.320745	0	0.376465	0
Bacteria;Bacteroidota;Bacteroidia;Bacteroidales;Dysgonomonadaceae;Proteiniphilum	0	0	0.293976	0	0	0.494444	0	-0.271589	0.297773	0.315907	0	0	0	0	0	0	0	0	0	0	0	0	0	1	0.306704	0	-0.270499	0	0	0	0	0	0	0.360267	0	0.338692	0.287318	0	0.417018	0
Bacteria;Bacteroidota;Bacteroidia;Bacteroidales;F082;F082	-0.423189	0.484729	0	0	-0.403765	0.399608	0.368384	0	0.399057	0.310724	-0.551298	-0.262893	-0.288611	0	-0.480208	0	0.340741	0	0	0	0.358297	0.393928	-0.438175	0	0.275711	-0.413343	-0.402701	0.44624	-0.330409	-0.339359	0	0	-0.577087	0.301978	0.319087	0	0	0.422021	0	0.502407
Bacteria;Bacteroidota;Bacteroidia;Bacteroidales;Marinilabiliaceae;Ruminofilibacter	0.477075	0	0	0	0	0	0	0	0	0	0	0	0	0	0	0	0.436498	0.26022	0	0.380741	0	0	0	0.355602	0	0	0	0	0	0	0	0.293725	0	0.255931	0	0.514267	0.348617	0	0.304571	0
Bacteria;Bacteroidota;Bacteroidia;Bacteroidales;Muribaculaceae;Muribaculaceae	0	0.271943	0	-0.315589	0	0.330605	0.478623	-0.2503	0.474169	0.328175	-0.414913	0.270075	-0.587987	-0.338094	0	0	0.317165	0.310169	0.588011	0.49679	0.531343	0.257129	0	0	0	-0.332723	-0.595619	0	-0.503251	0	0	0.598672	-0.250754	0.348807	0	0	0	0	0	0.40851
Bacteria;Bacteroidota;Bacteroidia;Bacteroidales;Paludibacteraceae;Paludibacter	0	-0.307748	0	0.636032	0.276927	-0.28293	-0.496094	0.502499	-0.589724	-0.540512	0.547581	0	0.857093	0	0	0	-0.322724	0	-0.707694	-0.627575	-0.629119	-0.300478	0.507467	0	0	0.460344	0.728982	0.383752	0.59766	0	0	-0.645039	0.453882	-0.416225	0	0	0	0	0	-0.309122
Bacteria;Bacteroidota;Bacteroidia;Bacteroidales;Paludibacteraceae;uncultured	0.314588	0	0	0	0.347735	0	0	0	0	0	0	0	0	0	0	0	0	0.26496	0	0	0	0	0.328536	0	-0.318643	0	0	0	0	0	0	0	0.274722	0	0	0	0	0	0	0
Bacteria;Bacteroidota;Bacteroidia;Bacteroidales;Porphyromonadaceae;Porphyromonas	-0.337662	-0.29921	0	0	0	-0.283357	0	0	0	-0.281344	0	0	0	0	0.281859	0	0	0	0	0	0	0	0	0	0	0	0.269325	0	0	0	0	0	0.419925	-0.319133	0	0	0	0	-0.336559	0
Bacteria;Bacteroidota;Bacteroidia;Bacteroidales;Prevotellaceae;Prevotella	-0.411808	0	0	0.290405	0	0	0	0.396757	0	0	0	-0.284029	0.311601	0	0	0	0	0	-0.269302	0	0	0	0	0	0	0	0	1	0	0	0	0	0	0	0	0	0	0.466621	0	0.306277
Bacteria;Bacteroidota;Bacteroidia;Bacteroidales;Prolixibacteraceae;uncultured	0	-0.466542	0	0.667843	0.615552	0	-0.332574	0.359536	-0.455529	-0.303815	0.424341	0.293665	0.557623	0	0	0	-0.255877	0	-0.309667	-0.301215	-0.363258	-0.404129	0.798614	0	0	0.457733	0.385812	0	0.241507	0.36792	0	-0.28238	0.638323	-0.297605	-0.348442	0	0	0	0	0
Bacteria;Bacteroidota;Bacteroidia;Bacteroidales;Rikenellaceae	0	0	0	0	0.35759	0	0	0	0	0	0	0.297638	0	0	0.308246	0.375941	0	0.307389	0.247356	0.240235	0	0	0.263384	0	-0.387609	0	0	0	0	0	0	0	0	0	-0.329802	0	0	0	0	0
Bacteria;Bacteroidota;Bacteroidia;Bacteroidales;Rikenellaceae;DMER64	0.453767	-0.41034	-0.2763	0	0.58143	0	0	0.273627	-0.293517	0	0.340054	0.471241	0	0.295584	0.413951	0	0	0	0	0	0	-0.388476	0.473984	0	-0.456488	0.582233	0	0	0	0.567516	0	0	0.37774	0	-0.471982	0	0	0	0	0
Bacteria;Bacteroidota;Bacteroidia;Bacteroidales;Rikenellaceae;Rikenellaceae;RC9;gut;group	0	0	0	-0.321837	0	0	0	0	0.294221	0.265129	-0.3538	0	-0.556371	0	0	0	0.320713	0.390693	0.489383	0.471977	0.461751	0	-0.277446	0	-0.361552	0	-0.397786	0	-0.410351	0	0	0.50994	0	0	0	0	0	0	0	0.530825
Bacteria;Bacteroidota;Bacteroidia;Flavobacteriales;Weeksellaceae;Cloacibacterium	0	0	0	0.348252	0	0	-0.423135	0.473473	-0.413192	-0.400701	0.555513	0	0.54325	0	0.28183	0	-0.480797	0	-0.505359	-0.508072	-0.454895	0	0.36291	0	0	0.442487	0.521378	0	0.497798	0.256476	0	-0.5004	0.366101	-0.444994	0	0	0	0	0	-0.301372
Bacteria;Bacteroidota;Bacteroidia;Sphingobacteriales;Lentimicrobiaceae;Lentimicrobium	-0.297492	0.587369	0.75947	0	-0.511752	0.485654	0.43917	0	0.392171	0.27547	0	-0.405614	0	0	-0.527316	0	0	-0.335021	-0.297391	0	0	0.558861	-0.342754	0	0.644327	-0.382888	0	0	0	-0.386394	0.333075	-0.290513	-0.563077	0.481458	1	0	0	0	0.446671	0
Bacteria;Bacteroidota;SJA-28;SJA-28;SJA-28;SJA-28	0	0	0	0.514087	0.321644	-0.34265	-0.544323	0.613341	-0.528571	-0.560668	0.502829	0	0.588036	0.341992	0	0	-0.43057	-0.265152	-0.524889	-0.578673	-0.631902	0	0.369892	0	0	0.433064	0.731341	0	0.680583	0.449296	0	-0.521285	0.41204	-0.518201	0	0	0	0	0	-0.308287
Bacteria;Caldatribacteriota;Caldatribacteriia;Caldatribacteriales;Caldatribacteriaceae;Candidatus;Caldatribacterium	0.437975	0	0	0	0	0	0.3485	-0.418073	0.284834	0.271591	0	0.434473	-0.403319	-0.314424	0	0	0.357595	0.28549	0.576203	0.508399	0.282232	0	0	0	0	0	-0.417065	-0.459692	-0.383735	0	0	0.504137	0	0.393671	0	0	0	-0.337285	0	0
Bacteria;Caldatribacteriota;JS1;JS1;JS1;JS1	0.603415	0	0	0	0.449668	0	0	-0.248687	0	0	0	0.551527	-0.456554	0	0	0	0.310475	0.479106	0.661857	0.554576	0.302883	0	0	0	-0.436107	0	-0.420316	-0.357593	-0.413883	0	0	0.521259	0	0.24625	-0.380418	0	0	0	0	0
Bacteria;Campilobacterota;Campylobacteria;Campylobacterales;Arcobacteraceae;Arcobacter	0	0	0	0	0	0	-0.302301	0.345164	0	-0.386259	0.456907	0	0.241993	0.400411	0	0	0	0	0	-0.324308	-0.376317	0	0	0	0	0.382335	0.41667	0	0.52545	0.403684	0	-0.272516	0	-0.285363	0	0	0	0	0	0
Bacteria;Chloroflexi;Anaerolineae;Anaerolineales;Anaerolineaceae	0	-0.467957	0	0.600387	0.710493	-0.281413	-0.438811	0.5423	-0.521106	-0.425157	0.487997	0	0.594778	0	0.320504	0	-0.268293	0	-0.387153	-0.397766	-0.547762	-0.436724	0.817432	0	0	0.623378	0.558235	0	0.415545	0.484852	0	-0.388167	0.678464	-0.378807	-0.363839	0	0	0	0	-0.32147
Bacteria;Chloroflexi;Anaerolineae;Anaerolineales;Anaerolineaceae;ADurb.Bin120	0	-0.360739	-0.374571	0.299988	0.583568	-0.302843	-0.418691	0.405402	-0.372499	-0.328926	0.525383	0.270388	0	0	0.421084	0	-0.277437	0	0	0	-0.289293	-0.538696	0.512493	0	0	0.654484	0.321535	0	0.239747	0.447755	0	0	0.546823	-0.408955	-0.428308	0	0	0	0	0
Bacteria;Chloroflexi;Anaerolineae;Anaerolineales;Anaerolineaceae;Anaerolinea	0	-0.34754	0	0.571326	0.539528	0	-0.333622	0.335399	-0.393849	-0.376847	0.544027	0	0.572633	0	0	0	0	0	-0.343778	-0.330827	-0.383034	-0.252991	0.688788	0	0	0.441766	0.424081	0	0.358903	0.287841	0	-0.333371	0.471552	0	0	0	0	0	0	-0.385741
Bacteria;Chloroflexi;Anaerolineae;Anaerolineales;Anaerolineaceae;Leptolinea	0	-0.529817	-0.335193	0.552101	0.719924	0	-0.407051	0.457007	-0.35033	-0.274225	0.502801	0.422644	0.376863	0	0	0	-0.374752	0	0	-0.284468	-0.294078	-0.486639	0.766981	0	0	0.517803	0.361116	0	0.312783	0.612693	0	-0.247709	0.679893	-0.464958	-0.448092	0	0	0	-0.364331	0
Bacteria;Chloroflexi;Anaerolineae;Anaerolineales;Anaerolineaceae;Longilinea	0	-0.397467	0	0.728882	0.439936	0	-0.306665	0.455389	-0.430807	-0.382403	0.527286	0	0.797157	0	0	0	-0.300221	-0.295253	-0.560824	-0.538955	-0.504271	-0.393081	0.646812	0	0	0.357421	0.591317	0	0.470071	0	0	-0.535219	0.503833	-0.257963	0	0	0	0	0	-0.314808
Bacteria;Chloroflexi;Anaerolineae;Anaerolineales;Anaerolineaceae;uncultured	0	-0.608977	-0.406275	0.380035	0.549427	-0.433194	-0.396403	0.347817	-0.393073	-0.38984	0.43372	0.351491	0.357307	0	0.446926	0	-0.342306	0	0	0	-0.24218	-0.557403	0.597676	0	-0.337922	0.432303	0.475075	0	0	0.355902	0	0	1	-0.481311	-0.563077	-0.329963	0	0	-0.354265	0
Bacteria;Chloroflexi;Anaerolineae;Caldilineales;Caldilineaceae;uncultured	0	-0.292385	-0.372611	0.303452	0.603466	0	-0.343632	0.484456	-0.2842	0	0.382061	0.388439	0	0	0.266209	0	0	0	0	0	-0.414984	-0.495969	0.458247	0	0	0.582823	0.386102	0	0.346207	0.50494	0	0	0.415025	-0.345669	-0.333725	0	0	0	-0.349143	0
Bacteria;Chloroflexi;Anaerolineae;MSB-5E12;MSB-5E12;MSB-5E12	0.391946	0	0	0.344987	0.381851	0	0	0.420808	-0.285466	-0.252937	0	0	0	0	0	0	0.282114	0	0	0	-0.320178	0	0.265179	0	0	0.521544	0.290634	0	0.31528	0.346873	0	0	0	0	0	0.333369	0	0	0	0
Bacteria;Chloroflexi;Anaerolineae;RBG-13-54-9;RBG-13-54-9;RBG-13-54-9	0.33077	-0.437018	0	0.666034	0.762879	-0.348916	-0.460814	0.628531	-0.590435	-0.421606	0.533948	0	0.600075	0.272343	0.281976	0	0	0	-0.417666	-0.440647	-0.624241	-0.504818	0.67175	0	0	0.704114	0.625259	0	0.492006	0.577034	0	-0.436512	0.614948	-0.356605	-0.35555	0	0	0	0	-0.380299
Bacteria;Chloroflexi;Anaerolineae;SBR1031;SBR1031;SBR1031	0	-0.386665	0	0.659402	0.566946	0	-0.368708	0.48286	-0.460605	-0.359681	0.406957	0	0.63774	0	0	0	-0.279498	-0.278402	-0.518584	-0.496338	-0.570502	-0.422141	0.788351	0	0	0.540537	0.557994	0	0.468165	0.391342	0	-0.448533	0.552801	-0.349529	0	0	0	0	0	-0.318961
Bacteria;Chloroflexi;Anaerolineae;SJA-15;SJA-15;SJA-15	0	-0.49089	0	0.563306	0.604535	0	-0.322499	0.404999	-0.345223	-0.271623	0.588932	0	0.661213	0	0	0	-0.318814	-0.27633	-0.431163	-0.529074	-0.506033	-0.482683	0.770943	0	0	0.446641	0.498689	0	0.421059	0.339168	0	-0.49576	0.554539	-0.306495	0	0	0	0	0	-0.443832
Bacteria;Chloroflexi;Chloroflexia;Chloroflexales;Roseiflexaceae;Kouleothrix	0	0	0	0	0.346292	0	-0.345092	0.457885	0	-0.303856	0.49122	0	0	0.365209	0	0	-0.276583	0	0	-0.353588	-0.391802	-0.277028	0	0	0	0.416445	0.487247	0	0.521499	0.501401	0	0	0.313974	-0.296494	0	0	0	0	0	0
Bacteria;Chloroflexi;Chloroflexia;Thermomicrobiales;JG30-KF-CM45;JG30-KF-CM45	0	0	-0.339949	0	0.320658	0	0	0	0	0	0	0.383886	-0.242669	-0.27652	0	0	0	0.379177	0.263416	0.444993	0	0	0	0	0	0	0	0	0	0	0	0.529485	0	0	-0.328667	0	0	0	0	0.353207
Bacteria;Coprothermobacterota;Coprothermobacteria;Coprothermobacterales;Coprothermobacteraceae;Coprothermobacter	0	0	0	0.386395	0	0	-0.519777	0.5779	-0.537261	-0.523862	0.560928	0	0.625446	0.573589	0	0	-0.449603	-0.355409	-0.629166	-0.675312	-0.674562	-0.25809	0	0	0	0.536736	0.805909	0	1	0.388663	0	-0.60695	0	-0.51912	0	0	0	0	0	-0.40342
Bacteria;Cyanobacteria;Cyanobacteriia;Synechococcales;Cyanobiaceae;Synechococcus;CC9902	-0.317193	0.325775	0	-0.297681	-0.360606	0	0	0	0.398331	0	-0.378326	0	0	0	-0.492152	0	0.245555	0	0	0	0.396598	0.325455	-0.370097	0	0	-0.382324	-0.332491	0.348687	-0.266257	-0.272043	0	0	-0.455192	0	0.266853	0	0	0	0	0.407938
Bacteria;Desulfobacterota;Syntrophia;Syntrophales;Smithellaceae;Smithella	0	-0.335658	-0.38484	0	0.659234	0	0	0	0	0	0	0.609452	0	0	0	0	0	0	0.265574	0	0	-0.360826	0.516017	0	-0.389037	0.258447	0	0	0	0.399202	0	0	0.397646	0	-0.533669	0	0	0	-0.320362	0
Bacteria;Desulfobacterota;Syntrophia;Syntrophales;uncultured;uncultured	0.460551	0	-0.263866	0	0.586995	0	0	0	0	0	0	0.58102	-0.309611	0	0	0	0	0.342466	0.45422	0.340698	0	-0.274892	0.361719	0	-0.419518	0.250004	-0.282042	0	-0.264024	0.388916	0	0.346123	0.282571	0	-0.474018	0	0	0	0	0
Bacteria;Fibrobacterota;Fibrobacteria;Fibrobacterales;Fibrobacteraceae;Fibrobacter	-0.382818	0.344328	0	0	0	0.277318	0	0.282019	0	0	0	-0.322238	0	0	-0.280406	0	0	0	-0.278742	0	0	0	0	0	0	0	0	0.450671	0	0	0	0	0	0	0.357979	0	-0.290245	0.364498	0	0
Bacteria;Fusobacteriota;Fusobacteriia;Fusobacteriales;Fusobacteriaceae;Fusobacterium	0	0	0	0	0	0	0	0	0	0	-0.284591	0	-0.330314	0	0	0	0.409451	0.561172	0.450784	0.523145	0.423556	0	0	0	0	0	-0.311758	0	-0.362896	-0.258643	0	0.522219	0	0	-0.27651	0	0	0	0	0.404089
Bacteria;Fusobacteriota;Fusobacteriia;Fusobacteriales;Leptotrichiaceae;Leptotrichia	0	0	-0.323737	0.27151	0	-0.397822	-0.400995	0.436377	-0.406045	-0.539992	0.386688	0	0.341123	0.37474	0	0	-0.385621	0	-0.279412	-0.411046	-0.291841	0	0	0	0	0.260586	0.657728	0	0.668338	0.359288	0	-0.267922	0.342784	-0.582699	0	0	0	0	0	0
Bacteria;Halanaerobiaeota;Halanaerobiia;Halanaerobiales;Halanaerobiaceae;Halocella	0	0.355239	0	-0.547917	-0.254447	0.289986	0.614491	-0.644563	0.610595	0.528952	-0.564305	0.31341	-0.790507	-0.478328	0	0	0.493701	0.406497	0.749482	0.777471	0.706117	0.404274	-0.293299	0	0	-0.496905	-0.738416	-0.308307	-0.726583	-0.336421	0	0.777586	-0.291779	0.600674	0	0	0	0	0	0.33768
Bacteria;Nitrospirota;Thermodesulfovibrionia;uncultured;uncultured;uncultured	0	-0.33854	0	0.633698	0.257225	0	-0.406258	0.533272	-0.554681	-0.432098	0.534314	-0.366489	1	0.293951	0	0	-0.347911	-0.384143	-0.773918	-0.703991	-0.677589	-0.32422	0.426756	0	0	0.389116	0.725211	0.311601	0.625446	0	0	-0.751198	0.357307	-0.358876	0	0	0	0	0	-0.397221
Bacteria;Patescibacteria;Dojkabacteria;Dojkabacteria;Dojkabacteria;Dojkabacteria	0	-0.438653	-0.360704	0.255621	0.487529	-0.312567	-0.290219	0.316648	0	-0.249462	0	0.424254	0	0	0.292822	0	-0.323646	0	0	0	-0.239923	-0.460535	0.420006	0	-0.338877	0.342626	0.327864	0	0	0.457457	0	0	0.791321	-0.453323	-0.456573	-0.327029	-0.314204	0	-0.40177	0
Bacteria;Patescibacteria;Gracilibacteria;Absconditabacteriales;(SR1);Absconditabacteriales;(SR1);Absconditabacteriales;(SR1)	0.325829	-0.273625	0	0.345191	0.351007	-0.376978	0	0.340229	-0.406159	0	0	0	0	0	0	0	0	0	0	0	0	-0.299163	0	0	-0.303148	0.415649	0	0	0	0.298961	0	0	0	0	-0.341155	0	0	0	0	0
Bacteria;Patescibacteria;Saccharimonadia;Saccharimonadales	0	0	0	0.41543	0.279715	0	-0.415735	0.637322	-0.446098	-0.474221	0.590368	0	0.590603	0.29368	0.270184	0	-0.41639	0	-0.536506	-0.558374	-0.58859	-0.291082	0.271677	0	0	0.415911	0.732263	0	0.653485	0.312503	0	-0.515151	0.330146	-0.426192	0	0	-0.300229	0	0	0
Bacteria;Patescibacteria;Saccharimonadia;Saccharimonadales;Saccharimonadaceae	0	0	0	0.440431	0	0	0	0.251476	0	0	0.390905	-0.308327	0.587183	0	0	0	0	0	-0.41909	-0.379341	0	-0.27032	0	0	0	0	0.307294	0	0.311859	0	0	-0.327482	0	0	0	0	0	0	0	0
Bacteria;Patescibacteria;Saccharimonadia;Saccharimonadales;Saccharimonadaceae;Candidatus;Saccharimonas	0	0	0	0.25845	0	-0.325057	-0.279586	0.427402	-0.378598	-0.325582	0	0	0.386895	0	0	0	0	0	-0.411136	0	-0.413761	0	0	0	0	0.278205	0.485371	0	0.427926	0	0	0	0	-0.24909	0	0	0	0	0	0
Bacteria;Patescibacteria;Saccharimonadia;Saccharimonadales;Saccharimonadales;Saccharimonadales	0	-0.320382	0	0.491911	0.553739	0	-0.450879	0.590971	-0.427535	-0.45144	0.69554	0	0.635872	0	0.269986	0	-0.389315	0	-0.497425	-0.544482	-0.547461	-0.49968	0.552253	0	0	0.540177	0.66027	0	0.595268	0.378139	0	-0.477723	0.492416	-0.424759	0	0	-0.300752	0	-0.296316	-0.365208
Bacteria;Proteobacteria;Alphaproteobacteria;Defluviicoccales;Defluviicoccaceae;Defluviicoccus	0	0	0	0.296632	0	0	-0.434928	0.554299	-0.397597	-0.47914	0.457674	0	0.464764	0.384667	0.276509	0	-0.402086	-0.357141	-0.53495	-0.56366	-0.568292	0	0	0	0	0.510693	0.716196	0	0.749735	0.382166	0	-0.464473	0	-0.49481	0	0	0	0	0	0
Bacteria;Proteobacteria;Alphaproteobacteria;Rhizobiales;A0839;A0839	0	0	0	0	0.289331	0	-0.476542	0.469103	-0.293838	-0.443837	0.548694	0	0.362233	0.351326	0.266997	0	-0.40427	0	-0.357251	-0.48413	-0.48549	0	0.306325	0	0	0.525927	0.60884	0	0.660059	0.395506	0	-0.410091	0.298635	-0.413642	0	0	0	0	0	-0.304933
Bacteria;Proteobacteria;Alphaproteobacteria;Rhizobiales;Beijerinckiaceae	0	0	-0.465324	0	0.258712	0	-0.450608	0.321193	0	0	0.298296	0	0	0	0.295686	0	-0.26843	0	0	0	-0.239201	-0.254067	0	0	0	0.385346	0.334799	0	0.340979	0.283277	0	0	0	-0.334951	0	0	0	0	0	0
Bacteria;Proteobacteria;Alphaproteobacteria;Rhizobiales;Beijerinckiaceae;Methylobacterium-Methylorubrum	0	-0.274922	0	0.40024	0	-0.341408	-0.627359	0.628892	-0.617182	-0.58947	0.495154	0	0.694877	0.388443	0.39415	0	-0.414556	-0.350786	-0.689555	-0.639027	-0.689316	-0.327911	0	0	0	0.501555	0.961441	0	0.804082	0.285018	0	-0.593992	0.418938	-0.59555	0	0	0	0	0	-0.27366
Bacteria;Proteobacteria;Alphaproteobacteria;Rhizobiales;Devosiaceae;Devosia	0.298174	0	-0.332546	0	0.398358	-0.270613	-0.341467	0.416928	-0.328267	-0.289583	0.332425	0	0	0	0.360843	0	0	0.281375	0	0	0	-0.290542	0	0	0	0.513795	0.372343	0	0.351018	0.281299	0	0	0.265777	0	-0.388371	0	0	0	0	0
Bacteria;Proteobacteria;Alphaproteobacteria;Rhizobiales;Devosiaceae;Pelagibacterium	0	0	0	0	0.359975	0	-0.309684	0.313795	-0.342672	0	0.347485	0	0.308381	0	0.319503	0	0	0.305644	0	0	-0.237994	-0.289102	0.336341	0	0	0.374489	0.292984	0	0	0	0	0	0.282454	0	-0.370641	0	0	0	0	0
Bacteria;Proteobacteria;Alphaproteobacteria;Rhizobiales;Hyphomicrobiaceae;Hyphomicrobium	0	0	-0.484066	0.31831	0.391106	0	-0.418589	0.415823	-0.358829	0	0.253035	0.263684	0	0	0.297729	0	-0.259238	0	0	0	-0.380995	-0.408361	0.410045	0	0	0.475202	0.444958	0	0.374386	0.339586	0	0	0.35195	-0.426199	-0.332349	0	-0.290083	0	-0.281231	0
Bacteria;Proteobacteria;Alphaproteobacteria;Rhizobiales;Rhizobiaceae	0	0	-0.352203	0	0.350587	0	0	0.311721	-0.25879	0	0	0	0	0	0.280888	0	0	0.428715	0	0.248967	0	-0.26955	0	0	0	0.415331	0	0	0	0	0	0.329801	0	0	-0.405884	0	0	0	0	0
Bacteria;Proteobacteria;Alphaproteobacteria;Rhizobiales;Rhizobiaceae;Allorhizobium-Neorhizobium-Pararhizobium-Rhizobium	0	0	0	0.489632	0	0	-0.432371	0.631447	-0.502216	-0.440664	0.42846	-0.33065	0.660723	0.331751	0	0	0	0	-0.685459	-0.563502	-0.669349	0	0.258696	0	0.291177	0.562538	0.738829	0.317864	0.650714	0	0	-0.587247	0.265337	-0.312638	0	0	0	0	0	0
Bacteria;Proteobacteria;Alphaproteobacteria;Rhizobiales;Rhizobiaceae;Aminobacter	0	0	0	0.271169	0.282576	0	-0.24045	0.357528	-0.299393	-0.25043	0.24861	0	0.243579	0	0.275043	0	0	0	0	0	-0.260187	-0.281982	0.279753	0	0	0.389191	0.329856	0	0	0	0	0	0.28276	0	-0.301352	0	0	0	0	0
Bacteria;Proteobacteria;Alphaproteobacteria;Rhizobiales;Rhizobiaceae;Mesorhizobium	0	0	-0.32951	0.417032	0.371505	-0.273877	-0.38431	0.502446	-0.567146	-0.300709	0.267398	0	0.422209	0	0	0	0	0	-0.396826	0	-0.430664	-0.344719	0.375309	0	0	0.374779	0.527412	0.345591	0.413341	0	0	0	0.326189	-0.37102	-0.276842	0	0	0	0	0
Bacteria;Proteobacteria;Alphaproteobacteria;Rhizobiales;Rhizobiaceae;Oricola	0	0	-0.289044	0	0	-0.271292	-0.348885	0.41092	-0.341186	-0.525437	0.350893	0	0.32258	0	0	0	-0.309929	0	-0.354067	-0.387788	-0.37354	0	0	0	0	0.350549	0.519048	0	0.615471	0.285492	0	0	0.257642	-0.470053	0	0	0	0	0	0
Bacteria;Proteobacteria;Alphaproteobacteria;Rhizobiales;Rhizobiales;Incertae;Sedis;uncultured	0.336227	-0.294454	-0.30466	0	0.563	0	-0.406866	0.445764	0	0	0.565771	0.334048	0	0.283017	0	0	-0.335173	0	0	-0.314201	-0.396993	-0.408503	0.44217	0	0	0.496954	0.399519	0	0.455123	0.617761	0	0	0.369876	-0.372818	-0.289552	0	0	0	0	-0.270482
Bacteria;Proteobacteria;Alphaproteobacteria;Rhizobiales;Xanthobacteraceae	0	0	-0.470259	0	0.462209	0	-0.434686	0.491648	-0.339632	0	0.319123	0	0	0	0.325441	0	0	0	0	0	-0.3507	-0.415067	0.310491	0	0	0.533055	0.448477	0	0.36677	0.459233	0	0	0.360267	-0.413097	-0.404721	0	0	0	-0.325248	0
Bacteria;Proteobacteria;Alphaproteobacteria;Rhodobacterales;Rhodobacteraceae	0	0	0	0.266879	0	0	-0.357684	0.609331	-0.253358	-0.348121	0.337319	0	0.240524	0	0	0	0	0	-0.330591	0	0	-0.279991	0	0	0	0.30599	0.443782	0	0.418464	0.264677	0	0	0	-0.368116	0	0	-0.293143	0	-0.352315	0
Bacteria;Proteobacteria;Alphaproteobacteria;Rhodobacterales;Rhodobacteraceae;Defluviimonas	0	0	0	0.317254	0	0	-0.348595	0.495919	-0.318123	-0.42787	0.360504	0	0.342327	0.301151	0	0	-0.346662	-0.325666	-0.346275	-0.377722	-0.423701	-0.300721	0	0	0	0.392493	0.605547	0	0.617554	0.425473	0	-0.259961	0	-0.394399	0	0	0	0	0	0
Bacteria;Proteobacteria;Alphaproteobacteria;Rhodobacterales;Rhodobacteraceae;Paracoccus	0	0	-0.335224	0.40496	0.376879	-0.449584	-0.582487	0.654507	-0.612824	-0.575844	0.496436	0	0.533434	0	0.409683	0	0	0	-0.50359	-0.365896	-0.616481	-0.397632	0.322031	0	0	0.630243	0.764969	0	0.674983	0.444107	0	-0.297112	0.414531	-0.503974	-0.30116	0	0	0	0	0
Bacteria;Proteobacteria;Alphaproteobacteria;Rhodobacterales;Rhodobacteraceae;Rhodobacter	0	0	-0.350247	0.299497	0.304889	0	-0.502761	0.472616	-0.356674	-0.297532	0.482191	0	0.308218	0	0	0	-0.353333	0	-0.257647	-0.362661	-0.407096	-0.30281	0.303425	0	0	0.410105	0.556747	0	0.533128	0.300273	0	-0.279378	0.297322	-0.467795	0	0	0	0	0	0
Bacteria;Proteobacteria;Alphaproteobacteria;Sphingomonadales;Sphingomonadaceae	0	-0.291283	0	0.460527	0.366987	-0.286659	-0.477397	0.613062	-0.503379	-0.413388	0.416921	0	0.524529	0	0	0	-0.245984	0	-0.561081	-0.45401	-0.677417	-0.413801	0.397024	0	0	0.607479	0.723309	0	0.58723	0.354111	0	-0.399804	0.406931	-0.411818	0	0	0	0	0	0
Bacteria;Proteobacteria;Alphaproteobacteria;Sphingomonadales;Sphingomonadaceae;Novosphingobium	0	0	0	0.380423	0.284658	0	-0.375758	0.532042	-0.414812	-0.476051	0.377267	0	0.449394	0	0	0	-0.354951	0	-0.422572	-0.347162	-0.421706	0	0.316935	-0.348429	0	0.368781	0.624246	0	0.549373	0	0	-0.260543	0.38304	-0.381221	0	0	-0.294334	0	0	0
Bacteria;Proteobacteria;Alphaproteobacteria;Sphingomonadales;Sphingomonadaceae;Sphingomonas	0	-0.33261	0	0.481106	0	-0.394789	-0.629439	0.6772	-0.631271	-0.607388	0.528114	-0.263478	0.725211	0.375316	0.362551	0	-0.451426	-0.394801	-0.712354	-0.700796	-0.734366	-0.392047	0	0	0	0.547637	1	0	0.805909	0.324347	0	-0.638109	0.475075	-0.584874	0	0	0	0	0	-0.311093
Bacteria;Proteobacteria;Gammaproteobacteria;Enterobacterales;Enterobacteriaceae;Escherichia-Shigella	0.425634	0	0	-0.374578	0	0	0.282231	-0.569609	0.372886	0.315864	0	0.603804	-0.642794	-0.306179	0	0	0.254809	0.416484	0.77569	0.645884	0.551718	0	0	0	-0.418064	0	-0.523698	-0.47873	-0.515142	0	0	0.66126	0	0.243698	-0.357609	0	0	0	0	0
Bacteria;Proteobacteria;Gammaproteobacteria;Methylococcales;Methylomonadaceae	0.27634	0	0	0	0	0	0	0	0	0	0	0.385433	0	0	0	0	0	0	0	0	0	0	0	0	0	0	0	0	0	0	0	0.243169	0	0	0	0	0	0	0	0
Bacteria;SAR324;clade(Marine;group;B);SAR324;clade(Marine;group;B);SAR324;clade(Marine;group;B);SAR324;clade(Marine;group;B);SAR324;clade(Marine;group;B)	0	0	0	0.312745	0.588277	0	0	0.442841	0	0	0.244173	0.304298	0	0	0	0	0	0	0	0	0	-0.374275	0.433966	0	-0.317163	0.357622	0	0	0	0.535056	0	0	0.286971	-0.29595	-0.282791	0	-0.37469	0	-0.368531	0
Bacteria;Synergistota;Synergistia;Synergistales;Synergistaceae	0	-0.262944	0	0.494701	0.386514	-0.312791	-0.40829	0.673129	-0.610117	-0.463477	0.466294	0	0.669507	0.425346	0.269277	0	0	0	-0.65729	-0.504947	-0.682954	-0.413741	0.329771	0	0	0.637463	0.701909	0	0.643136	0.454622	0	-0.508558	0.314903	-0.364162	0	0	0	0	0	-0.275778
Bacteria;Synergistota;Synergistia;Synergistales;Synergistaceae;Acetomicrobium	-0.301524	0.341327	0.369597	0	-0.337581	0.417487	0	0	0.280098	0	0	-0.404121	0	0	-0.349938	0	0	-0.312002	-0.384645	-0.339136	0	0.290436	0	0	1	0	0	0	0.240579	-0.300844	0	-0.346586	-0.337922	0	0.644327	0	0	0	0.341913	0
Bacteria;Synergistota;Synergistia;Synergistales;Synergistaceae;Aminobacterium	0.283825	-0.559379	-0.296816	0	0.368805	0	-0.295737	0.254373	-0.248089	0	0.5346	0.435151	0	0	0.48304	0	-0.245674	0	0	0	-0.298645	-0.536744	0.443897	0	-0.394011	0.537706	0.258339	0	0	0.32235	0	0	0.448935	0	-0.411199	0	0	0	0	0
Bacteria;Synergistota;Synergistia;Synergistales;Synergistaceae;JGI-0000079-D21	0	-0.325752	0	0.482173	0.455411	0	-0.382768	0.362868	-0.423988	-0.378873	0.539255	0	0.621047	0	0	0	-0.250972	0	-0.444539	-0.49142	-0.658782	-0.412929	0.549716	0	0	0.527796	0.518165	0	0.499244	0.319208	0.362058	-0.495745	0.424891	-0.292098	0	0	0	0	0	-0.471051
Bacteria;Synergistota;Synergistia;Synergistales;Synergistaceae;Syner-01	0.327424	-0.564481	0	0.451823	0.526334	-0.267405	-0.401931	0.51369	-0.486103	-0.379532	0.612929	0.407079	0.417877	0.432404	0.302489	0	-0.499509	0	-0.246555	-0.376829	-0.483446	-0.531282	0.630863	0	-0.304023	0.636786	0.48766	0	0.519884	0.605369	0	-0.347517	0.522023	-0.396098	-0.338125	0	0	0	0	-0.453794
Bacteria;Synergistota;Synergistia;Synergistales;Synergistaceae;Thermovirga	0.350543	-0.411375	-0.322274	0.400769	0.732144	-0.29003	-0.419687	0.557999	-0.456846	-0.277978	0.523463	0.358003	0.301197	0	0.426227	0	0	0	0	0	-0.457152	-0.572393	0.616921	0	-0.307951	0.821124	0.436683	0	0.325685	0.573477	0	0	0.603118	-0.315406	-0.501696	0	0	0	0	0
Bacteria;Synergistota;Synergistia;Synergistales;Synergistaceae;uncultured	0.337248	-0.378419	-0.279184	0.418356	0.497812	-0.398476	-0.489522	0.638608	-0.570464	-0.479351	0.549099	0	0.389116	0.340313	0.421227	0	0	0	-0.331916	-0.332692	-0.559283	-0.505931	0.502865	0	0	1	0.547637	0	0.536736	0.550442	0.328551	-0.32148	0.432303	-0.350234	-0.382888	0	0	0	0	-0.323781
Bacteria;Thermotogota;Thermotogae;Petrotogales;Petrotogaceae;Defluviitoga	0	0.358122	0.451617	-0.272774	0	1	0.337764	-0.399883	0.626699	0.572847	0	0	0	0	-0.381644	0	0	0	0	0	0	0.521917	0	0.494444	0.417487	-0.398476	-0.394789	0	0	0	0	0	-0.433194	0.402414	0.485654	0	0	0	0.282888	0
Bacteria;Verrucomicrobiota;Verrucomicrobiae;Pedosphaerales;Pedosphaeraceae;ADurb.Bin063-1	0	-0.356727	0	0.393085	0.519206	0	-0.372517	0.3242	-0.355957	-0.24215	0.385529	0	0.422987	0.300355	0	0	-0.349244	-0.272892	-0.277604	-0.433889	-0.377048	0	0.509801	0	0	0.254844	0.497202	0	0.453999	0.340871	0	-0.389624	0.433902	-0.378473	0	0	0	0	0	-0.3715
Bacteria;Verrucomicrobiota;Verrucomicrobiae;Pedosphaerales;Pedosphaeraceae;Pedosphaeraceae	0	-0.38051	0	0.54974	0.549182	0	-0.356236	0.411867	-0.368665	-0.283329	0.601651	0.263041	0.422718	0	0	0	-0.409361	0	0	-0.402201	-0.351187	-0.416954	0.596443	0	0	0.369881	0.444427	0	0.500149	0.469964	0	-0.334631	0.470772	-0.399876	-0.267553	0	0	0	0	-0.331673
Bacteria;Verrucomicrobiota;Verrucomicrobiae;Verrucomicrobiales;Akkermansiaceae;Akkermansia	0	0	0	0	0	0	0	0	0	0	0	0	0	0	0	0	0	0	0	0	0.2439	0	0	0	0	0	0	0	0	0	0	0.259195	0	0	-0.274271	0	0	0	0	0.279464
Bacteria;Verrucomicrobiota;Verrucomicrobiae;Verrucomicrobiales;Verrucomicrobiaceae;uncultured	0	0	0	0.405717	0.35771	-0.271403	-0.419601	0.579583	-0.377292	-0.373058	0.533101	0	0.479975	0	0	0	-0.287539	0	-0.493042	-0.426188	-0.555925	-0.44521	0.398179	0	0	0.510946	0.654538	0	0.583916	0.256808	0	-0.361319	0.448708	-0.34624	0	0	0	0	0	0
Bacteria;WPS-2;WPS-2;WPS-2;WPS-2;WPS-2	0.3294	0	0	0.248936	0.320116	-0.375846	-0.398943	0.594599	-0.468343	-0.476612	0.511183	0	0.250394	0.446712	0.331863	0	-0.3412	0	-0.295594	-0.327037	-0.531262	-0.333785	0	0	0	0.634505	0.539284	0	0.573755	0.570145	0	-0.267913	0	-0.328334	0	0	0	0	0	0
