# Supplementary material for: Multivariate comparison of taxonomic, chemical and operational data from 80 different full-scale anaerobic digester-related systems
Source: Biotechnol Biofuels Bioprod. 2024 Jun 20;17:84. doi: 10.1186/s13068-024-02525-1 (PMC11191226; doi:10.1186/s13068-024-02525-1)
Supplement: Supplementary file 8 — Supplementary Tables 4A-F. All multivariate analysis. [file 13068_2024_2525_MOESM8_ESM.zip › Supple 8/Supplementary Table 4B.xlsx]

## Sheet: 250_genus_quantVariables_2
Supplementary Table B. Spearman correlations of the 250 most abundant genera and all the chemical and operational variables.
Taxon	RatedPower	HeatProduction	SubstrateQuantities	ODMPercentDM	pH	MgO	EnergyProduction	SubstrateDiversity	K2O	TAC	MethaneContent	Cobalt	P2O5	TKNliquid	CODsolid	FOSTAC	CODtotal	OrganicCarbonPercentODM	Conductivity	Temperature	Iron	OrganicCarbonPercentTotal	ElectricityProduction	OrganicAcids	FOS	Ammonia	AceticAcid	IsoButyricAcid	CODliquid	ReactorVolume	Molybdenum	DryMatter	ODMPercentTotal
Bacteria;Actinobacteriota;Actinobacteria;Propionibacteriales;Propionibacteriaceae;uncultured	0	0	-0.296786	-0.497491	0	0	0.413853	0	0	-0.356067	0.390322	0	0	-0.292709	-0.446379	-0.399555	-0.398514	0	0	0	0.427887	0	0	-0.28868	-0.407297	-0.316807	0	0	0	0	0	0	0
Bacteria;Patescibacteria;Saccharimonadia;Saccharimonadales	0	0	-0.603749	-0.501701	0	0	0.398592	-0.468614	0	-0.516857	0.444111	-0.465426	0.393774	-0.441395	0	-0.384162	-0.323309	0	-0.321275	0	0.332649	0	0	-0.40809	-0.473802	-0.440868	0	-0.370707	-0.34255	0	0.352819	0	0
Bacteria;Coprothermobacterota;Coprothermobacteria;Coprothermobacterales;Coprothermobacteraceae;Coprothermobacter	0	0	-0.713962	-0.525058	0	0	0.390404	-0.465593	0	-0.435291	0.351832	-0.590589	0.612893	-0.429146	0	-0.459288	-0.373927	0	0	0	0.593009	0	0	-0.374024	-0.454788	-0.452774	-0.376375	-0.596422	-0.358902	0	0.526247	0	0
Bacteria;Firmicutes;Clostridia;Peptostreptococcales-Tissierellales;Peptostreptococcales-Tissierellales;Gallicola	0	0	-0.594714	-0.399839	0	0	0.385146	-0.448335	0	-0.352157	0.383376	-0.318078	0.333041	-0.375882	0	-0.395292	0	0	-0.304559	0	0	0	0	-0.342505	-0.38083	-0.434337	-0.329353	-0.432493	0	0	0.445971	0	0
Bacteria;Verrucomicrobiota;Verrucomicrobiae;Pedosphaerales;Pedosphaeraceae;Pedosphaeraceae	0	0	-0.397984	-0.510576	0	0	0.381221	-0.358684	0	-0.479344	0.407857	0	0	-0.371589	0	-0.405091	-0.381495	0	0	0	0.337157	0	0	-0.464666	-0.474989	-0.393741	-0.360734	-0.395083	-0.337883	0	0	0	0
Bacteria;Nitrospirota;Thermodesulfovibrionia;uncultured;uncultured;uncultured	0	0	-0.711814	-0.584501	0	0	0.380309	-0.354888	0	-0.521652	0.470867	-0.510319	0.339286	-0.446672	-0.408102	-0.457721	-0.386169	0	-0.335996	0	0.443783	0	0	-0.480689	-0.55109	-0.462759	-0.347811	-0.60977	0	-0.430773	0.606652	0	0
Bacteria;Firmicutes;Clostridia;Proteinivoracales;uncultured;uncultured	0	0	-0.386054	-0.383233	0	0	0.360612	-0.381924	0	0	0	-0.405087	0	0	0	0	0	0	0	0	0.372007	0	0	0	0	0	0	-0.33715	0	0	0.317759	0	0
Bacteria;Firmicutes;Clostridia;Clostridiales;Clostridiaceae;Clostridium_sensu_stricto_12	0	0	-0.412301	-0.475828	0	0	0.36052	-0.329825	0	0	0.311121	0	0	0	0	0	0	0	0	0	0.444425	0	0	-0.285845	0	0	0	0	0	0	0.319019	0	0
Bacteria;Firmicutes;Clostridia;Clostridia;Hungateiclostridiaceae;uncultured	0	0	0	0	0	0	0.357255	0	0	0	0	0	0	0	0	0	0	0	0	0	0	0	0	0	0	0	0	0	0	0	0.318444	0	0
Bacteria;Actinobacteriota;Actinobacteria;Actinomycetales;Actinomycetaceae;Actinomyces	0	0	0	0	0	0	0.35638	0	0	0	0.279836	0	0	0	0	0	0	0	0	-0.302926	0	0	0	0	0	0	0	0	0	0	0	0	0
Bacteria;Bacteroidota;SJA-28;SJA-28;SJA-28;SJA-28	0	0	-0.647336	-0.444288	0	0	0.353597	-0.500266	0	-0.515069	0.57101	-0.588744	0.327141	-0.529714	0	-0.508651	-0.405736	0	-0.418626	0	0	-0.455498	0	-0.446527	-0.568005	-0.460852	-0.371848	-0.555259	-0.44738	0	0.355904	0	0
Bacteria;Actinobacteriota;Actinobacteria;Micrococcales;Intrasporangiaceae;Tetrasphaera	0	0	-0.741447	-0.495452	0	0	0.353591	-0.485044	0	-0.420803	0.527447	-0.68293	0.445406	-0.561181	-0.468077	-0.519971	-0.520014	0	0	0	0.43309	0	0	-0.313649	-0.491214	-0.526608	-0.449048	-0.637001	-0.442394	0	0.468776	0	0
Bacteria;Actinobacteriota;Actinobacteria;Corynebacteriales;Dietziaceae;Dietzia	0	0	0.527854	0.311303	0	0	0	0.315752	0	0.336893	-0.470338	0.382846	0	0.333397	0	0.431325	0.352904	0	0	0	-0.354378	0	0.624145	0	0.475755	0.299557	0	0.452017	0.35102	0.402257	0	0	0
Bacteria;Actinobacteriota;Acidimicrobiia;Actinomarinales;uncultured;uncultured	0	0.757767	0.277596	0	0	0	0	0.267707	0	0	-0.286128	0	0	0	0	0	0	0	0	0	0	0	0	0	0	0	0	0.353947	0	0	0	0	0
Bacteria;Firmicutes;Limnochordia;MBA03;MBA03;MBA03	0	0	0.498451	0	0	0	0	0.315782	0.415816	0.367788	-0.470267	0.454705	-0.383577	0	0	0.503719	0.449507	0	0	0.465265	0	0	0	0.371046	0.502753	0	0.353593	0.370798	0.513417	0.3242	0	0	0
Archaea;Halobacterota;Methanosarcinia;Methanosarciniales;Methanosarcinaceae;Methanosarcina	0	0	0.263508	0	0	0	0	0	0	0	-0.291563	0	0	0	0	0	0	0	0	0	0	0	0	0	0	0	0	0	0	0	0	0	0
Bacteria;Firmicutes;Clostridia;Clostridia;Hungateiclostridiaceae;Fastidiosipila	0	0	-0.274202	0	0	0	0	0	0	0	0	0	0	0	0	0	0	0	0	-0.456719	0	0	0	0	0	0	0	0	0	0	0	0	0
Bacteria;Firmicutes;Bacilli;Lactobacillales;Streptococcaceae;Streptococcus	0	0	0.694253	0.453265	0	0	0	0.470464	0	0.514525	-0.403589	0.617448	-0.449649	0.431063	0	0.476404	0	0	0.412356	0	-0.526107	0	0	0.426293	0.551371	0.438559	0	0.606176	0	0.383348	-0.474481	0	0
Archaea;Halobacterota;Methanosarcinia;Methanosarciniales;Methanosaetaceae;Methanosaeta	0	0	-0.363145	0	0	0	0	-0.350988	0	-0.460537	0	0	0	-0.492974	0	-0.364845	-0.381498	0	-0.378609	-0.455799	0	0	0	-0.314687	-0.465981	-0.500984	-0.332077	0	-0.392264	0	0	0	0
Bacteria;Firmicutes;Clostridia;Clostridiales;Clostridiaceae;Clostridium_sensu_stricto_1	0	0	0.756146	0.5479	0	0	0	0.493641	0	0.586626	-0.432331	0.592402	-0.350731	0.587039	0	0.518771	0.42008	0	0.444668	0	-0.393501	0	0	0.463621	0.628671	0.601657	0.383931	0.637973	0.415997	0.373078	-0.391385	0	0
Bacteria;Chloroflexi;Anaerolineae;Anaerolineales;Anaerolineaceae;uncultured	0	0	-0.387956	0	0	0	0	0	-0.389834	0	0.512295	0	0	-0.316618	0	0	-0.34845	0	0	-0.532937	0	-0.38206	0	-0.27004	-0.289688	0	0	0	-0.350266	0	0	0	0
Archaea;Euryarchaeota;Methanobacteria;Methanobacteriales;Methanothermobacteriaceae;Methanothermobacter	0	0	0.352784	0	0	0	0	0.289488	0	0	-0.393751	0	0	0	0	0	0	0	0	0.490945	0	0	0	0	0.291751	0	0	0	0	0	0	0	0
Bacteria;Firmicutes;Thermacetogenia;Thermacetogeniales;Thermacetogeniaceae;Syntrophaceticus	0	0	0.569403	0	0	0	0	0.375073	0.411228	0.472115	-0.312364	0.480655	0	0.369314	0	0.44638	0.444646	0	0.388156	0.439429	0	0	0	0.647379	0.584659	0	0.505458	0.56655	0.499806	0.36977	0	0	0
Bacteria;Firmicutes;Clostridia;Peptostreptococcales-Tissierellales;Peptostreptococcales-Tissierellales;Tissierella	0	0	0.28651	0	0	0	0	0	0.444863	0.517177	-0.32682	0.318703	0	0.50933	0.43609	0.399125	0.549909	0	0	0	0	0.475321	0	0.400371	0.566958	0.465267	0.341843	0	0.608828	0	0	0	0.407642
Bacteria;Firmicutes;Clostridia;Peptostreptococcales-Tissierellales;Peptostreptococcaceae;Romboutsia	0	0	0.752245	0.518146	0	-0.46091	0	0.416654	0	0.385953	-0.44034	0.54054	-0.497786	0	0	0.470548	0	0	0	0	-0.601935	0	0	0.313906	0.482304	0.309047	0	0.636602	0	0.463651	-0.559105	0	0
Archaea;Halobacterota;Methanomicrobia;Methanomicrobiales;Methanomicrobiaceae;Methanoculleus	0	0	0.404773	0	0	0	0	0.484594	0.438697	0.404545	-0.411015	0.411163	0	0.369343	0	0	0	0	0	0.301902	0	0	0	0.314216	0.405288	0.351763	0	0	0.412367	0	0	0	0
Bacteria;Firmicutes;Clostridia;Peptostreptococcales-Tissierellales;Peptostreptococcaceae;Paeniclostridium	0	0	0.727451	0.508608	0	0	0	0.486134	0	0.438775	-0.502061	0.542543	-0.527369	0.343505	0	0.513465	0.328466	0	0	0	-0.659745	0	0	0.331963	0.525215	0.369111	0	0.614278	0	0.411515	-0.524213	0	0
Bacteria;Actinobacteriota;Actinobacteria;Propionibacteriales;Propionibacteriaceae;Brooklawnia	0	0	0.264002	0	0	0	0	0	0	0	0	0.341631	0	0	0	0	0	0	0	0	0	0	0	0	0	0	0	0	0	0.370844	0	0	0
Bacteria;Proteobacteria;Alphaproteobacteria;Sphingomonadales;Sphingomonadaceae;Sphingomonas	0	0	-0.787567	-0.450151	0	0	0	-0.564483	-0.424514	-0.530211	0.531499	-0.560962	0.364213	-0.515756	-0.476366	-0.444169	-0.520055	0	-0.344384	-0.344005	0.345792	0	0	-0.41863	-0.534997	-0.476344	0	-0.547475	-0.461675	-0.373657	0.539006	0	0
Bacteria;Firmicutes;Clostridia;Peptostreptococcales-Tissierellales;Peptostreptococcales-Tissierellales;Tepidimicrobium	0	0	0.364533	0	0	0	0	0.264157	0.459913	0.384047	-0.325998	0.301636	0	0.384511	0.436025	0.468629	0.51413	0	0.301486	0.510848	0	0	0	0.349075	0.529108	0.323819	0	0	0.487101	0	0	0	0
Bacteria;Firmicutes;Incertae_Sedis;DTU014;DTU014;DTU014	0	0	0.592335	0	0	0	0	0.442349	0.398574	0.430682	-0.33009	0.44512	-0.335827	0.397282	0.360513	0.37727	0.463054	0	0.347159	0.354251	0	0	0	0.347263	0.44764	0.385642	0.448436	0.511333	0.512963	0.309924	-0.357428	0	0
Bacteria;Firmicutes;Bacilli;Lactobacillales;Enterococcaceae;Enterococcus	0	0	0.613337	0.33205	0	0	0	0.388073	0	0.393048	-0.297807	0.572671	-0.431119	0.348046	0	0.328347	0	0	0	0	-0.491156	0	0	0.2833	0.355915	0.348551	0	0.53743	0	0.317021	-0.437464	0	0
Bacteria;Proteobacteria;Gammaproteobacteria;Enterobacterales;Enterobacteriaceae;Escherichia-Shigella	0	0	0.536648	0.399203	0	0	0	0.297602	0	0.45011	0	0.613491	-0.422966	0.355849	0	0.375485	0	0	0.310641	0	-0.451405	0	0	0.417072	0.444085	0.406343	0.383639	0.585892	0	0.404919	0	0	0
Bacteria;Actinobacteriota;Actinobacteria;Micrococcales;Microbacteriaceae	0	0	-0.299063	0	0	0	0	0	0	0	0	-0.474715	0.366209	0	0	0	0	-0.510699	0	0	0	0	0	0	0	0	0	0	0	0	0	0	0
Bacteria;Firmicutes;Bacilli;Erysipelotrichales;Erysipelotrichaceae;uncultured	0	0	-0.40625	0	0	0	0	0	0	0	0.335581	0	0	0	0	0	0	0	0	-0.297422	0	0	0	0	0	0	0	0	0	0	0	0	0
Bacteria;Firmicutes;Clostridia;Christensenellales;Christensenellaceae;Christensenellaceae_R-7_group	0	0	-0.626577	-0.355717	0	0	0	-0.406995	0	-0.510052	0.32508	-0.535243	0.358445	-0.501907	0	-0.436338	-0.373153	0	-0.340341	0	0	0	0	-0.421274	-0.517089	-0.499905	-0.430256	-0.513343	-0.399793	-0.362129	0	0	0
Bacteria;Bacteroidota;Bacteroidia;Bacteroidales;Bacteroidales_UCG-001;Bacteroidales_UCG-001	0	0	0.422617	0	0	0	0	0	0	0	-0.36947	0.334523	-0.47982	0	0	0	0	0	0	0	-0.455478	0	0	0	0	0	0	0	0	0	0	0	0
Bacteria;Caldatribacteriota;Caldatribacteriia;Caldatribacteriales;Caldatribacteriaceae;Candidatus_Caldatribacterium	0	0	0.345366	0	0	0	0	0	0	0	0	0.429866	-0.457043	0	0	0	0	0	0	0	0	0	0	0	0	0	0	0.360655	0	0.315682	0	0	0
Bacteria;Actinobacteriota;Actinobacteria;Micrococcales;Dermabacteraceae;Brachybacterium	0	0	0.707654	0.41255	0	0	0	0.465299	0	0.516835	-0.546332	0.602906	-0.34568	0.456943	0.468298	0.508141	0.464459	0	0.377021	0	-0.466571	0	0	0.424398	0.580236	0.483857	0.325065	0.559955	0.385581	0.403089	-0.439593	0	0
Bacteria;Synergistota;Synergistia;Synergistales;Synergistaceae;uncultured	0	0	-0.557928	0	0	0	0	-0.412801	0	-0.316215	0	-0.43647	0	-0.445854	0	-0.345242	-0.334262	0	0	-0.31698	0	0	0	-0.328079	-0.353059	-0.453633	-0.456122	-0.495788	0	0	0.382852	0	0
Bacteria;Chloroflexi;Anaerolineae;Anaerolineales;Anaerolineaceae	0	0	-0.547607	-0.369941	0	0	0	-0.43656	0	-0.489806	0.438865	-0.406696	0	-0.480179	0	-0.39708	-0.335807	0	-0.428096	-0.440356	0	0	0	-0.447267	-0.525774	-0.46489	-0.366748	-0.454704	-0.323443	-0.340017	0.381226	0	0
Bacteria;Firmicutes;Clostridia;Peptostreptococcales-Tissierellales;Peptostreptococcales-Tissierellales;W5053	0	0	-0.373006	0	0	0	0	0	0	0	0	0	0	0	0	0	0	0	0	-0.446583	0	0	0	0	0	0	0	0	0	0	0	0	0
Bacteria;Firmicutes;Bacilli;Erysipelotrichales;Erysipelotrichaceae;Turicibacter	0	0	0.708049	0.571285	0	0	0	0.426106	0	0.50976	-0.449058	0.629425	-0.49968	0.381457	0	0.438796	0	0	0.367108	0	-0.641315	0	0	0.445548	0.532027	0.431824	0.323769	0.637821	0	0.44752	-0.352086	0	0
Bacteria;Halanaerobiaeota;Halanaerobiia;Halanaerobiales;Halanaerobiaceae;Halocella	0	0	0.769946	0.498024	0	0	0	0.465422	0	0.541168	-0.499669	0.614055	-0.483041	0.454868	0.390997	0.539142	0.43166	0	0.339186	0	-0.555438	0	0	0.417403	0.585114	0.469618	0.383742	0.679578	0.393887	0.389047	-0.530693	0	0
Bacteria;Firmicutes;Incertae_Sedis;Incertae_Sedis;Incertae_Sedis;Gelria	0	0	0.62333	0.404005	0	0	0	0.419318	0	0.588752	-0.395528	0.593169	-0.477179	0.48265	0	0.464166	0.35503	0	0.36066	0	-0.452609	0	0	0.4894	0.569083	0.534529	0.462858	0.574566	0.384893	0.436821	-0.336457	0	0
Bacteria;Firmicutes;Clostridia;Peptostreptococcales-Tissierellales;Peptostreptococcaceae;Terrisporobacter	0	0	0.667072	0.500881	0	0	0	0.44105	0	0.465702	-0.324801	0.568139	-0.47848	0.420185	0	0.512509	0.314269	0	0.338171	0	-0.481334	0	0	0.411314	0.567035	0.474545	0.439295	0.678789	0	0.433796	-0.36575	0	0
Bacteria;Firmicutes;Thermovenabulia;Thermovenabulales;Thermovenabulales;Tepidanaerobacter	0	0	0.26007	0	0	0	0	0.337511	0	0.489729	0	0.290707	0	0.356367	0	0.402363	0	0	0.330551	0	0	0	0	0.515986	0.569362	0.358282	0	0	0.416645	0	0	0	0
Bacteria;Firmicutes;Clostridia;Clostridia;Hungateiclostridiaceae;UCG-012	0	0	0.405573	0	0	0	0	0.263325	0.366955	0.395586	-0.363819	0.36955	0	0.349061	0.471934	0.49825	0.505185	0	0.387806	0.524507	0	0	0	0.287667	0.486451	0	0	0	0.470638	0	0	0	0
Bacteria;Actinobacteriota;Actinobacteria;Corynebacteriales;Corynebacteriaceae;Corynebacterium	0	0	0.406432	0.346185	0	0	0	0.269026	0	0.29458	-0.497419	0.36844	0	0	0	0.299213	0	0	0	0	-0.442626	0	0	0	0.394318	0	0	0.375839	0	0	0	0	0
Bacteria;Firmicutes;Syntrophomonadia;Syntrophomonadales;Syntrophomonadaceae;Syntrophomonas	0	0	0.436534	0.348297	0	0	0	0.259405	0	0.419932	0	0.521921	-0.371649	0.381944	0	0.303727	0	0	0.345181	0	-0.371651	0	0	0.267029	0.368951	0.462976	0	0.422456	0	0.336718	0	0	0
Bacteria;Synergistota;Synergistia;Synergistales;Synergistaceae;Aminobacterium	0	0	-0.394684	0	0	0	0	0	0	0	0	0	0	0	0	0	0	0	0	-0.347316	0	0	0	0	0	0	0	0	0	0	0	0	0
Archaea;Halobacterota;Methanomicrobia;Methanomicrobiales;Methanospirillaceae;Methanospirillum	0	0	-0.44452	0	0	0	0	-0.381523	0	-0.436757	0	0	0	-0.409775	0	-0.33804	0	0	-0.374426	0	0	0	0	-0.275728	-0.395477	-0.41337	0	-0.364417	-0.364859	-0.302739	0	0	0
Bacteria;Firmicutes;Clostridia;Lachnospirales;Defluviitaleaceae;Defluviitalea	0	0	0.34261	0	0	0	0	0.272801	0	0.291655	-0.313323	0.360438	0	0.338589	0.387386	0.494471	0.456353	0	0	0.38624	0	0.419451	0	0	0.459555	0	0	0	0.444783	0	0	0.411598	0.414636
Bacteria;Firmicutes;Dethiobacteria;Dethiobacterales;Dethiobacteraceae;Dethiobacter	0	0	0.476963	0	0	0	0	0.268285	0	0.391565	-0.447494	0.312274	-0.437697	0	0	0.360884	0.334198	0	0	0	0	0	0	0.305551	0.36958	0	0	0	0	0	0	0	0
Bacteria;Firmicutes;Clostridia;Oscillospirales;[Eubacterium]_coprostanoligenes_group;[Eubacterium]_coprostanoligenes_group	0	0	0.282637	0	0	0	0	0	0	0	0	0.310637	0	0	0	0.293065	0	0	0	0	0	0	0	0	0.306294	0	0	0.343939	0	0	0	0	0
Bacteria;Firmicutes;Bacilli;Bacillales;Sporolactobacillaceae;Sporolactobacillus	0	0	0.325429	0	0	0	0	0	0	0	0	0.453717	0	0	0	0	0	0	0	0	0	0	0	0	0	0	0	0	0	0	0	0	0
Bacteria;Proteobacteria;Alphaproteobacteria;Rhizobiales;Beijerinckiaceae;Methylobacterium-Methylorubrum	0	0	-0.753914	-0.460464	0	0	0	-0.522761	0	-0.46952	0.485268	-0.5936	0.411348	-0.459441	0	-0.444029	-0.418832	0	-0.326033	-0.295923	0.345302	0	0	-0.384357	-0.524136	-0.410838	0	-0.52518	-0.429404	-0.29523	0.508789	0	0
Bacteria;Firmicutes;Clostridia;Peptostreptococcales-Tissierellales;Peptostreptococcaceae	0	0	0.746912	0.472111	0	0	0	0.453565	0	0.389573	-0.508012	0.556128	-0.481561	0.354418	0	0.452584	0	0	0	0	-0.563621	0	0	0.312956	0.48186	0.35176	0	0.650133	0	0.409354	-0.544104	0	0
Bacteria;Firmicutes;Clostridia;Lachnospirales;Lachnospiraceae	0	0	0.285378	0	0	0	0	0	0	0.33951	0	0.287025	0	0.392957	0	0.367119	0	0	0	0	0	0	0	0	0.421635	0.374388	0	0	0	0	0	0	0
Bacteria;Chloroflexi;Anaerolineae;Anaerolineales;Anaerolineaceae;ADurb.Bin120	0	0	-0.448008	0	0	0	0	-0.271047	0	0	0.339437	-0.400925	0	-0.433833	0	-0.355478	-0.372537	0	0	-0.387957	0	-0.374032	0	0	0	-0.375949	0	0	-0.36045	0	0	0	0
Bacteria;Synergistota;Synergistia;Synergistales;Synergistaceae;Syner-01	0	0	-0.488127	-0.320119	0	0	0	-0.42655	0	-0.478109	0.383942	0	0	-0.368896	0	-0.446319	0	0	-0.441741	-0.364666	0	0	0	-0.429963	-0.523273	-0.385447	-0.327996	-0.345669	0	0	0	0	0
Bacteria;Actinobacteriota;Acidimicrobiia;Microtrichales;Ilumatobacteraceae;CL500-29_marine_group	0	0	-0.578372	-0.342696	0	0	0	-0.436349	0	-0.336968	0.394767	-0.447785	0.326392	-0.495871	-0.37889	-0.416898	-0.448511	0	0	0	0	0	0	0	-0.366915	-0.48023	-0.344258	-0.477655	-0.385517	0	0.415	0	0
Bacteria;Synergistota;Synergistia;Synergistales;Synergistaceae;JGI-0000079-D21	0	0	-0.483893	-0.441129	0	0	0	-0.419096	0	-0.48708	0.381582	-0.371984	0	-0.494509	-0.415106	-0.455956	-0.46909	0	-0.429009	-0.330773	0	0	0	-0.387524	-0.537083	-0.471626	-0.424112	-0.411353	-0.362782	0	0.407322	0	0
Bacteria;Firmicutes;Clostridia;Clostridia;Hungateiclostridiaceae;Ruminiclostridium	0	0	0.462064	0	0	0	0	0.368051	0.511684	0.418992	-0.38856	0.376238	0	0.346891	0.409517	0.433563	0.504749	0	0.344181	0.433828	0	0.373882	0	0.341215	0.512403	0	0	0.337522	0.534602	0.291296	0	0	0
Bacteria;Chloroflexi;Anaerolineae;SBR1031;SBR1031;SBR1031	0	0	-0.551567	-0.393479	0	0	0	-0.414036	0	-0.513559	0.467044	-0.412368	0	-0.470418	0	-0.403681	-0.369384	0	-0.495875	-0.322435	0	0	0	-0.430605	-0.559557	-0.445961	-0.371398	-0.484861	0	-0.370016	0.418096	0	0
Bacteria;Firmicutes;Clostridia;Lachnospirales;Lachnospiraceae;Herbinix	0	0	0.440983	0	0	0	0	0.360839	0.38153	0.518685	-0.488356	0	0	0.366238	0	0.383259	0.36488	0	0.309367	0.44832	0	0	0	0.299846	0.489488	0.353392	0	0	0.378946	0.39161	0	0	0
Bacteria;Patescibacteria;Saccharimonadia;Saccharimonadales;Saccharimonadales;Saccharimonadales	0	0	-0.577457	-0.428547	0	0	0	-0.488604	0	-0.513272	0.413888	-0.420877	0	-0.464385	0	-0.409196	-0.377781	0	-0.424485	0	0	0	0	-0.376285	-0.503615	-0.516524	0	-0.427322	0	-0.320102	0.46023	0	0
Bacteria;Firmicutes;Bacilli;Bacillales;Bacillaceae;Amphibacillus	0	0	0.596097	0.393075	0	0	0	0.286869	0	0.406369	-0.311842	0.564749	-0.386585	0.337282	0	0.314555	0	0	0	0	-0.487841	0	0	0.317791	0.377109	0.357791	0	0.503973	0	0.454008	0	0	0
Bacteria;Firmicutes;Bacilli;Lactobacillales;Lactobacillaceae;Lactobacillus	0	0	0.687127	0.426099	0	0	0	0.428312	0	0.496361	-0.336988	0.629164	-0.482256	0.390367	0	0.457713	0	0	0.405839	0	-0.459828	0	0	0.500989	0.548113	0.424003	0.447408	0.670491	0	0.456594	-0.475208	0	0
Bacteria;Firmicutes;Clostridia;Peptostreptococcales-Tissierellales;Peptostreptococcales-Tissierellales;Guggenheimella	0	0	-0.300729	0	0	0	0	0	0	0	0	0	0	0	0	0	0	0	0	-0.515644	0	0	0	0	0	0	0	0	0	0	0	0	0
Bacteria;Firmicutes;Clostridia;Peptostreptococcales-Tissierellales;Anaerovoracaceae;uncultured	0	0	0.398209	0	0	0	0	0	0	0.380551	-0.324755	0.337814	0	0	0	0.37307	0.320716	0	0	0	0	0	0	0.2988	0.449956	0.298417	0	0	0	0.468715	0	0	0
Bacteria;Proteobacteria;Alphaproteobacteria;Rhodobacterales;Rhodobacteraceae;Paracoccus	0	0	-0.621554	-0.395175	0	0	0	-0.483401	-0.36052	-0.50648	0.332148	-0.43931	0.328599	-0.519401	0	-0.371502	-0.432206	0	-0.360573	-0.304963	0	0	0	-0.501811	-0.480844	-0.49454	-0.429851	-0.45213	-0.45253	-0.305382	0.33534	0	0
Bacteria;Firmicutes;Clostridia;Peptostreptococcales-Tissierellales;Peptostreptococcales-Tissierellales	0	0	0.427774	0	0	0	0	0	0	0.512281	0	0.391935	0	0.508512	0.402191	0.527631	0.467397	0	0.417177	0.296832	0	0	0	0.526391	0.681687	0.50771	0.512414	0.466198	0.476342	0	0	0	0
Bacteria;Bacteroidota;Bacteroidia;Bacteroidales;Paludibacteraceae;Paludibacter	0	0	-0.665338	-0.486126	0	0	0	-0.41894	0	-0.499718	0.496234	-0.590964	0.378333	-0.465459	-0.377036	-0.368271	-0.38498	-0.434875	-0.395816	0	0.365556	0	0	-0.528621	-0.501847	-0.426593	-0.358932	-0.553636	0	-0.394254	0.549092	0	0
Bacteria;Actinobacteriota;Actinobacteria;Micrococcales;Bogoriellaceae;Georgenia	0	0	0.260859	0	0	0	0	0	0	0	0	0.297054	0	0	0	0	0	0	0	0	0	0	0	0	0	0	0	0	0	0	0	0	0
Bacteria;Firmicutes;Clostridia;Clostridiales;Clostridiaceae;Clostridium_sensu_stricto_7	0	0	0.494721	0	0	0	0	0.324839	0.366894	0.381767	-0.434737	0.433905	0	0.397273	0.390991	0.36261	0.432856	0	0	0	0	0	0	0.365131	0.472545	0.296472	0	0	0.378627	0	0	0	0
Bacteria;Firmicutes;Bacilli	0	0	0.764828	0.512858	0	0	0	0.439695	0	0.522578	-0.486209	0.597658	-0.443626	0.424571	0.380199	0.492127	0.375064	0	0.392208	0	-0.548048	0	0	0.492544	0.566745	0.452752	0.404904	0.723248	0.320049	0.448169	-0.563072	0	0
Bacteria;Firmicutes;Bacilli;Staphylococcales;Staphylococcaceae;Jeotgalicoccus	0	0	0.625424	0.439079	0	0	0	0.363243	0	0.468362	-0.374032	0.596478	-0.424872	0.359583	0	0.359722	0	0	0.330356	0	-0.554827	0	0	0.366244	0.464561	0.406105	0	0.568657	0	0.450459	0	0	0
Bacteria;Firmicutes;Bacilli;Bacillales;Bacillaceae;Bacillus	0	0	0.759126	0.483393	0	0	0	0.468263	0	0.483419	-0.534803	0.648376	-0.453478	0.424938	0.42973	0.47577	0.409585	0	0.323961	0	-0.532738	0	0	0.462766	0.526373	0.413073	0.337138	0.6621	0.331764	0.472405	-0.52189	0	0
Bacteria;Actinobacteriota;Actinobacteria;Bifidobacteriales;Bifidobacteriaceae;Bifidobacterium	0	0	0.265954	0	0	0	0	0	0	0	0	0	0	0	0	0	0	0	0	0	0	0	0	0	0	0	0	0	0	0.312062	0	0	0
Bacteria;Synergistota;Synergistia;Synergistales;Synergistaceae;Thermovirga	0	0	-0.525228	0	0	0	0	-0.378642	0	-0.339013	0	-0.316805	0	-0.489917	0	-0.357786	-0.381034	0	-0.313287	-0.38813	0	0	0	-0.305946	-0.353833	-0.4647	-0.373231	-0.378015	-0.379006	0	0	0	0
Bacteria;Chloroflexi;Anaerolineae;SJA-15;SJA-15;SJA-15	0	0	-0.563426	-0.437926	0	0	0	-0.348533	0	-0.444705	0.451245	-0.303914	0	-0.388153	0	-0.422114	-0.353831	0	-0.388619	-0.322209	0	0	0	-0.35695	-0.529086	-0.410563	0	-0.418802	0	-0.341165	0.474769	0	0
Bacteria;Chloroflexi;Anaerolineae;Anaerolineales;Anaerolineaceae;Longilinea	0	0	-0.530932	-0.566652	0	0	0	-0.350269	0	-0.559284	0.485774	-0.385305	0	-0.464496	-0.467722	-0.34369	-0.441869	0	-0.433894	0	0.387899	0	0	-0.452171	-0.516242	-0.513006	-0.331136	-0.402585	0	-0.333605	0.445268	0	0
Bacteria;Firmicutes;Clostridia;Clostridia;Hungateiclostridiaceae;Hungateiclostridiaceae	0	0	-0.312273	0	0	0	0	0	0	0	0	0	0.345682	0	0	0	0	0	0	0.364888	0	0	0	0	0	0	0	-0.365861	0	0	0.459919	0	0
Bacteria;Acidobacteriota;Aminicenantia;Aminicenantales;Aminicenantales;Aminicenantales	0	0	-0.540925	-0.612142	0	0	0	-0.479805	-0.410274	-0.617606	0.528516	-0.370614	0	-0.499884	-0.410458	-0.4477	-0.469394	0	-0.427708	-0.321381	0.433771	0	0	-0.500739	-0.644368	-0.541081	-0.389241	-0.527728	-0.419525	-0.316009	0.480459	0	0
Bacteria;Firmicutes;Clostridia;Clostridiales;Clostridiaceae;Clostridium_sensu_stricto_8	0	0	0.739727	0.353435	0	0	0	0.424071	0	0.440243	-0.541579	0.540127	-0.343999	0.449904	0.416699	0.603606	0.518944	0	0	0.378798	0	0.392209	0	0.447074	0.61186	0.34778	0.325684	0.530373	0.494032	0.360313	-0.334879	0	0
Bacteria;Proteobacteria;Alphaproteobacteria;Rhizobiales;Devosiaceae;Pelagibacterium	0	0	-0.261216	0	0	0	0	0	0	0	0	0	0	0	0	0	0	0	0	0	0	0	0	-0.269116	0	0	0	0	0	0	0	0	0
Archaea;Halobacterota;Methanomicrobia;Methanomicrobiales;Methanoregulaceae;Methanolinea	0	0	-0.391724	0	0	0	0	0	0	-0.35277	0.347057	0	0	0	0	0	0	0	-0.433671	-0.376909	0	0	0	-0.36475	-0.382621	-0.303577	0	-0.365911	0	0	0.327124	0	0
Bacteria;Firmicutes;Clostridia;Lachnospirales;Lachnospiraceae;Lachnospiraceae_NK3A20_group	0	0	0.599095	0.369055	0	-0.474755	0	0.344783	0	0	-0.379303	0.42226	-0.510387	0	0	0.350574	0	0	0	0	-0.55487	0	0	0	0.345356	0	0	0.514665	0	0.344763	-0.513613	0	0
Bacteria;Actinobacteriota;Actinobacteria;Micrococcales;Brevibacteriaceae;Brevibacterium	0	0	0.619187	0.384989	0	0	0	0.358426	0	0.441584	-0.424443	0.52077	-0.364756	0.388094	0.367134	0.445682	0.369505	0	0	0	-0.506246	0	0	0.294652	0.464162	0.420822	0	0.57679	0.321691	0.315329	-0.444036	0	0
Bacteria;Synergistota;Synergistia;Synergistales;Synergistaceae	0	0	-0.702685	-0.379796	0	0	0	-0.365701	0	-0.495233	0.316128	-0.537981	0.424485	-0.440872	0	-0.356195	0	0	-0.465901	0	0	0	0	-0.386007	-0.450522	-0.493554	0	-0.541034	0	-0.418696	0.508579	0	0
Bacteria;Proteobacteria;Alphaproteobacteria;Sphingomonadales;Sphingomonadaceae	0	0	-0.521219	0	0	0	0	-0.45328	0	-0.457479	0	-0.444042	0	-0.429697	0	-0.303953	-0.39784	0	-0.444476	0	0	0	0	-0.438701	-0.440127	-0.419796	0	-0.364505	-0.316588	0	0	0	0
Bacteria;Bacteroidota;Bacteroidia;Flavobacteriales;Weeksellaceae;Cloacibacterium	0	0	-0.591961	0	0	0	0	-0.295426	0	0	0.328465	-0.634629	0.444756	-0.31749	0	-0.428407	0	-0.441311	0	0	0	0	0	-0.3473	-0.342623	0	0	-0.378361	0	0	0	0	0
Bacteria;Bacteroidota;Bacteroidia;Bacteroidales;Rikenellaceae;DMER64	0	0	-0.291456	0	0	0	0	-0.303061	0	0	0	0	0	0	0	0	0	0	0	0	0	0	0	0	0	0	0	0	0	0	0	0	0
Bacteria;Firmicutes;Syntrophomonadia;Syntrophomonadales;Syntrophomonadaceae;uncultured	0	0	0.498381	0.401667	0	0	0	0.263803	0	0.358658	0	0.614621	-0.47781	0.319915	0	0.291844	0	0	0.306734	0	-0.514495	0	0	0	0.375975	0.400707	0.368147	0.568177	0	0.343574	0	0	0
Bacteria;Firmicutes;Limnochordia;M55-D21;M55-D21;M55-D21	0	0	0.484653	0	0	0	0	0.275658	0.514795	0.452809	-0.425414	0.391548	0	0.359749	0	0.390963	0.452518	0	0	0.340921	0	0.429523	0	0.457672	0.490361	0	0.465912	0.330935	0.551177	0.34	0	0.424703	0.424004
Bacteria;Verrucomicrobiota;Verrucomicrobiae;Pedosphaerales;Pedosphaeraceae;ADurb.Bin063-1	0	0	-0.431904	-0.53335	0	0	0	-0.401689	0	-0.459664	0.400067	-0.297156	0	-0.338102	0	-0.39567	-0.373258	0	0	0	0.345958	0	0	-0.372568	-0.533322	-0.319247	0	-0.388385	-0.352976	0	0.332608	0	0
Bacteria;Actinobacteriota;Actinobacteria;Micrococcales;Micrococcaceae;Enteractinococcus	0	0	0.650485	0.331145	0	0	0	0.440665	0	0.324119	-0.468973	0.43904	0	0.434885	0	0.480903	0.395578	0	0	0	-0.33556	0	0	0	0.416331	0.396538	0	0.528094	0.385606	0	-0.435877	0	0
Archaea;Thermoplasmatota;Thermoplasmata;Methanomassiliicoccales;Methanomethylophilaceae;Candidatus_Methanoplasma	0	0	-0.391544	-0.307102	0	0	0	-0.262403	0	0	0	-0.299309	0.464869	0	0	-0.296825	0	0	0	0	0.481345	0	0	0	0	0	0	-0.446529	0	0	0	0	0
Bacteria;Firmicutes;Clostridia;Peptostreptococcales-Tissierellales;Peptostreptococcales-Tissierellales;Helcococcus	0	0	-0.522484	0	0	0	0	-0.429405	-0.366103	-0.322434	0.384445	0	0	-0.297742	0	0	0	0	0	0	0	0	0	-0.286185	0	-0.29687	0	-0.356208	0	-0.347977	0.369061	0	0
Bacteria;Firmicutes;Limnochordia;Limnochordia;Limnochordia;Hydrogenispora	0	0	0.406618	0	0	0	0	0.285201	0.398457	0.320349	-0.409208	0.305552	0	0	0	0.358591	0.335818	0	0	0.391016	0	0	0	0	0.390848	0	0	0	0.472258	0	0	0	0
Bacteria;Firmicutes;uncultured;uncultured;uncultured;uncultured	0	0	0.277612	0	0	0	0	0	0	0	-0.421279	0	0	0.305633	0	0.303763	0.385857	0	0	0	0	0	0	0	0.347858	0	0	0	0.364921	0.306414	0	0	0
Bacteria;Proteobacteria;Alphaproteobacteria;Defluviicoccales;Defluviicoccaceae;Defluviicoccus	0	0	-0.612437	-0.500222	0	0	0	-0.521495	0	-0.325164	0.487289	-0.56551	0.435433	-0.422206	0	-0.531688	-0.366684	0	0	0	0.449295	0	0	0	-0.462866	-0.415905	-0.348483	-0.487168	-0.387532	0	0.39534	0	0
Bacteria;Actinobacteriota;Actinobacteria;Micrococcales;Intrasporangiaceae	0	0	-0.395743	0	0	0	0	-0.355665	0	-0.336228	0	-0.376701	0	-0.389511	0	-0.307833	-0.391917	0	-0.297507	-0.299783	0	0	0	-0.361779	-0.387121	-0.382062	-0.392084	-0.341285	-0.326734	0	0	0	0
Bacteria;Firmicutes;Limnochordia;uncultured;uncultured;uncultured	0	0	0.578009	0.432424	0	0	0	0	0	0.387651	-0.367292	0.608013	-0.433093	0.335031	0	0.347823	0	0	0	0	-0.543535	0	0	0.273212	0.415842	0.314866	0	0.550804	0	0.303701	0	0	0
Bacteria;Patescibacteria;Dojkabacteria;Dojkabacteria;Dojkabacteria;Dojkabacteria	0	0	-0.289704	0	0	0	0	0	-0.45826	0	0.486743	0	0	-0.38142	0	-0.327536	-0.366311	0	0	-0.394426	0	-0.502583	0	0	-0.300909	0	0	0	-0.463684	0	0	-0.471101	-0.473838
Bacteria;Proteobacteria;Alphaproteobacteria;Rhizobiales;Rhizobiaceae;Mesorhizobium	0	0	-0.424655	0	0	0	0	0	0	-0.477118	0	-0.338627	0	-0.326906	0	0	-0.323994	0	-0.415415	0	0	0	0	-0.496128	-0.433273	-0.319257	-0.417883	-0.305122	-0.321483	-0.387636	0	0	0
Bacteria;Actinobacteriota;Actinobacteria;Propionibacteriales;Propionibacteriaceae;Propioniciclava	0	0	-0.424528	0	0	0	0	-0.376482	0	0	0	0	0	0	0	0	0	0	-0.373517	-0.506282	0	0	0	0	0	-0.311184	0	-0.299291	0	0	0.414343	0	0
Bacteria;Firmicutes;Clostridia;Oscillospirales;Ethanoligenenaceae;Ethanoligenens	0	0	-0.453544	0	0	0.428303	0	0	0	0	0	-0.479092	0.507258	0	0	0	0	-0.4497	0	0	0	0	0	0	0	0	0	-0.334744	0	-0.310563	0	0	0
Bacteria;Fusobacteriota;Fusobacteriia;Fusobacteriales;Fusobacteriaceae;Fusobacterium	0	0	0.454998	0	0	0	0	0.380354	0	0.27596	0	0.334482	-0.416269	0	0	0.281248	0	0	0.330278	0	-0.508698	0	0	0.299477	0.393921	0	0	0.55343	0	0.305477	0	0	0
Bacteria;Firmicutes;Bacilli;Staphylococcales;Staphylococcaceae;Staphylococcus	0	0	0.751665	0.470321	0	0	0	0.448852	0	0.502916	-0.389454	0.675387	-0.457555	0.453553	0.370492	0.47329	0.385506	0	0.317979	0	-0.492424	0	0	0.432661	0.512432	0.481126	0.411705	0.633084	0.324831	0.484624	-0.379905	0	0
Bacteria;Firmicutes;Clostridia;Clostridia;Hungateiclostridiaceae;Saccharofermentans	0	0	-0.343433	-0.308138	0	0	0	0	0	-0.346653	0	-0.293963	0	0	0	0	0	0	0	0	0	0	0	-0.42173	-0.345723	0	0	-0.359028	0	-0.332697	0	0	0
Bacteria;Firmicutes;Clostridia;Peptostreptococcales-Tissierellales;Anaerovoracaceae	0	0	-0.452893	0	0	0	0	-0.31139	0	0	0	-0.312822	0	0	0	-0.281577	0	0	0	0	0	0	0	-0.28632	0	0	0	0	0	-0.335814	0	0	0
Bacteria;Bacteroidota;Bacteroidia;Bacteroidales;Bacteroidetes_vadinHA17;Bacteroidetes_vadinHA17	0	0	-0.596691	-0.359383	0	0	0	-0.4113	0	-0.480857	0.450624	-0.376289	0	-0.466012	0	-0.369762	-0.357507	0	-0.489884	-0.400822	0	0	0	-0.451165	-0.496191	-0.476323	-0.373005	-0.45925	0	-0.33694	0.387291	0	0
Bacteria;Firmicutes;Bacilli;Thermoactinomycetales;Thermoactinomycetaceae;Thermoactinomyces	0	0	0.627155	0.407693	0	0	0	0.317499	0	0.423967	-0.334992	0.607595	-0.398397	0.375869	0	0.392328	0	0	0	0	-0.486555	0	0	0.407572	0.465498	0.403761	0.333746	0.586756	0	0.422032	-0.33336	0	0
Bacteria;Actinobacteriota;Actinobacteria;Streptosporangiales;Nocardiopsaceae;Nocardiopsis	0	0	0.863723	0.465953	0	0	0	0.545214	0.354529	0.58444	-0.519597	0.583933	-0.384569	0.526166	0.442762	0.499529	0.488293	0	0.461234	0	-0.377203	0	0	0.530097	0.602204	0.537638	0.41344	0.646311	0.442094	0.483769	-0.525484	0	0
Bacteria;Firmicutes;Bacilli;Erysipelotrichales;Erysipelotrichaceae;Dubosiella	0	0	0.410009	0	0	0	0	0	0	0	-0.367326	0.331037	-0.351583	0	0	0	0	0	0	0	-0.467993	0	0	0	0	0	0	0.310867	0	0	-0.364702	0	0
Bacteria;Fusobacteriota;Fusobacteriia;Fusobacteriales;Leptotrichiaceae;Leptotrichia	0	0	-0.458785	0	0	0	0	-0.299938	-0.411703	0	0.469716	-0.367332	0	0	0	-0.287594	-0.316179	0	0	0	0	0	0	-0.301626	0	0	0	0	-0.401552	0	0	0	0
Bacteria;Firmicutes;Clostridia;Lachnospirales;Lachnospiraceae;Lachnospiraceae_UCG-010	0	0	0.454621	0	0	0	0	0	0	0.301771	-0.409002	0.437291	0	0.304524	0	0	0	0	0	0	-0.343972	0	0	0.405749	0.376557	0	0	0.400203	0	0	0	0	0
Bacteria;Firmicutes;Clostridia;Lachnospirales;Lachnospiraceae;Blautia	0	0	0.408867	0.355993	0	0	0	0	0	0	-0.286381	0	0	0	0	0.338137	0	0	0	0	-0.371548	0	0	0	0.31011	0	0	0.330846	0	0	0	0	0
Bacteria;Firmicutes;Clostridia;Lachnospirales;Lachnospiraceae;uncultured	0	0	0.425242	0	0	0	0	0	0	0.36355	0	0.444556	0	0.366245	0.407391	0.36205	0.423952	0	0	0	0	0	0	0.329501	0.393912	0.33859	0	0	0.397195	0	0	0	0
Bacteria;Firmicutes;Bacilli;Bacillales;Bacillaceae	0	0	0.77608	0.403462	0	0	0	0.508527	0	0.53243	-0.57109	0.686528	0	0.529242	0.509972	0.514665	0.529589	0	0	0	-0.37425	0	0	0.510271	0.571409	0.482252	0.369642	0.61649	0.470406	0.451462	-0.525415	0	0
Bacteria;Bacteroidota;Bacteroidia;Bacteroidales;Rikenellaceae;Rikenellaceae_RC9_gut_group	0	0	0.343711	0.339646	0	0	0	0.321606	0	0.350059	0	0	0	0	0	0	0	0	0	0	0	0	0	0.310754	0.383408	0	0	0	0	0	0	0	0
Bacteria;Firmicutes;Bacilli;Lactobacillales;Leuconostocaceae;Weissella	0	0	0.532132	0.382184	0	0	0	0.309707	0	0.367351	-0.335576	0.46342	0	0.347732	0	0.364553	0	0	0	0	-0.429965	0	0	0.264152	0.459579	0.377947	0	0.528915	0	0.360168	-0.388862	0	0
Bacteria;Cyanobacteria;Cyanobacteriia;Synechococcales;Cyanobiaceae;Synechococcus_CC9902	0	0	0.327674	0	0	0	0	0	0	0	-0.337316	0	0	0	0	0	0	0	0	0.40426	0	0	0	0	0	0	0	0	0	0	0	0	0
Bacteria;Chloroflexi;Anaerolineae;Anaerolineales;Anaerolineaceae;Leptolinea	0	0	-0.41116	0	0	0	0	-0.312177	0	-0.412452	0.430232	-0.298206	0	-0.368845	0	-0.393702	0	0	-0.323621	-0.415574	0	0	0	-0.395472	-0.455581	-0.307748	0	-0.311742	0	0	0	0	0
Bacteria;Actinobacteriota;Actinobacteria;Pseudonocardiales;Pseudonocardiaceae;Saccharomonospora	0	0	0.828492	0.358355	0	0	0	0.569197	0.376081	0.473653	-0.604482	0.540232	-0.340139	0.456078	0.462779	0.53858	0.504182	0	0.36923	0.378337	0	0	0	0.480694	0.551738	0.43019	0.376564	0.612362	0.428012	0.457802	-0.561844	0	0
Bacteria;Actinobacteriota;Acidimicrobiia;Microtrichales;Iamiaceae;Iamia	0	0	-0.470376	0	0	0	0	-0.332355	0	-0.366722	0.30591	-0.393414	0	-0.415816	0	-0.295885	-0.414346	0	0	0	0	-0.374341	0	-0.314506	-0.347884	-0.340252	0	-0.324165	-0.372278	0	0	0	0
Bacteria;Firmicutes;Clostridia;Oscillospirales;uncultured;uncultured	0	0	-0.299858	0	0	0	0	0	0	0	0	0	0	-0.308146	0	0	0	0	0	-0.412143	0	0	0	0	0	-0.309435	0	0	-0.347439	0	0	0	0
Bacteria;Firmicutes;Clostridia;Lachnospirales;Lachnospiraceae;Shuttleworthia	0	0	-0.296353	-0.416791	0	0	0	0	0	0	0.32732	-0.291882	0.32399	0	0	0	0	0	0	0	0.540618	0	0	0	0	0	0	0	0	0	0	0	0
Bacteria;Firmicutes;Bacilli;Erysipelotrichales;Erysipelotrichaceae;Allobaculum	0	0	0.374495	0	0	0	0	0	0	0	0	0.343582	0	0	0	0	0	0	0	0	0	0	0	0	0	0	0	0.297625	0	0	0	0	0
Bacteria;Proteobacteria;Alphaproteobacteria;Rhizobiales;Rhizobiaceae;Oricola	0	0	-0.433136	0	0	0	0	0	0	-0.293346	0.377941	-0.547227	0.394504	-0.39042	0	-0.383732	0	0	0	0	0	-0.385306	0	-0.301038	-0.388415	-0.31197	-0.336974	0	-0.369201	0	0	0	0
Bacteria;Campilobacterota;Campylobacteria;Campylobacterales;Arcobacteraceae;Arcobacter	0	0	-0.319423	0	0	0	0	-0.401003	0	-0.281519	0.304906	0	0	0	0	0	0	0	-0.300775	0	0	0	0	0	0	-0.338857	0	0	0	0	0	0	0
Bacteria;Chloroflexi;Anaerolineae;Anaerolineales;Anaerolineaceae;Anaerolinea	0	0	-0.344079	-0.406004	-0.448776	0	0	-0.337826	0	-0.491918	0.377199	-0.292806	0	-0.395316	0	0	0	0	-0.455506	-0.341988	0	0	0	-0.450444	-0.435364	-0.423397	-0.391423	0	0	0	0.336572	0	0
Bacteria;Proteobacteria;Alphaproteobacteria;Rhizobiales;Rhizobiales_Incertae_Sedis;uncultured	0	0	-0.455317	-0.323748	0	0	0	-0.449829	0	-0.370992	0	-0.295886	0	-0.435143	0	-0.36492	-0.394136	0	-0.373418	0	0	0	0	0	-0.361144	-0.45256	0	-0.45447	-0.377241	0	0.359559	0	0
Bacteria;Caldatribacteriota;JS1;JS1;JS1;JS1	0	0	0.34676	0	0	0	0	0	0	0	0	0.402197	-0.399872	0	0	0	0	0	0	0	-0.514989	0	0	0	0	0	0	0	0	0	0	0	0
Bacteria;Firmicutes;Limnochordia;Limnochordales;uncultured;uncultured	0	0	0.271246	0	0	0	0	0	0	0.301326	0	0.421093	-0.329668	0	0	0	0	0	0	0	0	0	0	0	0.293889	0	0.327118	0	0	0	0	0	0
Bacteria;Actinobacteriota;Actinobacteria;Micrococcales;Microbacteriaceae;Candidatus_Aquiluna	0	0	0.383152	0	0	0	0	0.280533	0	0	-0.34328	0	0	0	0	0	0	0	0	0.477394	0	0	0	0	0	0	0	0	0	0	-0.376444	0	0
Bacteria;Actinobacteriota;Acidimicrobiia;Microtrichales;Microtrichaceae;uncultured	0	0	-0.479018	0	0	0	0	-0.394854	0	-0.34856	0	-0.478183	0	-0.512225	-0.366096	-0.306059	-0.436465	0	0	-0.312992	0	-0.422733	0	0	-0.341557	-0.480536	-0.365098	-0.459509	-0.390743	0	0	-0.396369	0
Bacteria;Bacteroidota;Bacteroidia;Bacteroidales;Muribaculaceae;Muribaculaceae	0	0	0.627394	0.346421	0	0	0	0.3278	0	0	-0.414254	0.489966	-0.366072	0	0	0.309949	0	0	0	0	-0.442923	0	0	0	0	0	0	0.439609	0	0	-0.439325	0	0
Bacteria;Firmicutes;Clostridia;Eubacteriales;Anaerofustaceae;Anaerofustis	0	0	-0.572237	-0.326089	0	0	0	-0.287831	0	-0.428664	0.287594	-0.522397	0	-0.373916	0	-0.333175	0	0	-0.404144	-0.346489	0	0	0	-0.345746	-0.457154	-0.392395	0	0	0	-0.388285	0	0	0
Bacteria;Actinobacteriota;Thermoleophilia;Gaiellales;uncultured;uncultured	0	0	-0.462504	0	0	0	0	-0.436592	0	-0.492935	0.337323	-0.303157	0	-0.513638	0	-0.39543	-0.385073	0	-0.458126	-0.350623	0	0	0	-0.386572	-0.50178	-0.532438	-0.373463	-0.31108	-0.362359	0	0	0	0
Bacteria;Firmicutes	0	0	0.507862	0	0	0	0	0	0	0.44799	-0.444492	0	-0.332145	0	0	0.304201	0	0	0.356556	0.345519	0	0	0	0.478176	0.445935	0	0	0	0	0.397134	-0.349684	0	0
Bacteria;Chloroflexi;Anaerolineae;RBG-13-54-9;RBG-13-54-9;RBG-13-54-9	0	0	-0.541107	-0.423749	0	0	0	-0.50117	0	-0.536219	0.377946	-0.37983	0	-0.521435	0	-0.414267	-0.408611	0	-0.515235	-0.50458	0	0	0	-0.441966	-0.545705	-0.520928	-0.39372	-0.496533	-0.389418	0	0.382058	0	0
Bacteria;Chloroflexi;Chloroflexia;Chloroflexales;Roseiflexaceae;Kouleothrix	0	0	-0.423949	-0.355741	0	0	0	-0.446804	-0.426596	-0.397359	0	-0.316559	0	-0.513584	0	-0.361878	-0.385751	0	0	0	0	-0.375212	0	-0.317133	-0.406386	-0.530932	-0.471074	-0.484557	-0.384002	0	0	0	-0.408419
Bacteria;Proteobacteria;Alphaproteobacteria;Rhodobacterales;Rhodobacteraceae;Rhodobacter	0	0	-0.463336	-0.370335	0	0	0	-0.437271	0	-0.432917	0.346532	-0.420373	0	-0.426071	-0.425182	-0.350757	-0.475539	0	0	0	0	0	0	-0.359635	-0.425344	-0.426358	-0.441567	-0.46016	-0.370592	0	0	0	0
Bacteria;Proteobacteria;Alphaproteobacteria;Rhizobiales;A0839;A0839	0	0	-0.542757	-0.325492	0	0	0	-0.540748	0	-0.306568	0.320223	-0.434433	0.338904	-0.395207	0	-0.355813	-0.348336	0	0	0	0.334448	0	0	0	-0.304195	-0.403949	0	-0.425838	0	0	0.460948	0	0
Bacteria;Proteobacteria;Alphaproteobacteria;Rhodobacterales;Rhodobacteraceae;Defluviimonas	0	0	-0.433033	-0.440218	0	0	0	-0.432236	-0.466644	-0.376825	0.37592	-0.479666	0	-0.527678	-0.39039	-0.455944	-0.465061	0	0	0	0	-0.447899	0	0	-0.457376	-0.492023	-0.320278	-0.334138	-0.449473	0	0	0	-0.440624
Bacteria;Firmicutes;Clostridia;Oscillospirales;Oscillospiraceae;UCG-005	0	0	0.30183	0	0	0	0	0	0	0	-0.372379	0	0	0	0	0	0	0	0	0.30227	-0.331582	0	0	0	0	0	0	0	0	0	0	0	0
Bacteria;Firmicutes;Bacilli;Acholeplasmatales;Acholeplasmataceae;Anaeroplasma	0	0	0.406103	0	0	0	0	0.361813	0	0	-0.302367	0	0	0	0	0	0	0	0	0.46464	0	0	0	0	0	0	0	0	0	0	-0.377918	0	0
Bacteria;Actinobacteriota;Actinobacteria;Micrococcales;Micrococcaceae	0	0	0.564343	0	0	0	0	0	0	0.428886	-0.360866	0.531997	0	0.352411	0	0.36965	0.336979	0	0.344835	0	0	0	0	0.342946	0.479663	0.312794	0	0.360595	0.316897	0.330677	0	0	0
Bacteria;Firmicutes;Clostridia;Peptostreptococcales-Tissierellales;Anaerovoracaceae;[Eubacterium]_brachy_group	0	0	-0.31294	0	0	0	0	0	0	0	0	-0.322285	0	0	0	0	0	0	0	0	0	0	0	0	0	0	0	0	0	0	0.354133	0	0
Bacteria;Proteobacteria;Alphaproteobacteria;Sphingomonadales;Sphingomonadaceae;Novosphingobium	0	0	-0.431429	0	0	0	0	-0.420347	0	-0.424082	0.439779	-0.472547	0	-0.429471	0	-0.331708	-0.353198	0	-0.299189	0	0	-0.435757	0	-0.412099	-0.390506	-0.412268	-0.36037	-0.312348	-0.32071	0	0	0	0
Bacteria;Proteobacteria;Alphaproteobacteria;Rhizobiales;Rhizobiaceae;Allorhizobium-Neorhizobium-Pararhizobium-Rhizobium	0	0	-0.664953	-0.606145	0	0	0	-0.530653	0	-0.420201	0.410355	-0.457579	0.351612	-0.401393	0	-0.377405	0	-0.419458	0	0	0.509833	0	0	-0.440654	-0.427225	-0.455123	-0.352081	-0.594135	0	-0.339237	0.475621	0	0
Bacteria;Proteobacteria;Alphaproteobacteria;Rhizobiales;Hyphomicrobiaceae;Hyphomicrobium	0	0	-0.309639	0	0	0	0	-0.277777	0	-0.349374	0	-0.32274	0	-0.343107	-0.395815	-0.350502	-0.457289	0	0	0	0	-0.380755	0	-0.400382	-0.433131	0	-0.343836	0	-0.355201	0	0	0	0
Bacteria;Firmicutes;Clostridia;Christensenellales;Christensenellaceae;uncultured	0	0	-0.382216	0	0	0	0	-0.352352	0	-0.40723	0	-0.303492	0	-0.332348	0	-0.295702	0	0	-0.443024	-0.386037	0	0	0	-0.450976	-0.399344	-0.351203	-0.389742	-0.409936	0	0	0.360721	0	0
Bacteria;Firmicutes;Clostridia;Clostridiales;Clostridiaceae;Proteiniclasticum	0	0	-0.292294	0	0	0	0	0	0	0	0	0	0	0	0	0	0	0	0	-0.331452	0	0	0	0	0	0	0	0	0	0	0	0	0
Bacteria;Firmicutes;Clostridia;Lachnospirales;Lachnospiraceae;Acetitomaculum	0	0	0.264038	0	0	-0.422639	0	0	0	0	0	0	-0.376823	0	0	0	0	0	0	0	-0.409881	0	0	0	0	0	0	0	0	0	-0.358537	0	0
Bacteria;Actinobacteriota;Actinobacteria;Micrococcales;Microbacteriaceae;Leucobacter	0	0	0.363456	0.346458	0	0	0	0	0	0	-0.405266	0.425937	-0.331324	0	0	0	0	0	0	0	-0.559393	0	0	0	0	0	0	0.341929	0	0	0	0	0
Bacteria;Firmicutes;Bacilli;Paenibacillales;Paenibacillaceae;Paenibacillus	0	0	0.64635	0.392257	0	0	0	0.469449	0.469363	0.547135	-0.565239	0.361677	0	0.440211	0.461054	0.418078	0.531383	0	0.359377	0.336016	-0.328779	0	0	0.532019	0.546824	0.397681	0.332612	0.486936	0.463633	0.384946	-0.440672	0	0
Bacteria;WPS-2;WPS-2;WPS-2;WPS-2;WPS-2	0	0	-0.459251	0	0	0	0	-0.451967	0	-0.299584	0	-0.370083	0	-0.406027	0	-0.283895	0	0	-0.29936	0	0	0	0	0	-0.308554	-0.418463	-0.329468	-0.374367	-0.359488	0	0	0	0
Bacteria;Verrucomicrobiota;Verrucomicrobiae;Verrucomicrobiales;Verrucomicrobiaceae;uncultured	0	0	-0.516957	-0.368207	0	0	0	-0.476083	0	-0.431639	0.414397	-0.456975	0	-0.510036	-0.388576	-0.328494	-0.440282	0	-0.38924	0	0	0	0	-0.297359	-0.406762	-0.445417	0	-0.417629	-0.397756	0	0.379382	0	0
Bacteria;Firmicutes;Clostridia;Clostridiales;Clostridiaceae	0	0	0.813666	0.414875	0	0	0	0.551071	0.370515	0.564839	-0.52234	0.597584	0	0.571827	0.447349	0.533132	0.522182	0	0.398506	0.396983	0	0	0	0.493579	0.596116	0.547048	0.349178	0.597758	0.495894	0.36742	-0.491804	0	0
Bacteria;Bacteroidota;Bacteroidia;Bacteroidales;Prolixibacteraceae;uncultured	0	0	-0.411428	-0.36745	0	0	0	-0.318355	0	-0.483474	0.378393	0	0	-0.423749	-0.357373	-0.284532	-0.379589	0	-0.425796	-0.356526	0	0	0	-0.489084	-0.455555	-0.410803	-0.416901	-0.37771	0	-0.291999	0	0	0
Bacteria;Firmicutes;Clostridia;Oscillospirales;Oscillospiraceae;uncultured	0	0	0.48087	0.381436	0	0	0	0	0	0.321512	-0.449429	0.529022	0	0	0.353495	0	0.343356	0	0	0	-0.414073	0	0	0	0.313106	0	0	0.294778	0	0	0	0	0
Bacteria;Chloroflexi;Chloroflexia;Thermomicrobiales;JG30-KF-CM45;JG30-KF-CM45	0	0	0.279236	0	0	0	0	0	0	0	0	0	0	0	0	0	0	0	0	0	-0.318896	0	0	0	0	0	0	0	0	0	0	0	0
Bacteria;Patescibacteria;Saccharimonadia;Saccharimonadales;Saccharimonadaceae;Candidatus_Saccharimonas	0	0	-0.363025	0	0	0	0	0	0	-0.33727	0	-0.344905	0	0	0	0	0	0	0	0	0	0	0	-0.326901	-0.283669	0	0	0	0	0	0	0	0
Bacteria;Firmicutes;Clostridia;Monoglobales;Monoglobaceae;Monoglobus	0	0	0.384526	0	0	0	0	0	0	0.36604	-0.411857	0.328267	0	0	0	0.304228	0.337807	0	0	0	0	0	0	0.289143	0.320919	0	0	0	0	0	0	0	0
Bacteria;Firmicutes;Clostridia;Lachnospirales;Lachnospiraceae;Lachnospiraceae_NK4A136_group	0	0	0.389795	0	0	0	0	0	0	0	-0.416944	0.299353	0	0	0	0	0	0	0	0	0	0	0	0	0	0	0	0	0	0	-0.349655	0	0
Bacteria;Firmicutes;Limnochordia;Limnochordales;Limnochordaceae;Limnochordaceae	0	0	0.465866	0	0	0	0	0.464573	0.508145	0.452383	-0.446733	0.370298	0	0.37157	0	0	0.424393	0	0.423095	0.483708	0	0	0	0.401955	0.458892	0.335268	0.378707	0.297858	0.444215	0.329619	0	0	0
Bacteria;Proteobacteria;Alphaproteobacteria;Rhizobiales;Xanthobacteraceae	0	0	-0.331882	0	0	0	0	-0.354572	0	0	0	-0.303471	0	0	0	0	0	0	-0.299105	-0.311081	0	0	0	0	-0.338403	0	0	-0.304017	0	0	0	0	0
Bacteria;Bacteroidota;Bacteroidia;Bacteroidales;F082;F082	0	0	0.398646	0	0	0	0	0.371804	0	0	-0.378387	0	0	0	0	0.306101	0	0	0	0.481408	0	0	0	0	0	0	0	0	0	0	-0.318863	0	0
Bacteria;Chloroflexi;Anaerolineae;Caldilineales;Caldilineaceae;uncultured	0	0	-0.354135	0	0	0	0	-0.36855	0	-0.395986	0	0	0	-0.453272	0	-0.337806	-0.409044	0	-0.351882	-0.358512	0	0	0	-0.263936	-0.411737	-0.453122	-0.321931	-0.34369	-0.365423	0	0	0	0
Bacteria;Synergistota;Synergistia;Synergistales;Synergistaceae;Acetomicrobium	0	0	0	-0.438192	0	0	0	0	0	0	0	0	0	0	0	0	0	0	0	0.397051	0.572731	0	0	0	0	0	0	0	0	0	0	0	0
Bacteria;Firmicutes;Dethiobacteria;Dethiobacterales;Dethiobacteraceae;uncultured	0	0	0	-0.396065	0	0	0	0	0	0	0	0	0	0	0	0	0	0	0	0	0	0	0	0	0	0	0	0	0	0	0	0	0
Bacteria;Firmicutes;Clostridia;Peptostreptococcales-Tissierellales;Peptostreptococcales-Tissierellales;Alkaliphilus	0	0	0	0.323361	0	0	0	0	0	0.363594	0	0	0	0	0	0	0	0	0.334986	0	0	0	0	0	0.326568	0.349703	0	0.360947	0	0	0	0	0
Bacteria;Patescibacteria;Saccharimonadia;Saccharimonadales;Saccharimonadaceae	0	0	0	-0.353456	0	0	0	0	0	0	0	0	0	0	0	0	0	0	0	0	0	0	0	0	0	0	0	0	0	0	0	0	0
Bacteria;Chloroflexi;Anaerolineae;MSB-5E12;MSB-5E12;MSB-5E12	0	0	0	-0.317302	0	0	0	0	0	-0.284297	0	0	0	-0.381556	0	0	0	0	-0.394383	0	0	0	0	0	0	-0.423324	-0.364928	-0.402082	0	0	0.321633	0	0
Bacteria;Firmicutes;Clostridia;Lachnospirales;Lachnospiraceae;Lachnospira	0	0	0	-0.315386	0	0	0	0	0	0	0	0	0	0	0	0	0	0	0	0	0.365173	0	0	0	0	0	0	0	0	0	0.324235	0	0
Bacteria;Firmicutes;Clostridia;Clostridia;Hungateiclostridiaceae;HN-HF0106	0	0	0	0	0	0.496719	0	0	0	0	0	0	0	0	0	0	0	0	0	0	0	0	0	0	0	0	0	0	0	0	0.438084	0	0
Bacteria;Proteobacteria;Alphaproteobacteria;Rhodobacterales;Rhodobacteraceae	0	0	0	0	0	0	0	-0.332752	0	-0.411191	0	-0.332768	0	-0.391756	0	0	0	0	-0.304525	0	0	0	0	-0.330747	-0.36271	-0.437771	-0.331506	0	-0.348895	0	0	0	0
Bacteria;Firmicutes;Clostridia;Oscillospirales;UCG-010;UCG-010	0	0	0	0	0	0	0	0.277918	0.417657	0.332911	-0.304142	0	0	0.300869	0	0.3	0.373801	0	0	0.320605	0	0	0	0	0.378059	0	0	0	0.397135	0	0	0	0
Bacteria;Actinobacteriota;Actinobacteria;PeM15;PeM15;PeM15	0	0	0	0	0	0	0	-0.375701	0	0	0	-0.373243	0	-0.327512	0	0	0	0	0	0	0	0	0	0	0	-0.355923	0	-0.300301	0	0	0	0	0
Bacteria;Proteobacteria;Alphaproteobacteria;Rhizobiales;Devosiaceae;Devosia	0	0	0	0	0	0	0	-0.27684	0	0	0	0	0	0	0	0	0	0	-0.302514	-0.300396	0	0	0	-0.2776	0	0	-0.326517	0	0	0	0	0	0
Bacteria;Proteobacteria;Alphaproteobacteria;Rhizobiales;Beijerinckiaceae	0	0	0	0	0	0	0	-0.294346	0	0	0	-0.295057	0	0	0	0	0	0	0	0	0	0	0	0	0	0	0	0	0	0	0	0	0
Bacteria;Firmicutes;Clostridia;Clostridia_vadinBB60_group;Clostridia_vadinBB60_group;Clostridia_vadinBB60_group	0	0	0	0	0	0	0	0.33498	0	0.403651	0	0	0	0.303895	0	0	0	0	0.401662	0	0	0	0	0	0.366311	0.308579	0	0	0	0	0	0	0
Bacteria;SAR324_clade(Marine_group_B);SAR324_clade(Marine_group_B);SAR324_clade(Marine_group_B);SAR324_clade(Marine_group_B);SAR324_clade(Marine_group_B)	0	0	0	0	0	0	0	-0.306598	0	-0.332782	0	0	0	-0.339519	0	-0.3401	0	0	0	0	0	0	0	0	-0.395336	-0.330927	0	0	0	0	0	0	0
Bacteria;Firmicutes;Limnochordia;Limnochordia;Limnochordia;Limnochordia	0	0	0	0	0	0	0	0	0.422537	0	0	0	0	0	0	0	0.369393	0	0	0.449543	0	0	0	0.267229	0.2934	0	0	0	0.448017	0	0	0.408091	0
Bacteria;Firmicutes;Clostridia	0	0	0	0	0	0	0	0	0.449919	0	0	0	0	0.29935	0	0	0.379375	0	0	0	0	0	0	0	0	0	0	0	0.428701	0	0	0.404729	0
Bacteria;Bacteroidota;Bacteroidia;Bacteroidales;Porphyromonadaceae;Porphyromonas	0	0	0	0	0	0	0	0	-0.358592	0	0.30477	0	0	0	0	0	0	0	0	0	0	0	0	0	0	0	0	0	0	0	0	0	0
Bacteria;Firmicutes;Clostridia;Caldicoprobacterales;Caldicoprobacteraceae;Caldicoprobacter	0	0	0	0	0	0	0	0	0	0.320804	0	0	0	0	0	0	0	0	0	0.296311	0	0	0	0	0.372946	0	0	0	0.364402	0	0	0	0
Bacteria;Firmicutes;Clostridia;Peptostreptococcales-Tissierellales;Peptostreptococcales-Tissierellales;uncultured	0	0	0	0	0	0	0	0	0	0.298701	0	0	0	0	0	0	0	0	0.304235	0	0	0	0	0	0.298482	0	0	0	0	0	0	0	0
Bacteria;Firmicutes;Moorellia;Desulfitibacterales;Desulfitibacteraceae;Desulfitibacter	0	0	0	0	0	0	0	0	0	0.290485	-0.402751	0	0	0	0	0.326267	0.363648	0	0	0	0	0.39191	0	0.277856	0.349578	0	0	0	0.393401	0	0	0.440097	0.432424
Bacteria;Firmicutes;Clostridia;Eubacteriales;Garciellaceae;Irregularibacter	0	0	0	0	0	0	0	0	0	0.353399	0	0	0	0.311686	0	0	0.313558	0	0	0	0	0	0	0	0.333902	0	0	0	0.346366	0	0	0	0
Bacteria;Actinobacteriota;Actinobacteria;Propionibacteriales;Propionibacteriaceae;Tessaracoccus	0	0	0	0	0	0	0	0	0	-0.284512	0	0	0	0	0	0	0	0	0	0	-0.513485	0	0	-0.307714	0	0	0	0	0	0	0	0	0
Bacteria;Firmicutes;Desulfotomaculia;Desulfotomaculales;Desulfotomaculales;Pelotomaculum	0	0	0	0	0	0	0	0	0	0	-0.281235	0	0	0	0	0	0	0	0	0	0	0	0	0	0	0	0	0	0	0	0	0	0
Bacteria;Firmicutes;Clostridia;Oscillospirales;Ruminococcaceae;uncultured	0	0	0	0	0	0	0	0	0	0	-0.296857	0	0	0	0	0	0	0	0	0	0	0	0	0	0	0	0	0	0	0	0	0	0
Bacteria;Actinobacteriota;Actinobacteria;Micrococcales	0	0	0	0	0	0	0	0	0	0	0	-0.32952	0	0	0	0	0	0	0	0	0	0	0	0	0	0	0	0	0	0	0	0	0
Bacteria;Firmicutes;Clostridia;Lachnospirales;Lachnospiraceae;Roseburia	0	0	0	0	0	0	0	0	0	0	0	0.36616	0	0	0	0	0	0	0	0	0	0	0	0	0	0	0	0	0	0	0	0	0
Bacteria;Firmicutes;Bacilli;RF39;RF39;RF39	0	0	0	0	0	0	0	0	0	0	0	0.369885	-0.388188	0	0	0	0	0	0	0	-0.320049	0	0	0	0	0	0.33905	0	0	0	0	0	0
Bacteria;Firmicutes;Clostridia;Peptostreptococcales-Tissierellales;Peptostreptococcales-Tissierellales;Keratinibaculum	0	0	0	0	0	0	0	0	0	0	0	0	0	0.297284	0	0	0.321786	0	0	0.321816	0	0	0	0	0.335133	0	0	0	0	0	0	0	0
Bacteria;Proteobacteria;Alphaproteobacteria;Rhizobiales;Rhizobiaceae;Aminobacter	0	0	0	0	0	0	0	0	0	0	0	0	0	-0.301367	0	0	0	0	-0.30227	0	0	0	0	-0.278745	0	-0.329893	0	0	0	0	0	0	0
Bacteria;Thermotogota;Thermotogae;Petrotogales;Petrotogaceae;Defluviitoga	0	0	0	0	0	0	0	0	0	0	0	0	0	0	0	0	0	0	0	0.476301	0	0	0	0	0	0	0	0	0	0	0	0	0
Bacteria;Bacteroidota;Bacteroidia;Sphingobacteriales;Lentimicrobiaceae;Lentimicrobium	0	0	0	0	0	0	0	0	0	0	0	0	0	0	0	0	0	0	0	0.575218	0	0	0	0	0	0	0	0	0.364402	0	0	0.405563	0
Bacteria;Desulfobacterota;Syntrophia;Syntrophales;uncultured;uncultured	0	0	0	0	0	0	0	0	0	0	0	0	0	0	0	0	0	0	0	-0.305243	0	0	0	0	0	0	0	0	0	0	0	0	0
Bacteria;Firmicutes;Clostridia;Oscillospirales;Oscillospiraceae;NK4A214_group	0	0	0	0	0	0	0	0	0	0	0	0	0	0	0	0	0	0	0	0.332154	0	0	0	0	0	0	0	0	0	0	0	0	0
Bacteria;Desulfobacterota;Syntrophia;Syntrophales;Smithellaceae;Smithella	0	0	0	0	0	0	0	0	0	0	0	0	0	0	0	0	0	0	0	-0.346248	0	0	0	0	0	0	0	0	0	0	0	0	0
Bacteria;Firmicutes;Desulfotomaculia;Desulfotomaculales;Desulfotomaculales;Cryptanaerobacter	0	0	0	0	0	0	0	0	0	0	0	0	0	0	0	0	0	0	0	-0.368145	0	0	0	0	0	0	0	0	0	0	0	0	0
Bacteria;Firmicutes;Bacilli;Erysipelotrichales;Erysipelotrichaceae;Erysipelothrix	0	0	0	0	0	0	0	0	0	0	0	0	0	0	0	0	0	0	0	-0.315289	-0.377474	0	0	0	0	0	0	0	0	0	0	0	0
Bacteria;Fibrobacterota;Fibrobacteria;Fibrobacterales;Fibrobacteraceae;Fibrobacter	0	0	0	0	0	0	0	0	0	0	0	0	0	0	0	0	0	0	0	0.318447	0	0	0	0	0	0	0	0	0	0	0	0	0
Bacteria;Firmicutes;Bacilli;Lactobacillales;Carnobacteriaceae;uncultured	0	0	0	0	0	0	0	0	0	0	0	0	0	0	0	0	0	0	0	0	-0.363907	0	0	0	0	0	0	0	0	0	0	0	0
Bacteria;Bacteroidota;Bacteroidia;Bacteroidales;Dysgonomonadaceae	0	0	0	0	0	0	0	0	0	0	0	0	0	0	0	0	0	0	0	0	-0.339712	0	0	0	0	0	0	0	0	0	0	0	0
Bacteria;Firmicutes;Clostridia;Peptostreptococcales-Tissierellales;Anaerovoracaceae;Mogibacterium	0	0	0	0	0	0	0	0	0	0	0	0	0	0	0	0	0	0	0	0	-0.406938	0	0	0	0	0	0	0	0	0	0	0	0
Bacteria;Firmicutes;Clostridia;Peptococcales;Peptococcaceae;uncultured	0	0	0	0	0	0	0	0	0	0	0	0	0	0	0	0	0	0	0	0	-0.397825	0	0	0	0.315934	0	0	0	0	0	0	0	0
Bacteria;Actinobacteriota;Actinobacteria;Propionibacteriales;Nocardioidaceae;Nocardioides	0	0	0	0	0	0	0	0	0	0	0	0	0	0	0	0	0	0	0	0	-0.428368	0	0	0	0	0	0	0	0	0	0	0	0
Bacteria;Bacteroidota;Bacteroidia;Bacteroidales;Dysgonomonadaceae;Proteiniphilum	0	0	0	0	0	0	0	0	0	0	0	0	0	0	0	0	0	0	0	0	0	0.388498	0	0	0.271503	0	0	0	0.347226	0	0	0.416705	0
Bacteria;Firmicutes;Clostridia;Oscillospirales;Ruminococcaceae;Ruminococcus	0	0	0	0	0	0	0	0	0	0	0	0	0	0	0	0	0	0	0	0	0	0	0	-0.309762	0	0	-0.317702	0	0	0	0	0	0
Bacteria;Patescibacteria;Gracilibacteria;Absconditabacteriales_(SR1);Absconditabacteriales_(SR1);Absconditabacteriales_(SR1)	0	0	0	0	0	0	0	0	0	0	0	0	0	0	0	0	0	0	0	0	0	0	0	-0.295471	0	0	0	0	0	0	0	0	0
Bacteria;Firmicutes;Clostridia;Clostridia_UCG-014;Clostridia_UCG-014;Clostridia_UCG-014	0	0	0	0	0	0	0	0	0	0	0	0	0	0	0	0	0	0	0	0	0	0	0	-0.267564	0	0	0	0	0	-0.322175	0	0	0
Bacteria;Firmicutes;Clostridia;Clostridia;Gracilibacteraceae;Lutispora	0	0	0	0	0	0	0	0	0	0	0	0	0	0	0	0	0	0	0	0	0	0	0	0.305231	0.273292	0	0.338884	0	0	0.333316	0	0	0
Bacteria;Proteobacteria;Gammaproteobacteria;Methylococcales;Methylomonadaceae	0	0	0	0	0	0	0	0	0	0	0	0	0	0	0	0	0	0	0	0	0	0	0	0	0	0	0	0	0	0.298536	0	0	0
Archaea;Halobacterota	-0.676716	0	-0.402356	-0.539726	0	0	0	-0.288912	0	-0.587599	0.392456	-0.292725	0	-0.511977	-0.512756	-0.346189	-0.508513	0	-0.408536	0	0	0	-0.750456	-0.573504	-0.532749	-0.508067	-0.351995	-0.402017	-0.348468	-0.340868	0	0	0
Archaea;Euryarchaeota;Methanobacteria;Methanobacteriales;Methanobacteriaceae;Methanobrevibacter	0	0	0.413122	0.332921	0	-0.43552	-0.367071	0.303582	0	0	0	0.290444	-0.416083	0	0	0	0	0	0	0	0	0	0	0	0.275957	0	0	0.360128	0	0	-0.45338	0	0
Bacteria;Actinobacteriota;Coriobacteriia;Coriobacteriales;Atopobiaceae;Olsenella	0	0	0.695341	0.399623	0	0	-0.416098	0.469549	0	0.39788	-0.451907	0.563186	-0.496238	0.31509	0	0.359882	0	0	0.490937	0	-0.382062	0	0	0.307101	0.436116	0.362264	0	0.479388	0	0.318863	-0.543909	0	0
