# Supplementary material for: Multivariate comparison of taxonomic, chemical and operational data from 80 different full-scale anaerobic digester-related systems
Source: Biotechnol Biofuels Bioprod. 2024 Jun 20;17:84. doi: 10.1186/s13068-024-02525-1 (PMC11191226; doi:10.1186/s13068-024-02525-1)
Supplement: Supplementary file 9 — Supplementary Table 5. Sequence IDs of uploaded bioprojects. [file 13068_2024_2525_MOESM9_ESM.xlsx]

## Sheet: BioSampleIDs
accession	sample_name	sample_title	organism	collection_date	env_broad_scale	env_local_scale	env_medium	geo_loc_name	lat_lon
SAMN37505587	m4b1	m4b1	anaerobic digester metagenome	2021	anaerobic sludge [ENVO:00002044]	anaerobic digester sludge [ENVO:00003965]	anaerobic bioreactor [ENVO:00002124]	Germany: Lauterbach	50.6347 N 9.40 E
SAMN37505588	m4b2	m4b2	anaerobic digester metagenome	2021	anaerobic sludge [ENVO:00002044]	anaerobic digester sludge [ENVO:00003965]	anaerobic bioreactor [ENVO:00002124]	Germany: Jena	50.93 N 11.59 E
SAMN37505589	m4b3	m4b3	anaerobic digester metagenome	2021	anaerobic sludge [ENVO:00002044]	anaerobic digester sludge [ENVO:00003965]	anaerobic bioreactor [ENVO:00002124]	Germany: Bad Wurzach	47.92 N 9.84 E
SAMN37505590	m4b4	m4b4	anaerobic digester metagenome	2021	anaerobic sludge [ENVO:00002044]	anaerobic digester sludge [ENVO:00003965]	anaerobic bioreactor [ENVO:00002124]	Germany: Turkheim	48.12 N 10.57 E
SAMN37505591	m4b5	m4b5	anaerobic digester metagenome	2021	anaerobic sludge [ENVO:00002044]	anaerobic digester sludge [ENVO:00003965]	anaerobic bioreactor [ENVO:00002124]	Germany: Merching	48.47 N 10.98 E
SAMN37505592	m4b6	m4b6	anaerobic digester metagenome	2021	anaerobic sludge [ENVO:00002044]	anaerobic digester sludge [ENVO:00003965]	anaerobic bioreactor [ENVO:00002124]	Germany: Rain am Lech	48.83 N 10.92 E
SAMN37505593	m4b7	m4b7	anaerobic digester metagenome	2021	anaerobic sludge [ENVO:00002044]	anaerobic digester sludge [ENVO:00003965]	anaerobic bioreactor [ENVO:00002124]	Germany: Rain am Lech	48.83 N 10.92 E
SAMN37505594	m4b8	m4b8	anaerobic digester metagenome	2021	anaerobic sludge [ENVO:00002044]	anaerobic digester sludge [ENVO:00003965]	anaerobic bioreactor [ENVO:00002124]	Germany: Teugn	48.88 N 12.38 E
SAMN37505595	m4b9	m4b9	anaerobic digester metagenome	2021	anaerobic sludge [ENVO:00002044]	anaerobic digester sludge [ENVO:00003965]	anaerobic bioreactor [ENVO:00002124]	Germany: Teugn	48.88 N 12.38 E
SAMN37505596	m4b10	m4b10	anaerobic digester metagenome	2021	anaerobic sludge [ENVO:00002044]	anaerobic digester sludge [ENVO:00003965]	anaerobic bioreactor [ENVO:00002124]	Germany: Teugn	48.88 N 12.38 E
SAMN37505597	m4b11	m4b11	anaerobic digester metagenome	2021	anaerobic sludge [ENVO:00002044]	anaerobic digester sludge [ENVO:00003965]	anaerobic bioreactor [ENVO:00002124]	Germany: Groskollnbach	48.67 N 12.73 E
SAMN37505598	m4b12	m4b12	anaerobic digester metagenome	2021	anaerobic sludge [ENVO:00002044]	anaerobic digester sludge [ENVO:00003965]	anaerobic bioreactor [ENVO:00002124]	Germany: Simbach	48.26 N 13.02 E
SAMN37505599	m4b13	m4b13	anaerobic digester metagenome	2021	anaerobic sludge [ENVO:00002044]	anaerobic digester sludge [ENVO:00003965]	anaerobic bioreactor [ENVO:00002124]	Germany: Simbach	48.26 N 13.02 E
SAMN37505600	m4b14	m4b14	anaerobic digester metagenome	2021	anaerobic sludge [ENVO:00002044]	anaerobic digester sludge [ENVO:00003965]	anaerobic bioreactor [ENVO:00002124]	Germany: Malching	48.37 N 13.17 E
SAMN37505601	m4b15	m4b15	anaerobic digester metagenome	2021	anaerobic sludge [ENVO:00002044]	anaerobic digester sludge [ENVO:00003965]	anaerobic bioreactor [ENVO:00002124]	Germany: Malching	48.37 N 13.17 E
SAMN37505602	m4b16	m4b16	anaerobic digester metagenome	2021	anaerobic sludge [ENVO:00002044]	anaerobic digester sludge [ENVO:00003965]	anaerobic bioreactor [ENVO:00002124]	Austria: Utzenaich	48.43 N 13.38 E
SAMN37505603	m4b17	m4b17	anaerobic digester metagenome	2021	anaerobic sludge [ENVO:00002044]	anaerobic digester sludge [ENVO:00003965]	anaerobic bioreactor [ENVO:00002124]	Austria: Utzenaich	48.43 N 13.38 E
SAMN37505604	m4b18	m4b18	anaerobic digester metagenome	2021	anaerobic sludge [ENVO:00002044]	anaerobic digester sludge [ENVO:00003965]	anaerobic bioreactor [ENVO:00002124]	Germany: Arnschwang	49.33 N 12.82 E
SAMN37505605	m4b19	m4b19	anaerobic digester metagenome	2021	anaerobic sludge [ENVO:00002044]	anaerobic digester sludge [ENVO:00003965]	anaerobic bioreactor [ENVO:00002124]	Germany: Kolochau	51.76 N 13.58 E
SAMN37505606	m4b20	m4b20	anaerobic digester metagenome	2021	anaerobic sludge [ENVO:00002044]	anaerobic digester sludge [ENVO:00003965]	anaerobic bioreactor [ENVO:00002124]	Germany: Wehrhain	51.93 N 14.03 E
SAMN37505607	m4b21	m4b21	anaerobic digester metagenome	2021	anaerobic sludge [ENVO:00002044]	anaerobic digester sludge [ENVO:00003965]	anaerobic bioreactor [ENVO:00002124]	Germany: Klein Muckrow	51.97 N 14.07 E
SAMN37505608	m4b22	m4b22	anaerobic digester metagenome	2021	anaerobic sludge [ENVO:00002044]	anaerobic digester sludge [ENVO:00003965]	anaerobic bioreactor [ENVO:00002124]	Germany: Schenkendobern	51.87 N 14.32 E
SAMN37505609	m4b23	m4b23	anaerobic digester metagenome	2021	anaerobic sludge [ENVO:00002044]	anaerobic digester sludge [ENVO:00003965]	anaerobic bioreactor [ENVO:00002124]	Germany: Sembten	51.87 N 14.32 E
SAMN37505610	m4b24	m4b24	anaerobic digester metagenome	2021	anaerobic sludge [ENVO:00002044]	anaerobic digester sludge [ENVO:00003965]	anaerobic bioreactor [ENVO:00002124]	Germany: Sembten	51.87 N 14.32 E
SAMN37505611	m4b25	m4b25	anaerobic digester metagenome	2021	anaerobic sludge [ENVO:00002044]	anaerobic digester sludge [ENVO:00003965]	anaerobic bioreactor [ENVO:00002124]	Germany: Klotze	52.62 N 11.12 E
SAMN37505612	m4b26	m4b26	anaerobic digester metagenome	2021	anaerobic sludge [ENVO:00002044]	anaerobic digester sludge [ENVO:00003965]	anaerobic bioreactor [ENVO:00002124]	Germany: Klotze	52.62 N 11.12 E
SAMN37505613	m4b27	m4b27	anaerobic digester metagenome	2021	anaerobic sludge [ENVO:00002044]	anaerobic digester sludge [ENVO:00003965]	anaerobic bioreactor [ENVO:00002124]	Germany: Helmstedt	52.23 N 11.01 E
SAMN37505614	m4b28	m4b28	anaerobic digester metagenome	2021	anaerobic sludge [ENVO:00002044]	anaerobic digester sludge [ENVO:00003965]	anaerobic bioreactor [ENVO:00002124]	Germany: Helmstedt	52.23 N 11.01 E
SAMN37505615	m4b29	m4b29	anaerobic digester metagenome	2021	anaerobic sludge [ENVO:00002044]	anaerobic digester sludge [ENVO:00003965]	anaerobic bioreactor [ENVO:00002124]	Germany: Vahldorf	52.17 N 11.27 E
SAMN37505616	m4b30	m4b30	anaerobic digester metagenome	2021	anaerobic sludge [ENVO:00002044]	anaerobic digester sludge [ENVO:00003965]	anaerobic bioreactor [ENVO:00002124]	Germany: Dorentrup	52.02 N 8.97 E
SAMN37505617	m4b31	m4b31	anaerobic digester metagenome	2021	anaerobic sludge [ENVO:00002044]	anaerobic digester sludge [ENVO:00003965]	anaerobic bioreactor [ENVO:00002124]	Germany: Steinfurt	52.15 N 7.33 E
SAMN37505618	m4b32	m4b32	anaerobic digester metagenome	2021	anaerobic sludge [ENVO:00002044]	anaerobic digester sludge [ENVO:00003965]	anaerobic bioreactor [ENVO:00002124]	Germany: Ballhausen	51.22 N 10.22 E
SAMN37505619	m4b33	m4b33	anaerobic digester metagenome	2021	anaerobic sludge [ENVO:00002044]	anaerobic digester sludge [ENVO:00003965]	anaerobic bioreactor [ENVO:00002124]	Germany: Weimar	50.98 N 11.33 E
SAMN37505620	m4b34	m4b34	anaerobic digester metagenome	2021	anaerobic sludge [ENVO:00002044]	anaerobic digester sludge [ENVO:00003965]	anaerobic bioreactor [ENVO:00002124]	Germany: Niederseidewitz	50.92 N 13.90 E
SAMN37505621	m4b35	m4b35	anaerobic digester metagenome	2021	anaerobic sludge [ENVO:00002044]	anaerobic digester sludge [ENVO:00003965]	anaerobic bioreactor [ENVO:00002124]	Germany: Jena	50.93 N 11.59 E
SAMN37505622	m4b36	m4b36	anaerobic digester metagenome	2021	anaerobic sludge [ENVO:00002044]	anaerobic digester sludge [ENVO:00003965]	anaerobic bioreactor [ENVO:00002124]	Germany: Jena	50.93 N 11.59 E
SAMN37505623	m4b37	m4b37	anaerobic digester metagenome	2021	anaerobic sludge [ENVO:00002044]	anaerobic digester sludge [ENVO:00003965]	anaerobic bioreactor [ENVO:00002124]	Germany: Jena	50.93 N 11.59 E
SAMN37505624	m4b38	m4b38	anaerobic digester metagenome	2021	anaerobic sludge [ENVO:00002044]	anaerobic digester sludge [ENVO:00003965]	anaerobic bioreactor [ENVO:00002124]	Germany: Jena	50.93 N 11.59 E
SAMN37505625	m4b39	m4b39	anaerobic digester metagenome	2021	anaerobic sludge [ENVO:00002044]	anaerobic digester sludge [ENVO:00003965]	anaerobic bioreactor [ENVO:00002124]	Germany: Jena	50.93 N 11.59 E
SAMN37505626	m4b40	m4b40	anaerobic digester metagenome	2021	anaerobic sludge [ENVO:00002044]	anaerobic digester sludge [ENVO:00003965]	anaerobic bioreactor [ENVO:00002124]	Germany: Jena	50.93 N 11.59 E
SAMN37505627	m4b41	m4b41	anaerobic digester metagenome	2021	anaerobic sludge [ENVO:00002044]	anaerobic digester sludge [ENVO:00003965]	anaerobic bioreactor [ENVO:00002124]	Netherlands: Dwingeloo	52.84 N 6.37 E
SAMN37505628	m4b42	m4b42	anaerobic digester metagenome	2021	anaerobic sludge [ENVO:00002044]	anaerobic digester sludge [ENVO:00003965]	anaerobic bioreactor [ENVO:00002124]	Netherlands: Hoornsterzwaag	52.99 N 6.17 E
SAMN37505629	m4b43	m4b43	anaerobic digester metagenome	2021	anaerobic sludge [ENVO:00002044]	anaerobic digester sludge [ENVO:00003965]	anaerobic bioreactor [ENVO:00002124]	Netherlands: Hoornsterzwaag	52.99 N 6.17 E
SAMN37505630	m4b44	m4b44	anaerobic digester metagenome	2021	anaerobic sludge [ENVO:00002044]	anaerobic digester sludge [ENVO:00003965]	anaerobic bioreactor [ENVO:00002124]	Netherlands: Veenhuizen	53.03 N 6.39 E
SAMN37505631	m4b45	m4b45	anaerobic digester metagenome	2021	anaerobic sludge [ENVO:00002044]	anaerobic digester sludge [ENVO:00003965]	anaerobic bioreactor [ENVO:00002124]	Netherlands: Alphen	52.12 N 4.65 E
SAMN37505632	m4b46	m4b46	anaerobic digester metagenome	2021	anaerobic sludge [ENVO:00002044]	anaerobic digester sludge [ENVO:00003965]	anaerobic bioreactor [ENVO:00002124]	Netherlands: Jelsum	53.23 N 5.78 E
SAMN37505633	m4b47	m4b47	anaerobic digester metagenome	2021	anaerobic sludge [ENVO:00002044]	anaerobic digester sludge [ENVO:00003965]	anaerobic bioreactor [ENVO:00002124]	Netherlands: Jelsum	53.23 N 5.78 E
SAMN37505634	m4b48	m4b48	anaerobic digester metagenome	2021	anaerobic sludge [ENVO:00002044]	anaerobic digester sludge [ENVO:00003965]	anaerobic bioreactor [ENVO:00002124]	Netherlands: Marrum	53.32 N 5.80 E
SAMN37505635	m4b49	m4b49	anaerobic digester metagenome	2021	anaerobic sludge [ENVO:00002044]	anaerobic digester sludge [ENVO:00003965]	anaerobic bioreactor [ENVO:00002124]	Netherlands: Marrum	53.32 N 5.80 E
SAMN37505636	m4b50	m4b50	anaerobic digester metagenome	2021	anaerobic sludge [ENVO:00002044]	anaerobic digester sludge [ENVO:00003965]	anaerobic bioreactor [ENVO:00002124]	Netherlands: Garmerwolde	53.24 N 6.64 E
SAMN37505637	m4b51	m4b51	anaerobic digester metagenome	2021	anaerobic sludge [ENVO:00002044]	anaerobic digester sludge [ENVO:00003965]	anaerobic bioreactor [ENVO:00002124]	Netherlands: Garmerwolde	53.24 N 6.64 E
SAMN37505638	m4b52	m4b52	anaerobic digester metagenome	2021	anaerobic sludge [ENVO:00002044]	anaerobic digester sludge [ENVO:00003965]	anaerobic bioreactor [ENVO:00002124]	Netherlands: Garmerwolde	53.24 N 6.64 E
SAMN37505639	m4b53	m4b53	anaerobic digester metagenome	2021	anaerobic sludge [ENVO:00002044]	anaerobic digester sludge [ENVO:00003965]	anaerobic bioreactor [ENVO:00002124]	Netherlands: Groningen	53.21 N 6.56 E
SAMN37505640	m4b54	m4b54	anaerobic digester metagenome	2021	anaerobic sludge [ENVO:00002044]	anaerobic digester sludge [ENVO:00003965]	anaerobic bioreactor [ENVO:00002124]	Netherlands: Niebert	53.15 N 6.32 E
SAMN37505641	m4b55	m4b55	anaerobic digester metagenome	2021	anaerobic sludge [ENVO:00002044]	anaerobic digester sludge [ENVO:00003965]	anaerobic bioreactor [ENVO:00002124]	Netherlands: Niebert	53.15 N 6.32 E
SAMN37505642	m4b56	m4b56	anaerobic digester metagenome	2021	anaerobic sludge [ENVO:00002044]	anaerobic digester sludge [ENVO:00003965]	anaerobic bioreactor [ENVO:00002124]	Netherlands: Hoogkerk	53.22 N 6.50 E
SAMN37505643	m4b57	m4b57	anaerobic digester metagenome	2021	anaerobic sludge [ENVO:00002044]	anaerobic digester sludge [ENVO:00003965]	anaerobic bioreactor [ENVO:00002124]	Netherlands: Hoogkerk	53.22 N 6.50 E
SAMN37505644	m4b58	m4b58	anaerobic digester metagenome	2021	anaerobic sludge [ENVO:00002044]	anaerobic digester sludge [ENVO:00003965]	anaerobic bioreactor [ENVO:00002124]	Netherlands: Vierverlaten	53.20 N 6.47 E
SAMN37505645	m4b59	m4b59	anaerobic digester metagenome	2021	anaerobic sludge [ENVO:00002044]	anaerobic digester sludge [ENVO:00003965]	anaerobic bioreactor [ENVO:00002124]	Netherlands: Vierverlaten	53.20 N 6.47 E
SAMN37505646	m4b60	m4b60	anaerobic digester metagenome	2021	anaerobic sludge [ENVO:00002044]	anaerobic digester sludge [ENVO:00003965]	anaerobic bioreactor [ENVO:00002124]	Netherlands: Wilp	53.12 N 6.25 E
SAMN37505647	m4b61	m4b61	anaerobic digester metagenome	2021	anaerobic sludge [ENVO:00002044]	anaerobic digester sludge [ENVO:00003965]	anaerobic bioreactor [ENVO:00002124]	Netherlands: Wilp	53.12 N 6.25 E
SAMN37505648	m4b62	m4b62	anaerobic digester metagenome	2021	anaerobic sludge [ENVO:00002044]	anaerobic digester sludge [ENVO:00003965]	anaerobic bioreactor [ENVO:00002124]	Netherlands: Wilp	53.12 N 6.25 E
SAMN37505649	m4b63	m4b63	anaerobic digester metagenome	2021	anaerobic sludge [ENVO:00002044]	anaerobic digester sludge [ENVO:00003965]	anaerobic bioreactor [ENVO:00002124]	Netherlands: Ede	52.03 N 5.66 E
SAMN37505650	m4b64	m4b64	anaerobic digester metagenome	2021	anaerobic sludge [ENVO:00002044]	anaerobic digester sludge [ENVO:00003965]	anaerobic bioreactor [ENVO:00002124]	Netherlands: Waalwijk	51.68 N 5.07 E
SAMN37505651	m4b65	m4b65	anaerobic digester metagenome	2021	anaerobic sludge [ENVO:00002044]	anaerobic digester sludge [ENVO:00003965]	anaerobic bioreactor [ENVO:00002124]	Netherlands: Waalwijk	51.68 N 5.07 E
SAMN37505652	m4b66	m4b66	anaerobic digester metagenome	2021	anaerobic sludge [ENVO:00002044]	anaerobic digester sludge [ENVO:00003965]	anaerobic bioreactor [ENVO:00002124]	Netherlands: Tilburg	51.56 N 5.07 E
SAMN37505653	m4b67	m4b67	anaerobic digester metagenome	2021	anaerobic sludge [ENVO:00002044]	anaerobic digester sludge [ENVO:00003965]	anaerobic bioreactor [ENVO:00002124]	Netherlands: Tilburg	51.56 N 5.07 E
SAMN37505654	m4b68	m4b68	anaerobic digester metagenome	2021	anaerobic sludge [ENVO:00002044]	anaerobic digester sludge [ENVO:00003965]	anaerobic bioreactor [ENVO:00002124]	Netherlands: Tilburg	51.56 N 5.07 E
SAMN37505655	m4b69	m4b69	anaerobic digester metagenome	2021	anaerobic sludge [ENVO:00002044]	anaerobic digester sludge [ENVO:00003965]	anaerobic bioreactor [ENVO:00002124]	Netherlands: Venlo	51.37 N 6.17 E
SAMN37505656	m4b70	m4b70	anaerobic digester metagenome	2021	anaerobic sludge [ENVO:00002044]	anaerobic digester sludge [ENVO:00003965]	anaerobic bioreactor [ENVO:00002124]	Netherlands: Venlo	51.37 N 6.17 E
SAMN37505657	m4b71	m4b71	anaerobic digester metagenome	2021	anaerobic sludge [ENVO:00002044]	anaerobic digester sludge [ENVO:00003965]	anaerobic bioreactor [ENVO:00002124]	Netherlands: Wijster	52.81 N 6.51 E
SAMN37505658	m4b72	m4b72	anaerobic digester metagenome	2021	anaerobic sludge [ENVO:00002044]	anaerobic digester sludge [ENVO:00003965]	anaerobic bioreactor [ENVO:00002124]	Netherlands: Wijster	52.81 N 6.51 E
SAMN37505659	m4b73	m4b73	anaerobic digester metagenome	2021	anaerobic sludge [ENVO:00002044]	anaerobic digester sludge [ENVO:00003965]	anaerobic bioreactor [ENVO:00002124]	Netherlands: Zwolle	52.50 N 6.09 E
SAMN37505660	m4b74	m4b74	anaerobic digester metagenome	2021	anaerobic sludge [ENVO:00002044]	anaerobic digester sludge [ENVO:00003965]	anaerobic bioreactor [ENVO:00002124]	Netherlands: Zwolle	52.50 N 6.09 E
SAMN37505661	m4b75	m4b75	anaerobic digester metagenome	2021	anaerobic sludge [ENVO:00002044]	anaerobic digester sludge [ENVO:00003965]	anaerobic bioreactor [ENVO:00002124]	Netherlands: Zwolle	52.50 N 6.09 E
SAMN37505662	m4b76	m4b76	anaerobic digester metagenome	2021	anaerobic sludge [ENVO:00002044]	anaerobic digester sludge [ENVO:00003965]	anaerobic bioreactor [ENVO:00002124]	Netherlands: Eerbeek	52.10 N 6.06 E
SAMN37505663	m4b77	m4b77	anaerobic digester metagenome	2021	anaerobic sludge [ENVO:00002044]	anaerobic digester sludge [ENVO:00003965]	anaerobic bioreactor [ENVO:00002124]	Netherlands: Eerbeek	52.10 N 6.06 E
SAMN37505664	m4b78	m4b78	anaerobic digester metagenome	2021	anaerobic sludge [ENVO:00002044]	anaerobic digester sludge [ENVO:00003965]	anaerobic bioreactor [ENVO:00002124]	Netherlands: Gouda	52.02 N 4.70 E
SAMN37505665	m4b79	m4b79	anaerobic digester metagenome	2021	anaerobic sludge [ENVO:00002044]	anaerobic digester sludge [ENVO:00003965]	anaerobic bioreactor [ENVO:00002124]	Netherlands: Hellendoorn	52.39 N 6.44 E
SAMN37505666	m4b80	m4b80	anaerobic digester metagenome	2021	anaerobic sludge [ENVO:00002044]	anaerobic digester sludge [ENVO:00003965]	anaerobic bioreactor [ENVO:00002124]	Netherlands: Balk	52.90 N 5.58 E
