# Supplementary material for: Multivariate comparison of taxonomic, chemical and operational data from 80 different full-scale anaerobic digester-related systems
Source: Biotechnol Biofuels Bioprod. 2024 Jun 20;17:84. doi: 10.1186/s13068-024-02525-1 (PMC11191226; doi:10.1186/s13068-024-02525-1)
Supplement: Supplementary file 10 — Supplementary Table 6. Country-specific comparison between Germany and the Netherlands. Differential analysis between both groups. [file 13068_2024_2525_MOESM10_ESM.xlsx]

## Sheet: DS_Genus_SubstrateProcedence
baseMean	log2FoldChange	padj	Rank1	Rank2	Rank3	Rank4	Rank5	Rank6
131.925	0.759214	0.0307733	d__Bacteria	NA	NA	NA	NA	NA
86.4649	2.78883	3.65595e-09	Unassigned	NA	NA	NA	NA	NA
84.1264	7.26587	2.34859e-18	d__Bacteria	p__Acidobacteriota	c__Aminicenantia	o__Aminicenantales	f__Aminicenantales	g__Aminicenantales
25.4473	-25.0134	9.73238e-45	d__Bacteria	p__Actinobacteriota	c__Actinobacteria	o__Micrococcales	f__Microbacteriaceae	g__Candidatus_Aquiluna
40.4823	-7.52108	7.23303e-48	d__Bacteria	p__Actinobacteriota	c__Actinobacteria	o__Streptosporangiales	f__Nocardiopsaceae	g__Nocardiopsis
22.9292	-6.78111	3.40757e-43	d__Bacteria	p__Actinobacteriota	c__Actinobacteria	o__Pseudonocardiales	f__Pseudonocardiaceae	g__Saccharomonospora
235.56	-6.71521	5.31899e-25	d__Bacteria	p__Actinobacteriota	c__Actinobacteria	o__Micrococcales	f__Dermabacteraceae	g__Brachybacterium
506.626	-5.36791	0.000167718	d__Bacteria	p__Actinobacteriota	c__Actinobacteria	o__Propionibacteriales	f__Propionibacteriaceae	g__Brooklawnia
34.5552	-3.8983	2.25072e-13	d__Bacteria	p__Actinobacteriota	c__Coriobacteriia	o__Coriobacteriales	f__Atopobiaceae	g__Olsenella
48.3534	-2.89253	1.41671e-06	d__Bacteria	p__Actinobacteriota	c__Actinobacteria	o__Micrococcales	f__Brevibacteriaceae	g__Brevibacterium
51.9414	-2.50932	6.81463e-05	d__Bacteria	p__Actinobacteriota	c__Actinobacteria	o__Micrococcales	f__Micrococcaceae	g__Enteractinococcus
134.062	-2.25681	0.00498502	d__Bacteria	p__Actinobacteriota	c__Actinobacteria	o__Micrococcales	f__Bogoriellaceae	g__Georgenia
46.4039	1.93736	0.00134522	d__Bacteria	p__Actinobacteriota	c__Actinobacteria	o__Micrococcales	f__Microbacteriaceae	g__Microbacterium
40.1207	2.00188	0.00293158	d__Bacteria	p__Actinobacteriota	c__Actinobacteria	o__Propionibacteriales	f__Nocardioidaceae	g__Nocardioides
158.789	2.01029	9.94626e-06	d__Bacteria	p__Actinobacteriota	c__Actinobacteria	o__Micrococcales	NA	NA
319.914	2.27575	1.29368e-05	d__Bacteria	p__Actinobacteriota	c__Actinobacteria	o__Actinomycetales	f__Actinomycetaceae	g__Actinomyces
56.3902	2.3766	1.45522e-07	d__Bacteria	p__Actinobacteriota	c__Actinobacteria	o__Propionibacteriales	f__Propionibacteriaceae	g__Propioniciclava
7.42485	2.85638	0.00178596	d__Bacteria	p__Actinobacteriota	c__Coriobacteriia	o__Coriobacteriales	f__Atopobiaceae	NA
79.5761	3.36133	0.000579026	d__Bacteria	p__Actinobacteriota	c__Acidimicrobiia	o__Microtrichales	f__Microtrichaceae	g__IMCC26207
47.309	3.44824	4.3549e-07	d__Bacteria	p__Actinobacteriota	c__Acidimicrobiia	o__Microtrichales	f__Iamiaceae	g__Iamia
207.722	3.46459	1.27166e-09	d__Bacteria	p__Actinobacteriota	c__Thermoleophilia	o__Gaiellales	f__uncultured	g__uncultured
249.658	3.89339	4.21358e-15	d__Bacteria	p__Actinobacteriota	c__Actinobacteria	o__Micrococcales	f__Microbacteriaceae	NA
88.8761	4.56834	9.15648e-07	d__Bacteria	p__Actinobacteriota	c__Acidimicrobiia	o__Microtrichales	f__Microtrichaceae	g__uncultured
326.821	4.60537	5.05104e-13	d__Bacteria	p__Actinobacteriota	c__Actinobacteria	o__Micrococcales	f__Intrasporangiaceae	NA
254.751	4.76962	1.3624e-08	d__Bacteria	p__Actinobacteriota	c__Acidimicrobiia	o__Microtrichales	f__Ilumatobacteraceae	g__CL500-29_marine_group
120.912	6.24207	6.93925e-11	d__Bacteria	p__Actinobacteriota	c__Actinobacteria	o__Propionibacteriales	f__Propionibacteriaceae	g__uncultured
169.598	8.75811	1.72992e-25	d__Bacteria	p__Actinobacteriota	c__Actinobacteria	o__Micrococcales	f__Intrasporangiaceae	g__Tetrasphaera
94.6931	-7.18883	2.57192e-17	d__Bacteria	p__Bacteroidota	c__Bacteroidia	o__Bacteroidales	f__Muribaculaceae	g__Muribaculaceae
121.995	-1.50702	0.00296839	d__Bacteria	p__Bacteroidota	c__Bacteroidia	o__Bacteroidales	f__Bacteroidales_UCG-001	g__Bacteroidales_UCG-001
130.809	-1.14859	0.0190944	d__Bacteria	p__Bacteroidota	c__Bacteroidia	o__Bacteroidales	f__Rikenellaceae	g__Rikenellaceae_RC9_gut_group
119.678	0.750864	0.0260779	d__Bacteria	p__Bacteroidota	c__Bacteroidia	o__Bacteroidales	f__Marinilabiliaceae	g__Ruminofilibacter
183.105	1.49865	4.82344e-05	d__Bacteria	p__Bacteroidota	c__Bacteroidia	o__Bacteroidales	f__Dysgonomonadaceae	g__Petrimonas
43.2406	1.54162	0.0052977	d__Bacteria	p__Bacteroidota	c__Bacteroidia	o__Bacteroidales	NA	NA
35.4594	1.82525	0.000445602	d__Bacteria	p__Bacteroidota	c__Bacteroidia	o__Bacteroidales	f__Paludibacteraceae	g__uncultured
79.0389	5.20213	6.93925e-11	d__Bacteria	p__Bacteroidota	c__Bacteroidia	o__Bacteroidales	f__Prolixibacteraceae	g__uncultured
535.117	5.91262	2.916e-17	d__Bacteria	p__Bacteroidota	c__Bacteroidia	o__Bacteroidales	f__Bacteroidetes_vadinHA17	g__Bacteroidetes_vadinHA17
25.6092	8.40747	1.48846e-18	d__Bacteria	p__Bacteroidota	c__Bacteroidia	o__Flavobacteriales	f__Weeksellaceae	g__Cloacibacterium
176.73	11.3447	7.20359e-48	d__Bacteria	p__Bacteroidota	c__Bacteroidia	o__Bacteroidales	f__Paludibacteraceae	g__Paludibacter
38.4615	-6.49515	1.1249e-09	d__Bacteria	p__Caldatribacteriota	c__JS1	o__JS1	f__JS1	g__JS1
302.875	-2.48589	1.05568e-11	d__Bacteria	p__Caldatribacteriota	c__Caldatribacteriia	o__Caldatribacteriales	f__Caldatribacteriaceae	g__Candidatus_Caldatribacterium
12.5615	4.86178	1.64111e-06	d__Bacteria	p__Campilobacterota	c__Campylobacteria	o__Campylobacterales	f__Arcobacteraceae	g__Arcobacter
1676.01	2.07974	0.00132867	d__Bacteria	p__Chloroflexi	c__Anaerolineae	o__Anaerolineales	f__Anaerolineaceae	g__uncultured
80.7446	2.61606	9.14617e-05	d__Bacteria	p__Chloroflexi	c__Anaerolineae	o__Anaerolineales	f__Anaerolineaceae	g__ADurb.Bin120
57.9465	2.64154	2.25072e-13	d__Bacteria	p__Chloroflexi	c__Anaerolineae	o__MSB-5E12	f__MSB-5E12	g__MSB-5E12
62.3531	3.31771	9.71834e-06	d__Bacteria	p__Chloroflexi	c__Anaerolineae	o__Caldilineales	f__Caldilineaceae	g__uncultured
61.798	3.55653	5.1937e-05	d__Bacteria	p__Chloroflexi	c__Anaerolineae	o__Anaerolineales	f__Anaerolineaceae	g__Leptolinea
93.8112	4.06137	3.37251e-12	d__Bacteria	p__Chloroflexi	c__Anaerolineae	o__SBR1031	f__SBR1031	g__SBR1031
299.87	4.26206	1.01669e-19	d__Bacteria	p__Chloroflexi	c__Anaerolineae	o__RBG-13-54-9	f__RBG-13-54-9	g__RBG-13-54-9
107.594	4.449	1.04578e-09	d__Bacteria	p__Chloroflexi	c__Anaerolineae	o__SJA-15	f__SJA-15	g__SJA-15
168.34	4.74191	8.80638e-12	d__Bacteria	p__Chloroflexi	c__Anaerolineae	o__Anaerolineales	f__Anaerolineaceae	NA
110.897	4.76147	1.82813e-17	d__Bacteria	p__Chloroflexi	c__Anaerolineae	o__Anaerolineales	f__Anaerolineaceae	g__Anaerolinea
28.2649	6.22196	1.97706e-09	d__Bacteria	p__Chloroflexi	c__Chloroflexia	o__Chloroflexales	f__Roseiflexaceae	g__Kouleothrix
60.3905	6.45547	1.37145e-14	d__Bacteria	p__Chloroflexi	c__Anaerolineae	o__Anaerolineales	f__Anaerolineaceae	g__Longilinea
213.308	28.1875	4.1599e-211	d__Bacteria	p__Coprothermobacterota	c__Coprothermobacteria	o__Coprothermobacterales	f__Coprothermobacteraceae	g__Coprothermobacter
46.7573	-3.45089	0.0013581	d__Bacteria	p__Desulfobacterota	c__Syntrophia	o__Syntrophales	f__uncultured	g__uncultured
40.1941	-3.25505	0.0110675	d__Bacteria	p__Desulfobacterota	c__Syntrophia	o__Syntrophales	f__Smithellaceae	g__Smithella
157.156	-2.70709	7.8784e-05	d__Archaea	p__Euryarchaeota	c__Methanobacteria	o__Methanobacteriales	f__Methanothermobacteriaceae	g__Methanothermobacter
167.599	-1.97841	0.00088069	d__Archaea	p__Euryarchaeota	c__Methanobacteria	o__Methanobacteriales	f__Methanobacteriaceae	g__Methanobrevibacter
333.873	1.21396	0.00977094	d__Archaea	p__Euryarchaeota	c__Methanobacteria	o__Methanobacteriales	f__Methanobacteriaceae	g__Methanobacterium
42.4082	-26.2447	7.30279e-54	d__Bacteria	p__Firmicutes	c__Bacilli	o__Bacillales	f__Sporolactobacillaceae	g__Sporolactobacillus
21.0445	-25.2635	1.61183e-69	d__Bacteria	p__Firmicutes	c__Bacilli	o__Erysipelotrichales	f__Erysipelotrichaceae	g__Dubosiella
107.091	-9.67814	1.49679e-22	d__Bacteria	p__Firmicutes	c__Bacilli	o__Bacillales	f__Bacillaceae	g__Amphibacillus
134.623	-9.46454	1.75891e-60	d__Bacteria	p__Firmicutes	c__Bacilli	o__Bacillales	f__Bacillaceae	g__Bacillus
210.773	-9.43127	1.87227e-41	d__Bacteria	p__Firmicutes	c__Bacilli	o__Erysipelotrichales	f__Erysipelotrichaceae	g__Turicibacter
321.811	-8.48645	7.09634e-23	d__Bacteria	p__Firmicutes	c__Bacilli	o__Lactobacillales	f__Enterococcaceae	g__Enterococcus
91.5813	-8.42919	3.32799e-25	d__Bacteria	p__Firmicutes	c__Bacilli	o__Staphylococcales	f__Staphylococcaceae	g__Jeotgalicoccus
1032.54	-8.23417	9.49278e-53	d__Bacteria	p__Firmicutes	c__Bacilli	o__Lactobacillales	f__Streptococcaceae	g__Streptococcus
252.673	-7.86097	1.33544e-40	d__Bacteria	p__Firmicutes	c__Bacilli	o__Lactobacillales	f__Lactobacillaceae	g__Lactobacillus
57.6545	-7.72006	9.86989e-31	d__Bacteria	p__Firmicutes	c__Bacilli	o__Staphylococcales	f__Staphylococcaceae	g__Staphylococcus
26.8044	-7.68221	1.18949e-21	d__Bacteria	p__Firmicutes	c__Bacilli	o__Thermoactinomycetales	f__Thermoactinomycetaceae	g__Thermoactinomyces
31.0065	-7.2567	2.64511e-44	d__Bacteria	p__Firmicutes	c__Bacilli	o__Bacillales	f__Bacillaceae	NA
23.5978	-6.18608	3.52315e-10	d__Bacteria	p__Firmicutes	c__Clostridia	o__Lachnospirales	f__Lachnospiraceae	g__Lachnospiraceae_UCG-010
61.0891	-6.02303	3.75009e-47	d__Bacteria	p__Firmicutes	c__Bacilli	NA	NA	NA
39.3253	-5.84817	6.96121e-13	d__Bacteria	p__Firmicutes	c__Syntrophomonadia	o__Syntrophomonadales	f__Syntrophomonadaceae	g__uncultured
25.0878	-5.44819	7.61013e-34	d__Bacteria	p__Firmicutes	c__Clostridia	o__Clostridiales	f__Clostridiaceae	NA
167.665	-5.41248	1.17333e-12	d__Bacteria	p__Firmicutes	c__Clostridia	o__Peptostreptococcales-Tissierellales	f__Peptostreptococcaceae	g__Terrisporobacter
265.771	-5.2564	3.20037e-16	d__Bacteria	p__Firmicutes	c__Syntrophomonadia	o__Syntrophomonadales	f__Syntrophomonadaceae	g__Syntrophomonas
4.70289	-5.16789	0.00211785	d__Bacteria	p__Firmicutes	c__Syntrophomonadia	o__Syntrophomonadales	f__Syntrophomonadaceae	g__Syntrophothermus
132.338	-5.14809	2.00448e-25	d__Bacteria	p__Firmicutes	c__Incertae_Sedis	o__Incertae_Sedis	f__Incertae_Sedis	g__Gelria
29.5067	-5.13357	6.3903e-11	d__Bacteria	p__Firmicutes	c__Limnochordia	o__uncultured	f__uncultured	g__uncultured
4.29941	-5.03738	0.00879105	d__Bacteria	p__Firmicutes	c__Bacilli	o__Erysipelotrichales	f__Erysipelotrichaceae	g__Allobaculum
25.2154	-4.16898	3.77686e-05	d__Bacteria	p__Firmicutes	c__Bacilli	o__Erysipelotrichales	f__Erysipelatoclostridiaceae	g__Erysipelatoclostridium
512.91	-4.06109	4.50074e-15	d__Bacteria	p__Firmicutes	c__Clostridia	o__Peptostreptococcales-Tissierellales	f__Peptostreptococcaceae	g__Paeniclostridium
38.8331	-3.56497	6.81463e-05	d__Bacteria	p__Firmicutes	c__Clostridia	o__Lachnospirales	f__Lachnospiraceae	g__Blautia
110.955	-3.50918	2.53646e-12	d__Bacteria	p__Firmicutes	c__Clostridia	o__Peptostreptococcales-Tissierellales	f__Peptostreptococcaceae	NA
3275.08	-3.26433	2.24192e-18	d__Bacteria	p__Firmicutes	c__Clostridia	o__Clostridiales	f__Clostridiaceae	g__Clostridium_sensu_stricto_1
678.513	-2.93501	2.69611e-14	d__Bacteria	p__Firmicutes	c__Clostridia	o__Peptostreptococcales-Tissierellales	f__Peptostreptococcaceae	g__Romboutsia
46.1179	-2.81942	4.20193e-06	d__Bacteria	p__Firmicutes	c__Bacilli	o__Paenibacillales	f__Paenibacillaceae	g__Paenibacillus
139.071	-2.79447	1.83299e-11	d__Bacteria	p__Firmicutes	c__Clostridia	o__Clostridiales	f__Clostridiaceae	g__Clostridium_sensu_stricto_8
67.6603	-2.44158	0.0188366	d__Bacteria	p__Firmicutes	c__Clostridia	o__Eubacteriales	f__Eubacteriaceae	g__Eubacterium
842.47	-2.15987	4.24776e-09	d__Bacteria	p__Firmicutes	c__Thermacetogenia	o__Thermacetogeniales	f__Thermacetogeniaceae	g__Syntrophaceticus
28.471	-2.08491	0.00313347	d__Bacteria	p__Firmicutes	c__Bacilli	o__Lactobacillales	f__Leuconostocaceae	g__Weissella
96.3358	-1.66806	0.0385759	d__Bacteria	p__Firmicutes	c__Clostridia	o__Oscillospirales	f__Oscillospiraceae	g__UCG-005
208.448	-1.6485	0.000362691	d__Bacteria	p__Firmicutes	c__Clostridia	o__Lachnospirales	f__Lachnospiraceae	g__Lachnospiraceae_NK3A20_group
64.2199	-1.44355	0.00497617	d__Bacteria	p__Firmicutes	c__Clostridia	o__Clostridiales	f__Clostridiaceae	g__Clostridium_sensu_stricto_7
29.006	-1.41652	0.0206072	d__Bacteria	p__Firmicutes	c__Clostridia	o__Oscillospirales	f__Oscillospiraceae	g__uncultured
39.0354	-1.35111	0.00684881	d__Bacteria	p__Firmicutes	c__Clostridia	o__Clostridia_vadinBB60_group	f__Clostridia_vadinBB60_group	g__Clostridia_vadinBB60_group
58.2219	-1.11838	0.030536	d__Bacteria	p__Firmicutes	c__Clostridia	o__Lachnospirales	f__Lachnospiraceae	g__Roseburia
146.466	-1.09556	0.0128352	d__Bacteria	p__Firmicutes	c__Clostridia	o__Peptostreptococcales-Tissierellales	f__Peptostreptococcales-Tissierellales	NA
6450.64	-0.826515	0.00178596	d__Bacteria	p__Firmicutes	c__Limnochordia	o__MBA03	f__MBA03	g__MBA03
154.521	-0.764266	0.015984	d__Bacteria	p__Firmicutes	c__Clostridia	o__Lachnospirales	f__Lachnospiraceae	g__Herbinix
60.8563	-0.52568	0.0263546	d__Bacteria	p__Firmicutes	NA	NA	NA	NA
613.098	0.593913	0.0256297	d__Bacteria	p__Firmicutes	c__Clostridia	o__Peptostreptococcales-Tissierellales	f__Peptostreptococcales-Tissierellales	g__Tissierella
510.563	0.682604	0.0425602	d__Bacteria	p__Firmicutes	c__Clostridia	o__Lachnospirales	f__Lachnospiraceae	NA
1322.31	0.979101	4.28885e-05	d__Bacteria	p__Firmicutes	c__Clostridia	o__Caldicoprobacterales	f__Caldicoprobacteraceae	g__Caldicoprobacter
51.5421	0.982728	0.00484373	d__Bacteria	p__Firmicutes	c__Clostridia	o__Oscillospirales	f__Ruminococcaceae	NA
59.0506	1.06873	0.000644424	d__Bacteria	p__Firmicutes	c__Moorellia	o__Desulfitibacterales	f__Desulfitibacteraceae	g__Desulfitibacter
3348.93	1.09699	0.00085894	d__Bacteria	p__Firmicutes	c__Dethiobacteria	o__Dethiobacterales	f__Dethiobacteraceae	g__uncultured
62.9339	1.20574	0.0236844	d__Bacteria	p__Firmicutes	c__Clostridia	o__Oscillospirales	f__Oscillospiraceae	NA
75.2703	1.22917	0.000907335	d__Bacteria	p__Firmicutes	c__Clostridia	o__Oscillospirales	f__Ruminococcaceae	g__uncultured
86.9892	1.36506	0.00709155	d__Bacteria	p__Firmicutes	c__Clostridia	o__Peptostreptococcales-Tissierellales	f__Anaerovoracaceae	g__Family_XIII_AD3011_group
443.284	1.37154	0.000816337	d__Bacteria	p__Firmicutes	c__Limnochordia	o__Limnochordia	f__Limnochordia	g__Limnochordia
131.159	1.4282	2.07561e-08	d__Bacteria	p__Firmicutes	c__Clostridia	NA	NA	NA
36.0907	1.44886	0.00574652	d__Bacteria	p__Firmicutes	c__Clostridia	o__Peptostreptococcales-Tissierellales	f__Anaerovoracaceae	g__Mogibacterium
325.915	1.52428	9.62573e-10	d__Bacteria	p__Firmicutes	c__Clostridia	o__Clostridia	f__Hungateiclostridiaceae	NA
385.844	1.54843	6.23126e-09	d__Bacteria	p__Firmicutes	c__Desulfotomaculia	o__Desulfotomaculales	f__Desulfotomaculales	g__Pelotomaculum
422.427	1.59543	0.00490526	d__Bacteria	p__Firmicutes	c__Clostridia	o__Peptostreptococcales-Tissierellales	f__Peptostreptococcales-Tissierellales	g__W5053
110.74	1.62153	0.00935003	d__Bacteria	p__Firmicutes	c__Clostridia	o__Peptostreptococcales-Tissierellales	f__Peptostreptococcales-Tissierellales	g__Guggenheimella
112.842	1.65408	0.0015592	d__Bacteria	p__Firmicutes	c__D8A-2	o__D8A-2	f__D8A-2	g__D8A-2
42.861	1.87221	0.00103981	d__Bacteria	p__Firmicutes	c__Clostridia	o__Clostridia	f__Gracilibacteraceae	g__Lutispora
51.0524	2.03839	0.00358804	d__Bacteria	p__Firmicutes	c__Clostridia	o__Oscillospirales	f__uncultured	g__uncultured
29.8548	2.1925	8.40653e-07	d__Bacteria	p__Firmicutes	c__Clostridia	o__Lachnospirales	f__Lachnospiraceae	g__Lachnospira
93.6286	2.32112	1.81134e-15	d__Bacteria	p__Firmicutes	c__Clostridia	o__Clostridia	f__Hungateiclostridiaceae	g__uncultured
114.787	2.32944	9.56598e-08	d__Bacteria	p__Firmicutes	c__Clostridia	o__Clostridia_UCG-014	f__Clostridia_UCG-014	g__Clostridia_UCG-014
72.3714	2.52684	2.06609e-07	d__Bacteria	p__Firmicutes	c__Bacilli	o__Erysipelotrichales	f__Erysipelotrichaceae	g__Erysipelothrix
419.836	2.55914	1.81097e-14	d__Bacteria	p__Firmicutes	c__Clostridia	o__Clostridia	f__Hungateiclostridiaceae	g__HN-HF0106
45.1439	2.57257	6.81463e-05	d__Bacteria	p__Firmicutes	c__Clostridia	o__Clostridia	f__Hungateiclostridiaceae	g__Hungateiclostridiaceae
32.7507	2.66436	5.94721e-06	d__Bacteria	p__Firmicutes	c__Clostridia	o__Clostridiales	f__Clostridiaceae	g__Proteiniclasticum
438.38	2.67332	5.56254e-13	d__Bacteria	p__Firmicutes	c__Clostridia	o__Oscillospirales	f__Ruminococcaceae	g__Ruminococcus
5407.14	2.81661	7.98943e-08	d__Bacteria	p__Firmicutes	c__Clostridia	o__Clostridia	f__Hungateiclostridiaceae	g__Fastidiosipila
132.808	2.97825	1.06451e-06	d__Bacteria	p__Firmicutes	c__Bacilli	o__Lactobacillales	f__Carnobacteriaceae	g__uncultured
320.173	2.99274	6.56562e-11	d__Bacteria	p__Firmicutes	c__Bacilli	o__Erysipelotrichales	f__Erysipelotrichaceae	g__uncultured
188.099	3.2412	5.86971e-13	d__Bacteria	p__Firmicutes	c__Clostridia	o__Proteinivoracales	f__uncultured	g__uncultured
51.1157	3.25415	2.18881e-12	d__Bacteria	p__Firmicutes	c__Clostridia	o__Christensenellales	f__Christensenellaceae	g__uncultured
73.0953	3.29395	8.18308e-14	d__Bacteria	p__Firmicutes	c__Clostridia	o__Peptostreptococcales-Tissierellales	f__Anaerovoracaceae	NA
47.2658	3.55108	6.5273e-09	d__Bacteria	p__Firmicutes	c__Clostridia	o__Eubacteriales	f__Eubacteriaceae	g__uncultured
181.608	3.753	1.69275e-08	d__Bacteria	p__Firmicutes	c__Clostridia	o__Clostridia	f__Hungateiclostridiaceae	g__Saccharofermentans
60.7857	4.23894	2.31516e-15	d__Bacteria	p__Firmicutes	c__Clostridia	o__Eubacteriales	f__Anaerofustaceae	g__Anaerofustis
2860.98	4.59937	4.62306e-32	d__Bacteria	p__Firmicutes	c__Clostridia	o__Christensenellales	f__Christensenellaceae	g__Christensenellaceae_R-7_group
50.7583	4.79981	7.6472e-08	d__Bacteria	p__Firmicutes	c__Clostridia	o__Lachnospirales	f__Lachnospiraceae	g__Shuttleworthia
7884.98	4.91521	2.29872e-18	d__Bacteria	p__Firmicutes	c__Clostridia	o__Peptostreptococcales-Tissierellales	f__Peptostreptococcales-Tissierellales	g__Gallicola
60.0822	5.50941	8.0213e-08	d__Bacteria	p__Firmicutes	c__Clostridia	o__Clostridiales	f__Clostridiaceae	g__Clostridium_sensu_stricto_12
16.9069	7.59251	7.15173e-08	d__Bacteria	p__Firmicutes	c__Clostridia	o__Oscillospirales	f__Ethanoligenenaceae	g__Ethanoligenens
101.079	8.33451	8.86387e-18	d__Bacteria	p__Firmicutes	c__Clostridia	o__Peptostreptococcales-Tissierellales	f__Peptostreptococcales-Tissierellales	g__Helcococcus
9.41906	7.03838	3.14478e-10	d__Bacteria	p__Fusobacteriota	c__Fusobacteriia	o__Fusobacteriales	f__Leptotrichiaceae	g__Leptotrichia
123.168	-7.61902	1.0045e-48	d__Bacteria	p__Halanaerobiaeota	c__Halanaerobiia	o__Halanaerobiales	f__Halanaerobiaceae	g__Halocella
648.052	-1.78617	0.000105864	d__Archaea	p__Halobacterota	c__Methanomicrobia	o__Methanomicrobiales	f__Methanomicrobiaceae	g__Methanoculleus
4428.78	-1.43192	0.0140386	d__Archaea	p__Halobacterota	c__Methanosarcinia	o__Methanosarciniales	f__Methanosarcinaceae	g__Methanosarcina
78.8783	2.19223	0.00684881	d__Archaea	p__Halobacterota	c__Methanomicrobia	o__Methanomicrobiales	f__Methanoregulaceae	g__Methanolinea
75.665	3.98221	2.60094e-05	d__Archaea	p__Halobacterota	c__Methanomicrobia	o__Methanomicrobiales	f__Methanospirillaceae	g__Methanospirillum
213.024	5.77706	3.10982e-12	d__Archaea	p__Halobacterota	NA	NA	NA	NA
184.964	10.0878	6.15276e-53	d__Bacteria	p__Nitrospirota	c__Thermodesulfovibrionia	o__uncultured	f__uncultured	g__uncultured
160.31	2.21521	0.00410561	d__Bacteria	p__Patescibacteria	c__Dojkabacteria	o__Dojkabacteria	f__Dojkabacteria	g__Dojkabacteria
36.197	2.73536	2.51299e-05	d__Bacteria	p__Patescibacteria	c__Gracilibacteria	o__Absconditabacteriales_(SR1)	f__Absconditabacteriales_(SR1)	g__Absconditabacteriales_(SR1)
44.4591	4.37098	5.78419e-13	d__Bacteria	p__Patescibacteria	c__Saccharimonadia	o__Saccharimonadales	f__Saccharimonadaceae	g__Candidatus_Saccharimonas
15.0448	5.45308	3.77135e-07	d__Bacteria	p__Patescibacteria	c__Saccharimonadia	o__Saccharimonadales	f__Saccharimonadaceae	NA
227.453	6.32676	2.45021e-22	d__Bacteria	p__Patescibacteria	c__Saccharimonadia	o__Saccharimonadales	f__Saccharimonadales	g__Saccharimonadales
79.6479	8.34129	2.53119e-28	d__Bacteria	p__Patescibacteria	c__Saccharimonadia	o__Saccharimonadales	NA	NA
368.164	-13.4622	2.50284e-40	d__Bacteria	p__Proteobacteria	c__Gammaproteobacteria	o__Enterobacterales	f__Enterobacteriaceae	g__Escherichia-Shigella
526.994	2.62687	1.1453e-10	d__Bacteria	p__Proteobacteria	c__Alphaproteobacteria	o__Rhizobiales	f__Rhizobiaceae	NA
102.413	3.6568	0.000105864	d__Bacteria	p__Proteobacteria	c__Alphaproteobacteria	o__Rhizobiales	f__Rhizobiales_Incertae_Sedis	g__uncultured
200.917	3.80513	4.93897e-15	d__Bacteria	p__Proteobacteria	c__Alphaproteobacteria	o__Rhizobiales	f__Devosiaceae	g__Devosia
608.979	3.90072	1.11797e-12	d__Bacteria	p__Proteobacteria	c__Alphaproteobacteria	o__Rhodobacterales	f__Rhodobacteraceae	NA
45.0372	3.92803	2.02748e-07	d__Bacteria	p__Proteobacteria	c__Alphaproteobacteria	o__Rhizobiales	f__Rhizobiaceae	g__Aminobacter
114.457	3.96389	1.28962e-05	d__Bacteria	p__Proteobacteria	c__Alphaproteobacteria	o__Rhizobiales	f__Hyphomicrobiaceae	g__Hyphomicrobium
53.4597	4.25822	1.33106e-06	d__Bacteria	p__Proteobacteria	c__Alphaproteobacteria	o__Rhizobiales	f__Xanthobacteraceae	NA
54.0876	4.33487	4.89891e-06	d__Bacteria	p__Proteobacteria	c__Alphaproteobacteria	o__Rhizobiales	f__Beijerinckiaceae	NA
146.136	5.1482	2.23467e-12	d__Bacteria	p__Proteobacteria	c__Alphaproteobacteria	o__Rhizobiales	f__Devosiaceae	g__Pelagibacterium
65.0221	5.16116	4.02519e-27	d__Bacteria	p__Proteobacteria	c__Alphaproteobacteria	o__Rhizobiales	f__Rhizobiaceae	g__Allorhizobium-Neorhizobium-Pararhizobium-Rhizobium
25.4091	5.29385	7.26643e-08	d__Bacteria	p__Proteobacteria	c__Alphaproteobacteria	o__Rhizobiales	f__A0839	g__A0839
129.392	5.82997	7.68221e-09	d__Bacteria	p__Proteobacteria	c__Alphaproteobacteria	o__Rhodobacterales	f__Rhodobacteraceae	g__Rhodobacter
56.3875	5.83954	2.34915e-09	d__Bacteria	p__Proteobacteria	c__Alphaproteobacteria	o__Rhizobiales	f__Rhizobiaceae	g__Mesorhizobium
845.958	6.22302	1.3428e-38	d__Bacteria	p__Proteobacteria	c__Alphaproteobacteria	o__Rhodobacterales	f__Rhodobacteraceae	g__Paracoccus
25.3954	6.73153	2.61563e-11	d__Bacteria	p__Proteobacteria	c__Alphaproteobacteria	o__Sphingomonadales	f__Sphingomonadaceae	g__Novosphingobium
117.047	7.24275	1.2391e-10	d__Bacteria	p__Proteobacteria	c__Alphaproteobacteria	o__Rhodobacterales	f__Rhodobacteraceae	g__Defluviimonas
191.309	7.98156	1.9778e-26	d__Bacteria	p__Proteobacteria	c__Alphaproteobacteria	o__Sphingomonadales	f__Sphingomonadaceae	NA
89.6796	8.14082	8.99998e-18	d__Bacteria	p__Proteobacteria	c__Alphaproteobacteria	o__Defluviicoccales	f__Defluviicoccaceae	g__Defluviicoccus
370.286	8.18177	2.93639e-30	d__Bacteria	p__Proteobacteria	c__Alphaproteobacteria	o__Sphingomonadales	f__Sphingomonadaceae	g__Sphingomonas
90.8232	9.3323	4.10605e-40	d__Bacteria	p__Proteobacteria	c__Alphaproteobacteria	o__Rhizobiales	f__Beijerinckiaceae	g__Methylobacterium-Methylorubrum
61.5389	2.36562	0.000473305	d__Bacteria	p__SAR324_clade(Marine_group_B)	c__SAR324_clade(Marine_group_B)	o__SAR324_clade(Marine_group_B)	f__SAR324_clade(Marine_group_B)	g__SAR324_clade(Marine_group_B)
10.4999	-2.01277	0.00199564	d__Bacteria	p__Spirochaetota	c__Spirochaetia	o__Spirochaetales	f__Spirochaetaceae	g__Sphaerochaeta
212.963	1.10335	0.0353686	d__Bacteria	p__Synergistota	c__Synergistia	o__Synergistales	f__Synergistaceae	g__Aminobacterium
2398.5	1.8619	2.33831e-08	d__Bacteria	p__Synergistota	c__Synergistia	o__Synergistales	f__Synergistaceae	g__Acetomicrobium
215.156	2.8613	1.13791e-06	d__Bacteria	p__Synergistota	c__Synergistia	o__Synergistales	f__Synergistaceae	g__Thermovirga
185.884	3.00816	8.79101e-08	d__Bacteria	p__Synergistota	c__Synergistia	o__Synergistales	f__Synergistaceae	g__Syner-01
211.466	4.19162	1.97841e-17	d__Bacteria	p__Synergistota	c__Synergistia	o__Synergistales	f__Synergistaceae	g__JGI-0000079-D21
1255.86	4.65089	9.19498e-25	d__Bacteria	p__Synergistota	c__Synergistia	o__Synergistales	f__Synergistaceae	g__uncultured
187.359	6.47243	2.00494e-25	d__Bacteria	p__Synergistota	c__Synergistia	o__Synergistales	f__Synergistaceae	NA
3.20252	4.78351	0.00048127	d__Archaea	p__Thermoplasmatota	c__Thermoplasmata	o__Methanomassiliicoccales	f__Methanomethylophilaceae	g__Candidatus_Methanoplasma
57.2841	4.83403	2.43261e-08	d__Bacteria	p__Verrucomicrobiota	c__Verrucomicrobiae	o__Pedosphaerales	f__Pedosphaeraceae	g__Pedosphaeraceae
57.7328	5.82158	1.17387e-09	d__Bacteria	p__Verrucomicrobiota	c__Verrucomicrobiae	o__Pedosphaerales	f__Pedosphaeraceae	g__ADurb.Bin063-1
45.7082	6.22862	7.90595e-12	d__Bacteria	p__Verrucomicrobiota	c__Verrucomicrobiae	o__Verrucomicrobiales	f__Verrucomicrobiaceae	g__uncultured
89.5363	5.43849	1.15262e-15	d__Bacteria	p__WPS-2	c__WPS-2	o__WPS-2	f__WPS-2	g__WPS-2
